# Supplementary material for: Identification of the Potential Key Long Non-coding RNAs in Aged Mice With Postoperative Cognitive Dysfunction
Source: Front Aging Neurosci. 2019 Jul 17;11:181. doi: 10.3389/fnagi.2019.00181 (PMC6650538; doi:10.3389/fnagi.2019.00181)
Supplement: Supplementary file 2 [file Table_2.XLSX]

## Sheet: DE lncRNAs
# Fold Change cut-off: 2.0 # Condition pairs: Surgery_vs_Control # Column A: ProbeName it represents probe name. # Column B: Fold change, Absolute Fold change between two samples. # Column C: Regulation, it depicts which sample has greater or lower intensity values wrt other sample. # Column D ~ V: Annotations to each probe, including type, seqname, GeneSymbol, source, RNAlength, chrom, strand, t…
Surgery_vs_Control 2.0 fold up regulated lncRNAs
	Fold change and Regulation		Annotations
ProbeName	Fold Change	Regulation	type	seqname	GeneSymbol	source	RNAlength	chrom	strand	txStart	txEnd	Xhyb	probeCoordinates	Sequence	relationship	Associated_gene_acc	Associated_gene_name	Associated_protein_name	Associated_gene_strand	Associated_gene_start	Associated_gene_end
humanlincRNA2254-_P1	2.03593	up	noncoding	humanlincRNA2254-	humanlincRNA2254	lincRNA	43396	chr15	-	44302091	44345487		chr15:44302092-44302151	GGAAGAATTCTTCAGCTGTTCTCCAAACTGTTTGAAACAAGAACTTCAAAAGAAGAGCTC	intergenic
ASMM10P001195	2.4512	up	noncoding	ENSMUST00000124835	Tmco4	Ensembl	1992	chr4	+	138972908	139036634		chr4:139019647+139020858	GATAGGCCTGGATACAAGATGAAGAAGCGAGTCGGGGCCATTGAGGAGTTCATGTTCCTG	exon sense-overlapping	NM_029857	Tmco4	transmembrane and coiled-coil domains 4	+	138972904	139059171
ASMM10P032134	2.13756	up	noncoding	AK040897	AK040897	Genbank	2623	chr5	+	107080168	107082790		chr5:107082702+107082790	GTTCACTGGAGACTCAGAACCATATGTCAATGATTTCAAATTTCTCTGTTCTGTACATTG	intergenic
ASMM10P048237	2.0032	up	noncoding	ENSMUST00000180837	9330185C12Rik	Ensembl	1009	chr1	-	113891384	113964134		chr1:113891398-113892048	AGTGATCAAAATAGAAGCCATAAGAATACTAGCTATAAAATCCCTAAGGCATGAACAAGC	intergenic
ASMM10P045532	2.59649	up	noncoding	AK090196	AK090196	Genbank	1818	chrX	+	110817293	110819108		chrX:110818955+110819108	GGCAATAAGTACCCCCTTCAACTCATACTCTGATATAGATATTTCTCTTAGACAAATCAT	intergenic
ASMM10P055890	2.71144	up	noncoding	uc007hls.1	AK140919	UCSC_knowngene	2109	chr10	-	128230589	128232790		chr10:128232615-128232747	ACACCCACCTGGGTTCTAGTGACAGCATCAAAGACAAAGAAATGACACTCCAGGAAAGAA	natural antisense	NM_001136082	Timeless	timeless circadian clock 1	+	128232062	128252941
ASMM10P052120	2.1942	up	noncoding	ENSMUST00000162882	Pde8b	Ensembl	2060	chr13	-	95025329	95046066		chr13:95045938-95046066	AAGGTTGTAGCTATATTTCCTTGGGCATCATTGGACCTATTCAGTTAGCCCTCCTAATAG	exon sense-overlapping	NM_172263	Pde8b	phosphodiesterase 8B	-	95024104	95250304
ASMM10P033860	3.5717	up	noncoding	NR_045009	Gm15987	RefSeq	1082	chr6	-	128952352	128975029		chr6:128952393-128953124	AATGATTTGGGTCAGTGATTTTTCTCCTTCCATCTTTGAGATTAACATGTGCTAGAGATA	intronic antisense	NM_027562	Clec2g	C-type lectin domain family 2, member g	+	128934380	128984707
ASMM10P020023	8.5764	up	noncoding	ENSMUST00000126434	Tcf7l2	Ensembl	2683	chr19	+	55742268	55910549		chr19:55910374+55910549	ATGAGCTAACTCACTGTTCAAACGGATCTGTAGGAAAATAAGAAGACTGGGACAGTCCTA	exon sense-overlapping	NM_001142924	Tcf7l2	transcription factor 7 like 2, T cell specific, HMG box	+	55895320	55933655
ASMM10P002404	2.44787	up	noncoding	ENSMUST00000144255	Safb2	Ensembl	2523	chr17	-	56562938	56584512		chr17:56568981-56571256	TGTGACCAAAAGGAGAAGAACTGTGATCAAGAAGGAAGAAAAACTGGAAAGAAAAGAGGA	exon sense-overlapping	NM_001029979	Safb2	scaffold attachment factor B2	-	56562941	56584583
ASMM10P038101	2.79233	up	noncoding	uc009hnm.1	AK143760	UCSC_knowngene	2002	chr7	+	70870999	70915663		chr7:70915603+70915663	TTTGCCCCAGAGAGGAAGAGCAAGACATAACTAAAATATTACTGCAGAAATTACACTTTC	intergenic
ASMM10P048302	2.11777	up	noncoding	AK157661	AK157661	Genbank	1629	chr11	+	31635710	31637337		chr11:31637277+31637337	AGGCTGAAACAGAAGGATGGAGAATTTGAACACAGCATAGCAAGTCTGAGACCTGGTCTC	intergenic
ASMM10P052120	2.1942	up	noncoding	ENSMUST00000162882	Pde8b	Ensembl	2060	chr13	-	95025329	95046066		chr13:95045938-95046066	AAGGTTGTAGCTATATTTCCTTGGGCATCATTGGACCTATTCAGTTAGCCCTCCTAATAG	exon sense-overlapping	NM_001170669	Pde8b	phosphodiesterase 8B	-	95024104	95223050
ASMM10P033860	3.5717	up	noncoding	NR_045009	Gm15987	RefSeq	1082	chr6	-	128952352	128975029		chr6:128952393-128953124	AATGATTTGGGTCAGTGATTTTTCTCCTTCCATCTTTGAGATTAACATGTGCTAGAGATA	intronic antisense	NM_001168224	Clec2g	C-type lectin domain family 2, member g	+	128971159	128984707
ASMM10P051817	3.6402	up	noncoding	ENSMUST00000181629	4930550C17Rik	Ensembl	1411	chr13	-	56222223	56243940		chr13:56222565-56223110	CGCACCCCAACTGCAAGTTTACTACTTCTGGTTCTTGTGGAAGTGTGATCCCACTTTTTT	intergenic
ASMM10P010124	2.01551	up	noncoding	NR_045850	B130024G19Rik	RefSeq	1820	chr7	+	70365382	70411146		chr7:70402196+70402427	CACCATAACTCATAAAGAGAAAGCATGACCCTAGACGTGGAGTGAATTGAGTGTGCAGGT	intronic antisense	NM_183261	Nr2f2	nuclear receptor subfamily 2, group F, member 2	-	70351949	70366746
ASMM10P031580	2.93618	up	noncoding	uc008wvp.1	AK035444	UCSC_knowngene	3131	chr5	+	30529499	30543830		chr5:30543714+30543830	TGTAAAAAACTGAGTTCCGTGTGACTCAGTGCGAGAGTCCTTGGCTAGCACATATGAAAC	intronic antisense	NM_028483	Cib4	calcium and integrin binding family member 4	-	30485583	30545836
ASMM10P022760	2.06265	up	noncoding	AK028569	AK028569	Genbank	3076	chr2	+	38960676	38963753		chr2:38963612+38963753	GAAGGAAAAAAATTATGCATGTGCTGAAAGCTTGATTGAGAATTTTAAGTACTGTGGATT	intergenic
ASMM10P034907	2.33528	up	noncoding	AK046686	AK046686	Genbank	3461	chr6	+	100807450	100810911		chr6:100810813+100810911	TTTAAGCCCAAAGGTGTATCTTATGTATAATTAGTAAAGAGTATTTAATACATAGAATAG	intergenic
ASMM10P047212	2.15907	up	noncoding	AK044628	AK044628	Genbank	4547	chr11	-	82382795	82387340		chr11:82383309-82386372	AGTCATCACTAATCTCTGTTCCTGAAGACATCAGCAGCTAAAGGCAGAGAGACCTGTTTC	intergenic
ASMM10P041588	2.41791	up	noncoding	uc009pou.2	DQ693687	UCSC_knowngene	63	chr9	-	54231638	54231701		chr9:54231655-54231701	TACAGAAAATGCCTTGGTGCCTGATGTCCCTGATGTCACAGGATGTCTCATCTGTTTTAC	intergenic
ASMM10P036792	2.76768	up	noncoding	AK042148	AK042148	Genbank	2712	chr7	-	111090105	111092816		chr7:111090146-111092816	ACAGGGTTTCACTATGTAACTCTAGCTCTCCTGGAACTTTATTATACTGGCTATAAGATT	intergenic
ASMM10P041163	2.249	up	noncoding	TCONS_00034117	XLOC_025529	Alexander et al 2013	712	chr9	-	3529700	3533510		chr9:3529757-3530363	TAGATTACAAGGTTGAAACCAGCCATGGCTACAGAGTTATACCATGTCACAGTCTTATTT	intronic antisense	NM_001033322	Gucy1a2	guanylate cyclase 1, soluble, alpha 2	+	3532348	3905787
ASMM10P028065	2.2315	up	noncoding	AK035001	AK035001	Genbank	1224	chr10	-	23778611	23779834		chr10:23778654-23779834	GGTGGGATGGAGGTTTGCCCAGGGGAAACAGGAAAAAGGGATAACATTTAAAATGTAAAT	intergenic
ASMM10P057900	2.49688	up	noncoding	BY720369	mouselincRNA0193	lincRNA	680	chr10	+	82771320	82777781		chr10:82777617+82777677	TCTATGTGAACACAAAACAATAAAAGACAATCCGGAGGATCCTGGACCAGGCCTTGGCAA	intergenic
ASMM10P039843	2.16123	up	noncoding	ENSMUST00000181456	Gm26832	Ensembl	1282	chr8	-	110265247	110267462		chr8:110265378-110265950	GCTCCTAACTAGAAGGTGGGATAGATGTGAACTTGTGTCATAAAGACTTTGAGGAAAAGA	natural antisense	NM_172916	Hydin	HYDIN, axonemal central pair apparatus protein	+	110266976	110610253
ASMM10P037879	2.00005	up	noncoding	uc009gql.1	Izumo2	UCSC_knowngene	663	chr7	+	44708782	44719844		chr7:44713018+44713078	TGGACTGTTTATATTGCAAGAAAACCATGCCCAAGTGCGTCAAGAAAAAGTACTGCTTTG	exon sense-overlapping	NM_029317	Izumo2	IZUMO family member 2	+	44708742	44719842
ASMM10P048309	2.17552	up	noncoding	ENSMUST00000125837	Snrnp25	Ensembl	770	chr11	+	32206761	32208984		chr11:32206775+32206959	TATATCATCTATAACTAGGGAGACATTAAGGCATCAGGTGTCTCCAAGTGACGCTCCCCA	exon sense-overlapping	NM_030093	Snrnp25	small nuclear ribonucleoprotein 25 (U11/U12)	+	32205414	32208995
ASMM10P034360	2.08084	up	noncoding	uc009bph.1	HY	UCSC_knowngene	793	chr6	+	41534316	41539881	uc009bpc.2, uc009bpf.2, uc009bpg.1, uc009bpn.2	chr6:41539821+41539881	GTGACCTGGAAAATGCCTACACTTACAATCAAACCAATAAACATGTTCTAGGACGGCCTG	intergenic
ASMM10P057999	2.02993	up	noncoding	HM047267	mouselincRNA0569	lincRNA	848	chr15	+	74679422	74680270	ENSMUST00000159185, NM_172513	chr15:74679716+74680270	TTAGAATTCCTGTGCCTGACATTTCTCATTCTGTCACAAAGGGGAGTGGGGTACCAATAG	intergenic
ASMM10P040572	2.19808	up	noncoding	ENSMUST00000124485	Fam129c	Ensembl	2834	chr8	+	71597781	71607924		chr8:71605500+71605606	TGTGGGTGAGCAAGTCCACGTTACAGAGAGGGAAACAAGCCAGAGAACCCAGCAGATCAG	exon sense-overlapping	NM_001166213	Fam129c	family with sequence similarity 129, member C	+	71597645	71608149
ASMM10P044959	2.04401	up	noncoding	ENSMUST00000135758	Lonrf3	Ensembl	2278	chrX	+	36328352	36342611		chrX:36342536+36342611	GGAGATTGAGATTGAAAACCAGAAAGACATTTTTCCCCCAGAAGTATTGTCTGTAAAAAT	exon sense-overlapping	NM_028894	Lonrf3	LON peptidase N-terminal domain and ring finger 3	+	36328408	36366856
ASMM10P015413	2.2183	up	noncoding	ENSMUST00000141344	D430001F17Rik	Ensembl	1858	chr16	+	91931236	91962915		chr16:91962834+91962915	TCAGGCTGCTCTTAGATATGTTGATCTCCTCAGGAAATCATCAAGAATGATTACCAAAAA	natural antisense	NM_138597	Atp5o	ATP synthase, H+ transporting, mitochondrial F1 complex, O subunit	-	91925222	91931630
ASMM10P058035	2.01152	up	noncoding	BG079408	humanlincRNA1859	lincRNA	524	chr13	+	48445398	48445922		chr13:48445430+48445922	ATGAAGAGTCTAAAGAGGGGAAGCTTAGTGTATCCTGGCACTTCCTTCAGTAGATGGGAA	intergenic
ASMM10P024466	3.41444	up	noncoding	ENSMUST00000177440	2700069I18Rik	Ensembl	334	chr3	-	5178979	5220841		chr3:5202652-5202737	ATGTATTATGACATCACCTGTCCACTTGAACAGATAAGGGGAAGGACCCTGGATGACTCT	intronic antisense	NM_030708	Zfhx4	zinc finger homeodomain 4	+	5218553	5415855
ASMM10P046720	2.19019	up	noncoding	ENSMUST00000123775	Sparc	Ensembl	909	chr11	-	55395385	55399574		chr11:55399454-55399574	TTTTTTACTTATGACTCTGGAAAGAGTCTGGATCAGAGAGACAGAGAGAGGCACCAAGGC	exon sense-overlapping	NM_009242	Sparc	secreted acidic cysteine rich glycoprotein	-	55394500	55420080
ASMM10P017355	5.58817	up	noncoding	AK082543	AK082543	Genbank	3405	chr17	+	53689467	53692865		chr17:53692805+53692865	AGGACTTGGGGGAGAGGAAACCATGATTAGATTATGTTGGATGAAAAAATTGTTTTAATG	bidirectional	NM_028232	Sgol1	shugoshin-like 1 (S. pombe)	-	53674786	53689315
ASMM10P038631	6.69708	up	noncoding	ENSMUST00000118029	Gm15994	Ensembl	402	chr7	+	113324257	113324659		chr7:113324588+113324659	ACCAGATTAAAAAATCTACTGATTGCCAATGTGGATGAGAACCAACCTGATGAATGTCAA	intronic antisense	NM_133700	Btbd10	BTB (POZ) domain containing 10	-	113315643	113369339
ASMM10P039792	2.1273	up	noncoding	AK134482	AK134482	Genbank	1014	chr8	-	105859302	105860314		chr8:105859722-105860107	AACTGGCGAAACGTAATTTTCCTAAATGGCCAGACTGTAAATAATCTTCCCACCCCTTCC	bidirectional	NM_026532	Nutf2	nuclear transport factor 2	+	105860633	105880401
ASMM10P047643	2.45632	up	noncoding	ENSMUST00000147541	2810433D01Rik	Ensembl	490	chr11	-	102621317	102624366		chr11:102621331-102621477	TCCAAGAGGGCAGAAGTAAAATTTGCCAACTCTCAGCAGTTAAGAACACTTGGCTGCTCT	intergenic
ASMM10P042434	2.30026	up	noncoding	ENSMUST00000128327	Gm10706	Ensembl	1960	chr9	+	14704641	14719058		chr9:14718978+14719058	GGCATCTAACATCCTCACACAGAAATGTGCAGGCAAAATACCAATGTATATAACATTAAA	natural antisense	NM_177905	Piwil4	piwi-like RNA-mediated gene silencing 4	-	14702357	14740733
humanlincRNA0075+_P1	2.0867	up	noncoding	humanlincRNA0075+	humanlincRNA0075	lincRNA	3351	chr3	+	116450122	116453473		chr3:116453409+116453468	AACGTGCAATAAAGATGCTGAAACAGGAAGTGGGAAGGGCAGGATTAACAACACCTAGCT	intergenic
humanlincRNA2208+_P1	2.79038	up	noncoding	humanlincRNA2208+	humanlincRNA2208	lincRNA	10293	chr1	+	17178190	17188483		chr1:17188159+17188218	AGGGAGGCAGGTCTTTTGGTCTCATCTTGAAGATGTCTGTGTGGCTTTCTATTGGAAATG	intergenic
ASMM10P035635	2.00682	up	noncoding	ENSMUST00000124897	Gm16266	Ensembl	560	chr7	-	18993552	19001222		chr7:18993566-18993752	CTGGGTCACTTCACCCAGTGTTCGCAGGATCTCTCCTAGGGGAAAACCTACTTTTCAGAA	natural antisense	NM_145579	Mypop	Myb-related transcription factor, partner of profilin	+	18991244	19001766
ASMM10P056263	5.67757	up	noncoding	TCONS_00017659	XLOC_013941	Alexander et al 2013	335	chr2	-	27514467	27515048		chr2:27514748-27515006	CGGTAACTGCAGACTGGAGCACTCTAGAATTAAAGATGGGGCCATAAGGAGGCTACGCTG	bidirectional	NM_080848	Wdr5	WD repeat domain 5	+	27515146	27536538
ASMM10P028132	2.02085	up	noncoding	uc007eqv.1	AK014660	UCSC_knowngene	1635	chr10	-	24589304	24595812		chr10:24589334-24590007	GTGGACTTACTAATGTCTGAACATATCCTACCATGAAGGTCTTTCTTCCATGTAAACAAT	natural antisense	NM_010217	Ctgf	connective tissue growth factor	+	24595441	24598682
ASMM10P053638	7.24581	up	noncoding	ENSMUST00000119230	Gm8260	Ensembl	353	chrX	-	64047553	64047906		chrX:64047707-64047765	GAGGTAGATAAAAAGTGGAAGAAGGTGGGGAGGAAGAGCAGGAAGGGGAGACGGAGAAGG	intergenic
ASMM10P037455	2.40626	up	noncoding	ENSMUST00000159981	1700058P15Rik	Ensembl	413	chr7	+	19258491	19259739		chr7:19259679+19259739	ATCCTCTAACCCCCACATAAACAGACATACACAGTGAATAAATAAATGTAGCAAGACTTT	intronic antisense	NM_009499	Vasp	vasodilator-stimulated phosphoprotein	-	19256929	19271854
ASMM10P011841	2.24081	up	noncoding	NR_040472	1700112H15Rik	RefSeq	778	chr1	-	184527840	184557691		chr1:184527854-184528070	AAGTGCCTTCCACAGTGGATTTTATCCTCTAAAACTAAATAAACTCTCCTTTCCTTGAGT	intergenic
ASMM10P011334	2.7341	up	noncoding	AK156377	AK156377	Genbank	1588	chr14	-	76560526	76562114		chr14:76560689-76562114	ACAAAAATTCCTGCTGGCAGCACGGACAAATCCAAGGAACTCAACTCTTATCAACGTCTC	intergenic
ASMM10P046774	2.07838	up	noncoding	uc007bss.1	AK017086	UCSC_knowngene	1634	chr1	-	83843601	83911571		chr1:83843639-83843774	GCAAGTTGTATTCTGACCTCCACATATTCTGATCACACAAATGCTGCCACACTCAAAAAA	intergenic
ASMM10P028243	3.8505	up	noncoding	ENSMUST00000118377	Gm15951	Ensembl	400	chr4	-	147520467	147520867		chr4:147520499-147520867	CAGGAAAAATAACCTATGTCAGCTTCCTGTGCAGAACATGAAAGCCAAGATCCTCCAGCA	intergenic
ASMM10P011388	3.46063	up	noncoding	TCONS_00009719	XLOC_007865	Alexander et al 2013	281	chr14	-	96022348	96047071		chr14:96022369-96022531	GAGAAGAGACTCTATGGCTATTCAAAAGTTACCTAATAAAAACAAAAGGCAATGCGAACT	intergenic
ASMM10P041997	2.16308	up	noncoding	AK042753	AK042753	Genbank	1033	chr9	-	91366980	91368012		chr9:91367056-91368012	ACAATGGCGCGTTGGGAAATTTACAGTTTTACCTGAATGAAAGGGACTGGGATGGGAATG	bidirectional	NM_009576	Zic4	zinc finger protein of the cerebellum 4	+	91368971	91389348
ASMM10P048553	3.26741	up	noncoding	ENSMUST00000134285	Gm12239	Ensembl	500	chr11	+	55772087	56070848		chr11:56068917+56068980	AAGACAGGGCAGGGACCCAAAGGAAGAAACCATGGAAGATGCTGCTGGGTGGCTTGCTCT	intronic antisense	NM_153079	Nmur2	neuromedin U receptor 2	-	56024989	56040987
ASMM10P015023	2.10589	up	noncoding	NR_038091	A730098P11Rik	RefSeq	5159	chr16	+	24529313	24534472		chr16:24534378+24534472	TTGATTCCCAGAATGCACAGAAAGAAAGGACAGAAGTGACTCCACAGAGTTGTCCTATGA	intron sense-overlapping	NM_178665	Lpp	LIM domain containing preferred translocation partner in lipoma	+	24393349	24992578
ASMM10P053092	2.14318	up	noncoding	ENSMUST00000121845	Scgb1b26-ps	Ensembl	305	chr7	+	33958804	33959986		chr7:33959123+33959183	GATAGGACGTTGACCGAGGAAGACAAGGCACAGGCAACCATTCTCATCATGAGTCTCTAC	intergenic
humanlincRNA0141+_P1	4.39178	up	noncoding	humanlincRNA0141+	humanlincRNA0141	lincRNA	12484	chr1	+	143565138	143577622		chr1:143577496+143577555	ACGTACTGAATATATGACCAAAACCTAGACATGGGGATTACAAGGGAATCTGGCTCTCGG	intergenic
ASMM10P058172	2.33589	up	noncoding	CD769712	mouselincRNA1056	lincRNA	307	chr3	-	121606529	121616139	NR_046167, NR_046168, NR_046169, NR_046170	chr3:121606566-121606644	TAACCAATGAAGGAACTCAGATGAGAAAGAGTGACAAGCGTGGACTCACACATAGGCATG	intergenic
ASMM10P043475	3.05028	up	noncoding	AK138379	AK138379	Genbank	1399	chr9	+	119351930	119353327		chr9:119353193+119353327	TTAGCAGCCTGTTTGTTTTCTAATGAGAGCCAGACAGTGGAGATTCATGTGTGAGAGGAG	intergenic
ASMM10P024588	4.91112	up	noncoding	ENSMUST00000174005	Gm20446	Ensembl	661	chr3	-	34298517	34322289		chr3:34298548-34299125	ATAAAAGAAGTGACAGAAGTCCCCATTTTCTACCATAAAGCCTCCACTTTCTTAGAGGCC	intergenic
ASMM10P047180	3.08644	up	noncoding	ENSMUST00000118691	Gm11199	Ensembl	507	chr11	-	79451940	79452447		chr11:79451981-79452447	TGTTCCAAAGCCCAAAGAAGAGGCAGCACAGAAGAAAAAGAAATCCTGGAAGAAACTGAA	intronic antisense	NM_010897	Nf1	neurofibromatosis 1	+	79339891	79581609
ASMM10P019945	5.18062	up	noncoding	ENSMUST00000181820	4930505N22Rik	Ensembl	945	chr19	+	45998136	46013386		chr19:46013312+46013386	ACCTAGTGTTGGGGAGGTTAGAAGGGTTGAGAAAAGTGGTGGGAAAAACGATCCAATAAA	natural antisense	NM_198296	9130011E15Rik	RIKEN cDNA 9130011E15 gene	-	45818143	45998488
ASMM10P012224	2.03113	up	noncoding	AK005812	AK005812	Genbank	889	chr14	+	79301148	79302036		chr14:79301960+79302036	AAATGGAACTGCACATGCAGAAAGCCTCCTTGTTTGCTGCAAAAATAAAGGAGCCAAGGG	natural antisense	NM_025427	Rgcc	regulator of cell cycle	-	79288749	79301635
ASMM10P057979	5.15394	up	noncoding	BY731049	mouselincRNA0606	lincRNA	703	chr15	-	103096150	103102111		chr15:103101971-103102035	AAACTCGGATCCCCGGGCCCTCCTTTTTCTTTACAGCAGTGTTCTTCGTTCCACTCCTGA	intergenic
ASMM10P044578	3.14368	up	noncoding	AK007066	AK007066	Genbank	555	chrX	-	147155432	147155985		chrX:147155482-147155985	TGTGTCCATATTTCTTCAACATGCTTCTAGAAATAGTTAATCAACATGGGGGTGGATTTA	intronic antisense	NM_008312	Htr2c	5-hydroxytryptamine (serotonin) receptor 2C	+	146962512	147197277
ASMM10P055607	2.56694	up	noncoding	ENSMUST00000142794	Lrrc47	Ensembl	378	chr4	+	154017413	154019070		chr4:154019007+154019068	TATAACAAACAGTGAGAAGACAAAGGTAGGCAGGTGGGGTCTGAAGTTTGCTCATGTCCT	exon sense-overlapping	NM_201226	Lrrc47	leucine rich repeat containing 47	+	154011802	154021512
ASMM10P022395	2.05503	up	noncoding	ENSMUST00000135792	1700092C17Rik	Ensembl	424	chr2	+	22755983	22762273		chr2:22761910+22761971	TACACCATCCAAGTATAAGGCCTTTGAGCTGCACCTGAAGAAGTCTCCTGCTTAGTACAT	intergenic
ASMM10P047226	3.4622	up	noncoding	ENSMUST00000153487	Pex12	Ensembl	641	chr11	-	83297903	83298938		chr11:83298073-83298207	GCCAGGTGTATTGAATTTAAAAGGAAAAGGCTGATGTGAATACAAACTGAAGACTGTAAT	exon sense-overlapping	NM_134025	Pex12	peroxisomal biogenesis factor 12	-	83294644	83298977
ASMM10P038998	3.05938	up	noncoding	ENSMUST00000097928	Gm10574	Ensembl	1053	chr7	+	144567354	144581512		chr7:144581452+144581512	ACTGTAGACAAAGAGCAACGGTGACAACCAACCAGGAACTAAATAAACCTTTGCCCCTTT	natural antisense	NM_010175	Fadd	Fas (TNFRSF6)-associated via death domain	-	144578322	144582436
ASMM10P014374	2.06295	up	noncoding	AK142586	AK142586	Genbank	1718	chr16	-	36490581	36492299		chr16:36490830-36492299	TTCAATTAAGATTCTTTCCGATTAGCCGCAAGGTAAGAAACCGCGGAACCATCAGTGTCA	intergenic
ASMM10P013914	2.92226	up	noncoding	AK083462	AK083462	Genbank	1036	chr15	+	98918398	98919433		chr15:98919368+98919433	TATAGTTGGCCCTCTGCATTGTTGGGTTCTACATCTGTGGGTTCAGCTAATCTCAAACAC	bidirectional	NM_029098	Lmbr1l	limb region 1 like	-	98903920	98918098
ASMM10P035124	2.07678	up	noncoding	ENSMUST00000141521	Vwf	Ensembl	4453	chr6	+	125646338	125661967		chr6:125661777+125661967	TTCCTATCAAAGGAAGTTGAGCACCCTTTTGGGGGTGGTATCTTTCTGATTCCAGACCAT	exon sense-overlapping	NM_011708	Vwf	Von Willebrand factor homolog	+	125552947	125686679
ASMM10P043765	3.96547	up	noncoding	ENSMUST00000139112	Gm14974	Ensembl	804	chrX	-	30587055	30621275	ENSMUST00000126711, ENSMUST00000126906, ENSMUST00000133259, ENSMUST00000137421, ENSMUST00000144018, ENSMUST00000150003, ENSMUST00000156730, ENSMUST00000156744, uc009svf.1, uc009svl.1, uc009svr.1, uc009svs.1, uc009svv.1, uc009swg.1, uc009swh.1, uc009swj.1, uc009sxf.1	chrX:30621218-30621265	GATGCAGAGGTGGAGGAAAACAAAGAAAAGCAGAGCAGAAGCCCATCGCCTGGGGAAACT	intergenic
ASMM10UP139	2.45348	up	noncoding	uc.231+	uc.231	UCR	223	chr6	+	16835371	16835594		chr6:16835536+16835595	CCAGAATGAAAATAAGTGTCAAAAGAAAGTAATAAAGTGACTTTTTGTGGGAGAGCTAAA	intronic antisense	NM_031198	Tfec	transcription factor EC	-	16833380	16898441
ASMM10P013420	2.90754	up	noncoding	uc007vop.1	BC048765	UCSC_knowngene	1061	chr15	+	40162606	40168073		chr15:40162623+40162684	TTTTGGATAGGGATACGTGAGGACAAGATATAGCTACTAGAGTCTCCCGGTTTCAATGGC	intergenic
ASMM10P035320	4.36617	up	noncoding	ENSMUST00000154167	4933425H06Rik	Ensembl	765	chr6	+	144679701	144693584		chr6:144679971+144680035	ATTTCATGGAAATCTATGGAACCCCAACAATCAGAGGCCAACACTCAAGTCTGACACCTC	intergenic
ASMM10P039410	3.18878	up	noncoding	AK144704	AK144704	Genbank	1025	chr8	-	63700862	63739577		chr8:63700961-63701605	TGCTGCCCCTGGTAACAAATGTGAGAAGATTCTTCTTATTATTAATCACAAGTATTGTGT	intergenic
ASMM10P032120	15.5019	up	noncoding	AK144133	AK144133	Genbank	2176	chr5	+	105495469	105497641		chr5:105497581+105497641	AAGGACAAGAAATCCTTTTTGGGGTGTGGGAGGGAGGGGAATAAAATCCCAATAAATGCC	intergenic
humanlincRNA0498-_P1	2.55816	up	noncoding	humanlincRNA0498-	humanlincRNA0498	lincRNA	7613	chr10	-	119058078	119065691		chr10:119058352-119058411	GCTTTTAGAGTCACTGTAGGATGAGAAGCCATTCTTTCTTCCTTCCATGTCTGGGAGAGA	intergenic
mouselincRNA0288+_P1	2.64941	up	noncoding	mouselincRNA0288+	mouselincRNA0288	lincRNA	12871	chr12	+	8369438	8382309		chr12:8382172+8382231	TTTTAGGAAAGGAAATCCCACCTACATCTCTGTGAGAGACAGAGTGGGAATCAGGACTTC	intergenic
ASMM10P056085	14.5219	up	noncoding	TCONS_00010795	XLOC_008030	Alexander et al 2013	75	chr15	+	51996512	52000035		chr15:51996540+52000008	ACTCTGTAACTCAGAGCCAGAAAGACATATAAGGTGTGAAAAAAATACATGACAGAAAAC	intergenic
ASMM10P052307	2.26842	up	noncoding	ENSMUST00000110292	4933413L06Rik	Ensembl	809	chr13	-	117707018	117719987		chr13:117718578-117718645	CAGCAGCTCTTTTTGCTCTGGTGAGGATAAAGTCAATAAGATAATATTTTCTCACAAAGA	intronic antisense	NM_010408	Hcn1	hyperpolarization-activated, cyclic nucleotide-gated K+ 1	+	117602319	117981028
ASMM10P010670	2.6348	up	noncoding	ENSMUST00000081331	Gm10044	Ensembl	1312	chr14	-	7744062	7791651		chr14:7744823-7744983	TATGAACACCTTCACAAGACTCAAGGAAATGTGGAAAAGGAGGTGCAAACCCTCAAAGGG	intergenic
ASMM10P028579	23.5318	up	noncoding	TCONS_00022552	XLOC_016364	Alexander et al 2013	752	chr4	+	26271481	26286657		chr4:26286597+26286657	GGATTGGTGAGGTACTGTTACAAGCAAGTAGTTCTTAAGACTCCAAAAGCTCCAATTGCA	intergenic
ASMM10P001152	2.35031	up	noncoding	ENSMUST00000124274	Gm11973	Ensembl	540	chr11	+	6475476	6493535		chr11:6475707+6493113	TTCTGCTTCACGTCCAGGAGGAGGGGTTCTTGCCTGTTTGTGTGTCGGTGCATTGCATGC	natural antisense	NM_011221	Purb	purine rich element binding protein B	-	6467598	6476076
humanlincRNA0399-_P1	2.2406	up	noncoding	humanlincRNA0399-	humanlincRNA0399	lincRNA	20429	chr9	-	14512975	14533404		chr9:14513064-14513123	ATATAACCAAGGAGAGAATAAAACACGGCAGCACTGCTCAGAGGGAGCTACAAACTGGAT	intergenic
ASMM10P022218	5.0321	up	noncoding	AK156839	AK156839	Genbank	1922	chr1	+	137252141	137254057		chr1:137253926+137254057	GGGAGAACATTCCTTGATAATCTTGGCAGGGTAATATTTCTAAAAAGAGGAACATAAAGT	intergenic
ASMM10P035560	2.33217	up	noncoding	TCONS_00029260	XLOC_022301	Alexander et al 2013	3923	chr7	-	12862225	12866557		chr7:12862239-12863311	AGTACTTCTAGAAGCTTAGCAGTGTTCAGTTTTAGTTCTCCGTCCTTCATTGTAAGACCA	intergenic
ASMM10P049062	3.51317	up	noncoding	ENSMUST00000118925	Gm11422	Ensembl	1103	chr11	+	82727999	82729102		chr11:82728757+82729102	AATTGGCACCTCCTGCAGACACTGAATGAATCCAACCTATAGCCCTTAATACTGCTCTGT	intronic antisense	NM_009839	Cct6b	chaperonin containing Tcp1, subunit 6b (zeta)	-	82719247	82764288
ASMM10P033860	3.5717	up	noncoding	NR_045009	Gm15987	RefSeq	1082	chr6	-	128952352	128975029		chr6:128952393-128953124	AATGATTTGGGTCAGTGATTTTTCTCCTTCCATCTTTGAGATTAACATGTGCTAGAGATA	intronic antisense	NM_001168223	Clec2g	C-type lectin domain family 2, member g	+	128971159	128984707
ASMM10P020023	8.5764	up	noncoding	ENSMUST00000126434	Tcf7l2	Ensembl	2683	chr19	+	55742268	55910549		chr19:55910374+55910549	ATGAGCTAACTCACTGTTCAAACGGATCTGTAGGAAAATAAGAAGACTGGGACAGTCCTA	exon sense-overlapping	NM_001142918	Tcf7l2	transcription factor 7 like 2, T cell specific, HMG box	+	55741809	55933655
ASMM10P022651	2.6433	up	noncoding	ENSMUST00000139770	Eng	Ensembl	258	chr2	+	32646992	32650367		chr2:32650307+32650367	ACTCTATCACAGTTTGTCTGCAGTTCTGGAATATTCTGTTGCATCTGCACGCCACCATTT	exon sense-overlapping	NM_001146350	Eng	endoglin	+	32646594	32682669
ASMM10P051479	2.20667	up	noncoding	ENSMUST00000121318	Vmn1r-ps113	Ensembl	1106	chr13	-	22736987	22738093		chr13:22737179-22738093	GACAGACTGTGCCTTTTCCCTAATTTTAAGTCTCTCTTCCACGAACAAAATCTTGATGGT	intergenic
ASMM10P040346	2.11924	up	noncoding	TCONS_00032249	XLOC_023643	Alexander et al 2013	724	chr8	+	38669064	38671284	TCONS_00032250	chr8:38671125+38671284	AGAAGAAGACTGCTGGGTCTTTACTCAATGAGAAAAGAAGCACCTAACCCTCAAGAGACC	intergenic
ASMM10P030773	2.0126	up	noncoding	AK029601	AK029601	Genbank	659	chr10	-	70924023	70924682		chr10:70924046-70924682	GGATCCATTGGAAACATAGAAAGGGTCCAGGGGACAGCTTATCCAAGAGCTAAATTCTGA	intergenic
ASMM10P016788	2.62255	up	noncoding	ENSMUST00000181291	9530082P21Rik	Ensembl	1798	chr17	+	23743233	23750915		chr17:23746346+23746406	ACACGTCCTGAAGCAGATGGAGAAACAAGATTCACAGGGAGCATTCTGAGAGGCCCAAGT	natural antisense	NM_028416	Kremen2	kringle containing transmembrane protein 2	-	23741198	23745829
ASMM10P042316	4.42725	up	noncoding	ENSMUST00000082463	Gm23624	Ensembl	321	chr9	-	120791464	120791785		chr9:120791478-120791785	TGGGAATATATAATATAAGCGTGAAGATCGGGGGAACAGAAATATATCCAAACGTGATTT	intergenic
ASMM10P046011	3.26828	up	noncoding	AK014172	AK014172	Genbank	761	chr10	+	109648778	109649538		chr10:109649423+109649538	AACAAAATGGATAAAGGGGAGGGGCAGTGGAAAAATTTCAGTTCAGAGCTGTAGGTATCC	intergenic
ASMM10P042334	3.23718	up	noncoding	TCONS_00034319	XLOC_026216	Alexander et al 2013	4279	chr9	-	122012045	122016404		chr9:122012154-122012314	TCCTCACTCATTGGCCTGTCCTCAAGGACACTGACGACTCACTGACGAGTGCGCTTCATC	intergenic
ASMM10P000889	4.04451	up	noncoding	ENSMUST00000116185	Gm15125	Ensembl	800	chrX	+	148725881	148727373		chrX:148726131+148726829	AGATAGACCACACCATGACCTAGACCACTTCATAACTACTCATGTAGACCACATTATAAC	intergenic
ASMM10P035129	2.26	up	noncoding	ENSMUST00000181126	Gm26673	Ensembl	3377	chr6	+	126718683	126741601		chr6:126741525+126741601	AAGGAGGTAGTCAAAGTGTCAATAAACAATGTAGCTATGTGTGATGAGCATCTAATAAAC	natural antisense	NM_013568	Kcna6	potassium voltage-gated channel, shaker-related, subfamily, member 6	-	126708328	126740674
ASMM10P002715	2.62256	up	noncoding	ENSMUST00000149463	C230038L03Rik	Ensembl	200	chr7	-	96948852	96950140		chr7:96948936-96950073	ATAATGATAGTAGCATAATGAACAAAGCCATGAACCTGGTGATCAGAAGTTCTTGCTTAA	intergenic
ASMM10P055890	2.71144	up	noncoding	uc007hls.1	AK140919	UCSC_knowngene	2109	chr10	-	128230589	128232790		chr10:128232615-128232747	ACACCCACCTGGGTTCTAGTGACAGCATCAAAGACAAAGAAATGACACTCCAGGAAAGAA	natural antisense	NM_008600	Mip	major intrinsic protein of eye lens fiber	+	128225837	128231811
ASMM10P020023	8.5764	up	noncoding	ENSMUST00000126434	Tcf7l2	Ensembl	2683	chr19	+	55742268	55910549		chr19:55910374+55910549	ATGAGCTAACTCACTGTTCAAACGGATCTGTAGGAAAATAAGAAGACTGGGACAGTCCTA	exon sense-overlapping	NM_001142919	Tcf7l2	transcription factor 7 like 2, T cell specific, HMG box	+	55741809	55933655
ASMM10P049656	4.22828	up	noncoding	uc029rpz.1	AK218698	UCSC_knowngene	432	chr11	+	116536238	116536670	ENSMUST00000134834, NM_001172472, NM_001172473, NM_001172475, NM_011451, NM_025367	chr11:116536597+116536657	ATATAGAAGACACTCCCCATTGCTCTTAGGGACCTTCCCTGGGAACCAAATTCAAATAAA	exon sense-overlapping	NM_001172475	Sphk1	sphingosine kinase 1	+	116531910	116536675
ASMM10P055890	2.71144	up	noncoding	uc007hls.1	AK140919	UCSC_knowngene	2109	chr10	-	128230589	128232790		chr10:128232615-128232747	ACACCCACCTGGGTTCTAGTGACAGCATCAAAGACAAAGAAATGACACTCCAGGAAAGAA	natural antisense	NM_001164081	Timeless	timeless circadian clock 1	+	128232062	128252941
ASMM10P033438	4.06138	up	noncoding	AK138207	AK138207	Genbank	1933	chr6	-	86084365	86087080		chr6:86084688-86085356	TGGATACATGAACTACCTACATCCTGACACACATCCTTGTAGGACTCTAAGCCACCAGTT	natural antisense	NM_001271857	Add2	adducin 2 (beta)	+	86028680	86124409
ASMM10P020023	8.5764	up	noncoding	ENSMUST00000126434	Tcf7l2	Ensembl	2683	chr19	+	55742268	55910549		chr19:55910374+55910549	ATGAGCTAACTCACTGTTCAAACGGATCTGTAGGAAAATAAGAAGACTGGGACAGTCCTA	exon sense-overlapping	NM_001142920	Tcf7l2	transcription factor 7 like 2, T cell specific, HMG box	+	55741809	55933655
ASMM10P033438	4.06138	up	noncoding	AK138207	AK138207	Genbank	1933	chr6	-	86084365	86087080		chr6:86084688-86085356	TGGATACATGAACTACCTACATCCTGACACACATCCTTGTAGGACTCTAAGCCACCAGTT	natural antisense	NM_001271859	Add2	adducin 2 (beta)	+	86078047	86124409
ASMM10P020023	8.5764	up	noncoding	ENSMUST00000126434	Tcf7l2	Ensembl	2683	chr19	+	55742268	55910549		chr19:55910374+55910549	ATGAGCTAACTCACTGTTCAAACGGATCTGTAGGAAAATAAGAAGACTGGGACAGTCCTA	exon sense-overlapping	NM_009333	Tcf7l2	transcription factor 7 like 2, T cell specific, HMG box	+	55741809	55933655
ASMM10P035283	4.13799	up	noncoding	TCONS_00027219	XLOC_020315	Alexander et al 2013	220	chr6	+	140682898	140684291		chr6:140683026+140683086	CACAAGGCCGATGACCCCAGTTTGACCCATGGAGCTCACAGAGAAAAACTGGCTACCCTG	intergenic
ASMM10P003292	2.70712	up	noncoding	ENSMUST00000161588	Gm5860	Ensembl	301	chr4	+	82065956	82102673		chr4:82066035+82102456	GATTCCCCTGGGAAAAGCGGACACAAAGATATTGAAAGTATATTTGTGCAAAGACAAAAC	intergenic
ASMM10P038213	2.24036	up	noncoding	uc012fnt.1	Alpk3	UCSC_knowngene	4722	chr7	+	81092146	81105612		chr7:81095337+81095401	TGTGAGAGTTGGGTCGAAGGCCCTGGGTGATGACCCTCACGAGAAGGGTCTCCGCTCTCT	exon sense-overlapping	NM_054085	Alpk3	alpha-kinase 3	+	81057599	81105612
ASMM10P025572	4.31368	up	noncoding	AK155977	AK155977	Genbank	4505	chr3	-	155771324	155775828		chr3:155773958-155775828	CAAAGCCTAAAATAGAGACAAAAACACCAATTCCAGACACAATCATAATGAGCATCACTA	intergenic
ASMM10P044128	3.99002	up	noncoding	ENSMUST00000120424	Gm14739	Ensembl	802	chrX	-	82687020	82687822		chrX:82687034-82687822	CAGAAGGAAATCACTGCTCTAGTTCACATAAGAATGAAGATCAAGATCATTGCTCCTCTT	intergenic
ASMM10P053952	2.19263	up	noncoding	ENSMUST00000176050	D630029K05Rik	Ensembl	457	chr10	+	116964706	116967396		chr10:116964711+116964775	AAGTAGGGGAACACTTCTGGCAGCTTGTGTAGTTTTTCCAGTCAGTAGCTCTAACCATGT	intergenic
ASMM10P049189	2.12715	up	noncoding	ENSMUST00000132218	4930405D11Rik	Ensembl	568	chr11	+	90883344	90894999		chr11:90887680+90887740	ATAAGGAGCCTGCATCCCTTCAATTTCTGAGCCAGTTATCCCAGAAAAAGTTAATGCTAG	intergenic
ASMM10P010496	2.66931	up	noncoding	ENSMUST00000180371	Gm2373	Ensembl	492	chr13	+	97482954	97489700		chr13:97489614+97489700	AAATATGCAGTCTTGTGCTGATGTGTGTTTATGTGGTCAGGAGGAGAGACAGCATCCAGA	intergenic
ASMM10P019253	2.21673	up	noncoding	ENSMUST00000131882	Cpn1	Ensembl	2212	chr19	-	43961999	43968693		chr19:43962050-43963730	ATAACTTGAAACTCCTAAGACTGGCAAGTGGCTACATGGTAAGGTTGAGACCAGATGGGA	exon sense-overlapping	NM_030703	Cpn1	carboxypeptidase N, polypeptide 1	-	43956307	43986520
ASMM10P048379	2.35389	up	noncoding	ENSMUST00000148504	Gm12153	Ensembl	2509	chr11	+	43959088	44134987		chr11:44134897+44134987	GGAACATCTGATAATCTGTGCATAGGTTGATCTTCAAACACCAGCTATTATTTTATAAGC	intergenic
ASMM10P011147	2.16339	up	noncoding	ENSMUST00000172524	Xpo4	Ensembl	1078	chr14	-	57642028	57665430		chr14:57665322-57665430	TATGGGAGCGAGAGGAAGCTCCCGCACGGGCAGGACACCCAAACCTTAACCCGCAGCTAA	exon sense-overlapping	NM_020506	Xpo4	exportin 4	-	57582270	57664956
ASMM10P040660	2.223	up	noncoding	AK086370	AK086370	Genbank	1953	chr8	+	83586319	83588266		chr8:83588205+83588266	GACAGTACACAGATATACACATGCAGACAAAAGACCCATACCTATATACATAAAATACAG	intronic antisense	NM_027179	Tecr	trans-2,3-enoyl-CoA reductase	-	83571697	83594491
ASMM10P055890	2.71144	up	noncoding	uc007hls.1	AK140919	UCSC_knowngene	2109	chr10	-	128230589	128232790		chr10:128232615-128232747	ACACCCACCTGGGTTCTAGTGACAGCATCAAAGACAAAGAAATGACACTCCAGGAAAGAA	natural antisense	NM_001164080	Timeless	timeless circadian clock 1	+	128232062	128252941
ASMM10P027469	2.14427	up	noncoding	ENSMUST00000136525	Gm12688	Ensembl	701	chr4	-	99653606	99654983		chr4:99653620-99654239	GCCGGTTCCATTTGTTGCGCCTTTTTCCTTCGACACAATAAAAGTCAAATTAATTGATTC	intergenic
mouselincRNA0392-_P1	2.52422	up	noncoding	mouselincRNA0392-	mouselincRNA0392	lincRNA	7657	chr13	-	43180056	43187713		chr13:43180195-43180254	TTAAGAATCCTCATCCTAGAGAGAGGCTGCAACTTAGAATCACCTCCAGAGGATCTCACT	intergenic
ASMM10UP252	3.33814	up	noncoding	uc.341+	uc.341	UCR	314	chr15	+	102970762	102971076		chr15:102970789+102970848	TTTTAACAGAGGAGATAAAGGCAGAAAACACCACAGGAAATTGGCTGACAGCAAAGAGCG	exon sense-overlapping	NM_010462	Hoxc10	homeobox C10	+	102966795	102971897
ASMM10P052334	2.33763	up	noncoding	uc007djl.1	AK020768	UCSC_knowngene	5211	chr1	-	165704521	165709732		chr1:165704539-165707890	TGATTGGGTGAATATGTTATTGGAGACGAGAGACATTATTAGACTTTTAAGAGAGAGAGA	exon sense-overlapping	NM_001038846	Rcsd1	RCSD domain containing 1	-	165648944	165708094
ASMM10P035393	3.5353	up	noncoding	uc009evj.1	AK051804	UCSC_knowngene	1788	chr7	-	3632113	3644636		chr7:3632133-3632495	GGGACATTCCTTAAGTCTGTTTCTAGAAACCACACTTTATGCATAGACAATTAAATTGGT	natural antisense	NM_027328	Prpf31	PRP31 pre-mRNA processing factor 31 homolog (yeast)	+	3629984	3642484
ASMM10P050042	2.09349	up	noncoding	ENSMUST00000085379	Rpl26-ps2	Ensembl	438	chr12	-	57632577	57633015		chr12:57632745-57633015	GAAAAAATACGTTATCCACATTGAACAAGTCCATCGAGAGAAAGCTAATAGCACAACTGT	intergenic
ASMM10P017495	3.03063	up	noncoding	uc008dqd.1	AK006637	UCSC_knowngene	1852	chr17	+	79714584	79716436		chr17:79716373+79716436	GGATAACCCGTTCCCAGCGTTGTGTTATTGTCTCATTTACAAATAAAGAGATTCAGAGAG	natural antisense	NM_009994	Cyp1b1	cytochrome P450, family 1, subfamily b, polypeptide 1	-	79706952	79715041
ASMM10P050078	2.04576	up	noncoding	uc029rtf.1	5830428M24Rik	UCSC_knowngene	1032	chr12	-	69464786	69475550	NR_038060, NR_038061	chr12:69468292-69468360	ATGTTAAAGAAGCCACTCCTGGTCATTACATCAGCTAAACGACAGGCTCTGATTCACCTG	intergenic
ASMM10P034903	2.49302	up	noncoding	uc007gyt.1	AK015944	UCSC_knowngene	1724	chr10	-	106555194	106602480		chr10:106555284-106555998	ATGGACCTGCTCTTAGCTCCCAGTTCATCCTACATTCTCTACTTTGAATTTAAATTTGAA	intronic antisense	NM_001205341	Ppfia2	protein tyrosine phosphatase, receptor type, f polypeptide (PTPRF), interacting protein (liprin), alpha 2	+	106470309	106933468
ASMM10P034438	3.45426	up	noncoding	ENSMUST00000146744	Gm16154	Ensembl	2913	chr10	-	94567827	94612084		chr10:94567873-94570160	TCAGATAGCAAGGAAACCAGCAGCCTTCAAACAGCATATAGGTGGTCAACTACCAAGTGA	intronic antisense	NM_177026	Tmcc3	transmembrane and coiled coil domains 3	+	94576262	94590954
ASMM10P019353	2.54619	up	noncoding	ENSMUST00000162724	Gm16299	Ensembl	2766	chr19	-	53819353	53825128		chr19:53819503-53822082	ATATGAACTTCCAGATAAGCACTCTTTCCTACTCAGCACCATGGATATACAGACATGGAG	intronic antisense	NM_001170847	Rbm20	RNA binding motif protein 20	+	53677305	53867080
ASMM10P051980	6.94591	up	noncoding	AK033777	AK033777	Genbank	1798	chr13	-	70676715	70681966		chr13:70676744-70677106	CAAAGAGATAAGACTGTTTGGTCAGAGAGATAAAATCTGAAACCGGGCTCCACTCCACTG	intergenic
ASMM10P038494	2.04033	up	noncoding	ENSMUST00000144538	Trim6	Ensembl	1490	chr7	+	104218792	104227733		chr7:104227670+104227733	GGCCATCGTTACTTATGAAGTGAGTTCCAAGCTAGTCAGAGTTACACAGAGAAACCCTGT	exon sense-overlapping	NM_001013616	Trim6	tripartite motif-containing 6	+	104218794	104235152
ASMM10P024224	2.12958	up	noncoding	ENSMUST00000135458	Dnttip1	Ensembl	560	chr2	+	164754138	164759559		chr2:164759460+164759559	TGGAATTAGAAGCAAAATAAAGAGCTGGACTTGGGATAGCATGGCAGCAGATACTGCCTG	exon sense-overlapping	NM_133763	Dnttip1	deoxynucleotidyltransferase, terminal, interacting protein 1	+	164746014	164768219
ASMM10P042090	2.3016	up	noncoding	uc009rfm.1	AK043163	UCSC_knowngene	787	chr9	-	101770371	101862489		chr9:101770385-101770727	TTATTTGTTGGTTGTGTGACTCCATCACTCTCCCCTGGTAATTAAATCTCATGATGAAGG	intergenic
ASMM10P015174	2.73391	up	noncoding	AK054464	AK054464	Genbank	3547	chr1	+	52331823	52338165		chr1:52338102+52338165	CAGTGAACACTATCATTTCAGAGGAAGGAAAAGAAGCCAGAACTTGGACATGCATATCTA	intergenic
ASMM10P035531	2.3562	up	noncoding	ENSMUST00000176905	Vmn1r-ps50	Ensembl	374	chr7	-	10604764	10605138		chr7:10604781-10605138	ATCTTTTGCGCCCTTTGTCCGTATAAAACCTTCTTCCATTTTGTTCAGGTTGAAATGGTC	intergenic
ASMM10P047389	2.34966	up	noncoding	AK040450	AK040450	Genbank	2106	chr11	-	95818562	95820668		chr11:95818656-95820668	TTTCAAAAGAGTGTCAGGGAAAGCCAGGGCTAGTAGCACAGTCCTATAAGTCTGAAACAG	intergenic
ASMM10P013579	4.89313	up	noncoding	AK037439	AK037439	Genbank	4030	chr15	+	74933549	74937583		chr15:74937431+74937583	GGAATACCAATAAGAGCAAAACACCCCAACCTAATAGCTTTGAACCATAAAATAGAGTTT	intergenic
humanlincRNA0860+_P1	10.7064	up	noncoding	humanlincRNA0860+	humanlincRNA0860	lincRNA	6960	chr8	+	119649581	119656541		chr8:119656004+119656063	TAGAGAATCATTACCATACAAGATAGGCAGGAGTTAGGCAAAGCAGGCAGAAGAACACGG	intergenic
ASMM10P040247	2.00713	up	noncoding	ENSMUST00000181338	Gm26714	Ensembl	1655	chr8	+	24422403	24440008		chr8:24439944+24440008	GGACAGACTGAACTACACAGGAATGAATGCCCTGTCTCAGAATTAAATTAAATGAATAAA	natural antisense	NM_026931	1810011O10Rik	RIKEN cDNA 1810011O10 gene	-	24437615	24438946
ASMM10P052975	3.23679	up	noncoding	ENSMUST00000128575	Smco2	Ensembl	351	chr6	+	146850156	146856182		chr6:146856122+146856182	CCTTTATAAGATGGACACTGAAAAATGGGTAAGCTAAGGTGGGCCTGATGGTATTCGCTT	exon sense-overlapping	NM_027059	Smco2	single-pass membrane protein with coiled-coil domains 2	+	146850109	146871404
ASMM10P040789	2.0368	up	noncoding	ENSMUST00000159142	Gm15889	Ensembl	388	chr8	+	94377920	94379622		chr8:94378033+94378205	TTACTTTGTTTTCTTCTCTTGGCTTGAAAGGCTGGGAACTCAGAGCCAACGGAACAGCAA	intergenic
ASMM10P023284	6.507	up	noncoding	uc008kzg.2	DQ695786	UCSC_knowngene	65	chr2	+	92550718	92550783		chr2:92550723+92550783	ATGACTTCACCCTTAGAAATCTGTCATTATGGAAGTAACTGTTGGGAACAATGCCCATGG	intergenic
ASMM10P034809	2.07165	up	noncoding	ENSMUST00000160743	Efcc1	Ensembl	2016	chr6	+	87730868	87734017		chr6:87733950+87734017	TAATCCTTAGAGAACAGAAAACCATGGAAACGTTCTGAGACAGGCGACCCAAGCAGATTG	exon sense-overlapping	NM_001159697	Efcc1	EF hand and coiled-coil domain containing 1	+	87730868	87755911
ASMM10P045996	2.81333	up	noncoding	AK035192	AK035192	Genbank	1397	chrY	+	39008014	39009411		chrY:39009351+39009411	ATTCACTAACAAATGGATATTAGCCAAAAACCCGAACCCAAACCAAACCAAACAAACATC	intergenic
ASMM10P043810	3.53162	up	noncoding	ENSMUST00000117962	Gm14544	Ensembl	451	chrX	-	37940815	37945602		chrX:37945247-37945602	CTACTTGAACTAGACAGAATTTTTGAAGAAACTCAATGCCCCGATACACTCCAAAGGTAT	intergenic
ASMM10P024822	3.84475	up	noncoding	AK156974	AK156974	Genbank	1515	chr3	-	77702887	77704386		chr3:77702974-77703828	ATCCCTTAAAGAATTCCAGGAAAACAACAAAACAGGTGAAGGAATTGAACAAAACTATCC	intergenic
ASMM10P018368	2.38663	up	noncoding	ENSMUST00000083211	Vaultrc5	Ensembl	143	chr18	+	36801865	36802008	NR_027885	chr18:36801918+36802008	TATTCGTAGCAGGTTCGAACAACACAACCAACCACTTACCTAACCCGTGAGTGTTTGGTT	intergenic
ASMM10P020290	3.73339	up	noncoding	uc008isu.1	Rabl6	UCSC_knowngene	3365	chr2	-	25589853	25608446		chr2:25590386-25592297	TTTACCACTGACTTAGACCAAGGGAGATCAAGGGACACAAAGGGATGCCAGAATAGTCAT	exon sense-overlapping	NM_001024616	Rabl6	RAB, member of RAS oncogene family-like 6	-	25583017	25608446
ASMM10P021698	2.14309	up	noncoding	ENSMUST00000122436	Gm14129	Ensembl	291	chr2	-	148927734	148931707		chr2:148927748-148927814	CTCCTGTTGAAATTGGCCAGGTGTCCCTTAAAAGAACAAGCCGATCAGCATGAGGTATGA	intergenic
ASMM10P012102	3.00507	up	noncoding	AK149342	AK149342	Genbank	1197	chr14	+	64583766	64584964		chr14:64584904+64584964	CAAGGGAAGAATGTGCTAGAGGCTCCGCCATCATATTAAAAATTAAACCGGCTGCATTTC	intergenic
ASMM10P044550	2.6981	up	noncoding	AK156885	AK156885	Genbank	3933	chrX	-	142510900	142514838		chrX:142510914-142513623	ATCAGTAACATCTGGGATGCTTAGTACAAGTTCTGCTTTCCAAGTGAGTGCTTTAGGACC	intergenic
ASMM10P026653	2.16134	up	noncoding	ENSMUST00000160076	Gm16213	Ensembl	639	chr3	+	152920239	152921399		chr3:152921234+152921399	CAAAACAAAACAAACCCAAAAGGCAAAAAGCCCTGGTATTGTGGGCATAAGCCGGTGTGT	intronic antisense	NM_012028	St6galnac5	ST6 (alpha-N-acetyl-neuraminyl-2,3-beta-galactosyl-1,3)-N-acetylgalactosaminide alpha-2,6-sialyltransferase 5	-	152820709	152982207
ASMM10P049989	2.5317	up	noncoding	ENSMUST00000180797	Gm26598	Ensembl	2439	chr1	-	136622097	136624650		chr1:136622113-136624394	TGGAGATTTTGTGTATTGTACTTAGCATTCACAAGGCTCTGGGTTTGAGTCTCGGGACTG	bidirectional	NM_001160251	Zfp281	zinc finger protein 281	+	136624900	136630391
ASMM10P055341	2.2923	up	noncoding	ENSMUST00000082862	Terc	Ensembl	423	chr3	-	96414436	96414859		chr3:96414811-96414859	GGTCGAGGGCGGCTAGGCCTCGGCACCTAACCCTGATTTTCATTAGCTGTGGGTTCTGGT	intergenic
ASMM10P038084	2.12447	up	noncoding	uc029whg.1	DQ704419	UCSC_knowngene	63	chr7	+	69912958	69913021		chr7:69912961+69913021	CTATCTTGCAAGAGAACTTTTTCTGTTGTGAGCAGATATACACTGTCTTCACCTGACCCC	intergenic
ASMM10P027958	2.21588	up	noncoding	AK084898	AK084898	Genbank	1291	chr4	-	132615843	132617129		chr4:132616102-132616536	TAATAACCAACTCTAGGATTAGGACAAAACAAGGGAAGTAAGGAAGAGGGCCCTGTGGGA	intergenic
ASMM10P022839	3.62735	up	noncoding	ENSMUST00000117596	Gm14035	Ensembl	1475	chr2	+	54284114	54285589		chr2:54285510+54285589	CTGGAGATGGGGGCAGTGACACACTACCAAAAAGAAAAAGTAGAAGAAACTAAAAGTGCT	intergenic
ASMM10P057910	3.04742	up	noncoding	CK377113	humanlincRNA0488	lincRNA	570	chr10	+	125164960	125165502	ENSMUST00000130864, NM_001039472	chr10:125165442+125165502	ATAAAAGTGTACAGCAATGTTGACAATGTGGGTGGAAGTTTCAAAAGCCAAGATGCTTCG	intergenic
ASMM10P053716	2.08504	up	noncoding	ENSMUST00000130034	Gprasp2	Ensembl	813	chrX	+	135840251	135841796		chrX:135840538+135840598	TGTTTACTGTCCCCTTAATTTGCCCACACCTGCTGCCATCATTTCCTGATTGTCATACAT	exon sense-overlapping	NM_001163015	Gprasp2	G protein-coupled receptor associated sorting protein 2	+	135839033	135844730
ASMM10P045223	2.67851	up	noncoding	AK158447	AK158447	Genbank	2398	chr10	+	93534573	93536980		chr10:93536917+93536980	CTCACCCAAAGAAACCTTGAAGTGGCTAAACTACTAACTGAACAAAACTGGAACAGTATC	natural antisense	NM_027908	Amdhd1	amidohydrolase domain containing 1	-	93523337	93540033
ASMM10P056307	3.29433	up	noncoding	TCONS_00020977	XLOC_015776	Alexander et al 2013	1343	chr3	-	57961884	58086279		chr3:58031744-58085638	GGGATTAGAGTCCGTGGGAGCATGGAGCATGGAGCATGGAGCATGGAGCATGGAGCATGG	intergenic
ASMM10P056129	2.1312	up	noncoding	TCONS_00011022	TCONS_00011022	Alexander et al 2013	919	chr15	-	97160791	97167255	TCONS_00011021	chr15:97161383-97161954	TTAGAGTGAAGACTAACAGGATTACCAGAAGGAGCCACCTACTCAGTGCAGTGAACAAGA	intergenic
ASMM10P051972	2.17499	up	noncoding	AK050218	AK050218	Genbank	440	chr13	-	69626811	69627250		chr13:69626826-69627250	GAAGTCAAGGGGAAACTATTTCTATTTATAAACCAAAGTTGAACTGCAAACCACACACAT	natural antisense	NM_145354	Nsun2	NOL1/NOP2/Sun domain family member 2	+	69612015	69635779
ASMM10P025299	2.03482	up	noncoding	AK038171	AK038171	Genbank	2594	chr3	-	115700821	115703414		chr3:115700840-115703414	CAACCAGGGCTACAGAGATACAGAGAAGCCCTGTTTAGGAAAAAACAAAACAAAACAAAC	intergenic
ASMM10P038229	2.83286	up	noncoding	ENSMUST00000179800	Sh3gl3	Ensembl	2006	chr7	+	82174841	82270038		chr7:82269891+82270038	AAGAAAGTCTTCCACTAGGCTTACTTAGTGTCTGAGAGGGTTAGCATCCATGTTGACAGA	exon sense-overlapping	NM_017400	Sh3gl3	SH3-domain GRB2-like 3	+	82260128	82307417
ASMM10P022000	2.15831	up	noncoding	ENSMUST00000147107	Slc13a3	Ensembl	1968	chr2	-	165444102	165473199		chr2:165444119-165445491	TGTGAGTTTAAGGTCAACCTAGGGTATATAAGGACTTCCAGGCCATTGTCACTACATATG	exon sense-overlapping	NM_054055	Slc13a3	solute carrier family 13 (sodium-dependent dicarboxylate transporter), member 3	-	165405294	165473197
ASMM10P051453	2.44427	up	noncoding	ENSMUST00000124912	Gm11280	Ensembl	268	chr13	-	21940373	21945197		chr13:21940388-21940568	TCAGAAACTTCCAGTACTGTCCCTGAACTACTTGCACTGCCTCATCCTCGTTAGTATAGT	natural antisense	NM_183014	Zfp184	zinc finger protein 184 (Kruppel-like)	+	21945093	21960485
ASMM10P050053	9.68268	up	noncoding	AK149831	AK149831	Genbank	2019	chr12	-	59718309	59720329		chr12:59718323-59719630	AGAAATTCAAGGAATTTAAAAGGGGAAGACCCACCACAAGAACACACATCACTGAACTCC	intergenic
ASMM10P045017	2.93057	up	noncoding	TCONS_00035978	XLOC_026432	Alexander et al 2013	208	chrX	+	42491417	42491983		chrX:42491473+42491533	AAATGCAAGAAAATTTGTATGCCAGCTGAGTTTGGAGGACAGCCTCACTGATTCCAGAAG	intergenic
ASMM10P050374	4.27299	up	noncoding	ENSMUST00000127447	Asb2	Ensembl	2399	chr12	-	103321145	103335584		chr12:103335072-103335584	AACAGAATTCAGAGGAAGCAGTTCCATACCCATCCTTAGAACTGCGAGGAAGTCAGAACA	exon sense-overlapping	NM_023049	Asb2	ankyrin repeat and SOCS box-containing 2	-	103321141	103356001
ASMM10P017500	2.50082	up	noncoding	ENSMUST00000156869	Gemin6	Ensembl	668	chr17	+	80224440	80226818		chr17:80226758+80226818	GATCCTTCTACTCTAACCTCATGGGCACTGTGGTGACAAGCTGAAACTAATATGATTGAA	exon sense-overlapping	NM_026053	Gemin6	gem (nuclear organelle) associated protein 6	+	80224488	80228497
ASMM10P027100	2.77765	up	noncoding	NR_033139	AI427809	RefSeq	2033	chr4	-	53261355	53270232		chr4:53270123-53270232	GTACATTTAAAACTTCTCAAGAGAAACCCTGACGCCCAGAGGCCTGCCCACCACATGGCC	intergenic
ASMM10P003588	2.93624	up	noncoding	ENSMUST00000171079	Gm16984	Ensembl	525	chr13	+	34964057	34990143		chr13:34984726+34989968	AAATACTATGCAAAGCTTCATTGTCTTGTGGATATGTAGAACCTACTAGGAACATACAAG	intronic antisense	NM_001110331	Eci2	enoyl-Coenzyme A delta isomerase 2	-	34977747	34994144
ASMM10P053311	2.09057	up	noncoding	NR_045840	4933416M07Rik	RefSeq	1520	chr8	+	27142909	27149706		chr8:27149646+27149706	GAACCATGATCAAATACATTACATGAAAAAACATTATTCAAAAGAATAAAAAATGATTAA	natural antisense	NM_029423	Rab11fip1	RAB11 family interacting protein 1 (class I)	-	27138772	27174646
ASMM10P035185	2.11445	up	noncoding	ENSMUST00000181825	Gm26656	Ensembl	2972	chr6	+	128843785	128846959		chr6:128846824+128846959	AATTTTCATTGGGAATTTCACATACCCTGATCATCCTTACTTCCCAGTCCTCCCAGGTTT	intergenic
ASMM10P017264	5.81127	up	noncoding	ENSMUST00000130623	Supt3	Ensembl	2884	chr17	+	44777324	44925857		chr17:44925354+44925857	GTGATGTTGGATGCAAAGTAGCCCAAATAGAAGGGGAAATTGTTTGCTTATTTTTTAATG	exon sense-overlapping	NM_178652	Supt3	suppressor of Ty 3	+	44777170	45119284
ASMM10P003147	4.59094	up	noncoding	ENSMUST00000157020	Gm21973	Ensembl	358	chr15	+	10325379	10373749		chr15:10326525+10371598	CAAAAATAAAAGGATTTGATACTCATCTGCTAGAGTAGGTGCTTCCCGGATAGCTGTGCC	exon sense-overlapping	NM_001031851	Agxt2	alanine-glyoxylate aminotransferase 2	+	10358578	10409738
ASMM10P045015	2.22473	up	noncoding	ENSMUST00000120480	Gm14619	Ensembl	168	chrX	+	42347511	42347679		chrX:42347619+42347679	GAGTTTCTAGATTTGAAGAAGACACAGAATTCTGGTGGCAGTACCAATGAAGAAACCATG	intergenic
ASMM10P037759	3.1592	up	noncoding	ENSMUST00000155140	Rhpn2	Ensembl	689	chr7	+	35379281	35381622		chr7:35381562+35381622	GCGTGGGGGCCACACAGCCTGTTTTTATTTGTCTATCTGGTATCTGGCAGGGTTCACGCA	exon sense-overlapping	NM_027897	Rhpn2	rhophilin, Rho GTPase binding protein 2	+	35334236	35392287
ASMM10P018951	4.75196	up	noncoding	uc008gqu.1	AK218226	UCSC_knowngene	147	chr19	-	10714474	10714621		chr19:10714489-10714621	TGATTCCACGCTATAAATAATTTAGGAGAAGCAAGCAGATGTGGTAATGCACCCGTGGCC	intergenic
ASMM10P057756	5.15079	up	noncoding	CA466220	humanlincRNA0416	lincRNA	775	chr9	+	41886720	41887259	ENSMUST00000145673, NM_175031	chr9:41887134+41887202	ATAACTGCAGCCTGGAAATAGAGAAGGATCCACCTTGAAACCTCACCAAGGAGAAATGGA	intergenic
ASMM10P010508	2.16131	up	noncoding	AK086365	AK086365	Genbank	2424	chr13	+	98356882	98359305		chr13:98359239+98359305	GGTGTCATGACCTCAGATTGCTTCTTGGTTGATTTCTTTCTCTATCGGGTAATTATTTTA	intergenic
ASMM10P052334	2.33763	up	noncoding	uc007djl.1	AK020768	UCSC_knowngene	5211	chr1	-	165704521	165709732		chr1:165704539-165707890	TGATTGGGTGAATATGTTATTGGAGACGAGAGACATTATTAGACTTTTAAGAGAGAGAGA	exon sense-overlapping	NM_178593	Rcsd1	RCSD domain containing 1	-	165648944	165708094
ASMM10P011394	5.0041	up	noncoding	AK157997	AK157997	Genbank	2635	chr14	-	98806459	98809093		chr14:98806473-98809093	CATACAGTATTATGTGGAGTAGATGTGGTGATTGTAGGCCTCCTTGTTGATTCTTGACCT	intergenic
ASMM10P021541	2.28932	up	noncoding	ENSMUST00000139254	Chi3l1	Ensembl	848	chr1	+	134182481	134186838		chr1:134186777+134186838	GAGACTTTACTTCCTTTTTTGCTTGGAATGATATTGGTTTGGAAGGAGTAGTAGAAAGAA	exon sense-overlapping	NM_007695	Chil1	chitinase-like 1	+	134182403	134190031
ASMM10P041383	3.48501	up	noncoding	AK086525	AK086525	Genbank	562	chr9	-	37264099	37264659		chr9:37264193-37264659	AAGGACAAATCGGTAGTTTAGTAAAAACATCTCTGAAATTGTTGGCTGACATGGGGATAA	intergenic
ASMM10P049554	2.54872	up	noncoding	ENSMUST00000119655	Gm11668	Ensembl	701	chr11	+	109007650	109008781		chr11:109008617+109008781	CTGAAAAACAACTCACTAAGAAAAACCAGGAAGAAGCTGTAGAATACGCTAAACCATTGA	intergenic
ASMM10P032907	2.29505	up	noncoding	ENSMUST00000175985	Gm20706	Ensembl	2023	chr6	-	24138340	24140363		chr6:24138391-24140363	AAACGAACATGAAGCAGCTAAAACTTAGAAAAGCCCAGAGGTACACAGGATAGACACCCC	intron sense-overlapping	NM_019481	Slc13a1	solute carrier family 13 (sodium/sulfate symporters), member 1	-	24088282	24168092
ASMM10P012040	3.08526	up	noncoding	AK139912	AK139912	Genbank	763	chr1	-	188583001	188608529		chr1:188583015-188583407	GGTTTAGCTGGACCTCTGTTTTGCTTACTATCAAATTAATGAAATATGAAATATCCCTCC	intronic antisense	NM_021408	Ush2a	Usher syndrome 2A (autosomal recessive, mild)	+	188262837	188965039
ASMM10P026296	2.00865	up	noncoding	AK088382	AK088382	Genbank	2532	chr3	+	100993788	100996315		chr3:100996252+100996315	TCCTGCCATGCTGCTGTCTGTCCTTGGCATTAATAACCCTTGTAATAAACTTCTTACCCA	natural antisense	NM_001099332	Cd101	CD101 antigen	-	100993528	101022176
ASMM10P003147	4.59094	up	noncoding	ENSMUST00000157020	Gm21973	Ensembl	358	chr15	+	10325379	10373749		chr15:10326525+10371598	CAAAAATAAAAGGATTTGATACTCATCTGCTAGAGTAGGTGCTTCCCGGATAGCTGTGCC	exon sense-overlapping	NM_001253781	Prlr	prolactin receptor	+	10223905	10349180
ASMM10P047471	2.55405	up	noncoding	ENSMUST00000125064	Med24	Ensembl	4577	chr11	-	98704590	98728834		chr11:98716831-98717708	AAGAGCAGAAACTCAAAAGCTGTGTTGGCAAGGTATTTGGAGCTAGAGTAGAAGTGACTG	exon sense-overlapping	NM_011869	Med24	mediator complex subunit 24	-	98704590	98729435
ASMM10P030970	2.00364	up	noncoding	AK047401	AK047401	Genbank	1860	chr5	-	118501299	118503152		chr5:118501313-118503152	ATAACCTGGGGACCTGCAAATGCACACAACAATTCACACATTGATTTAAAAAATTAACTG	intergenic
ASMM10UP194	3.14255	up	noncoding	uc.283+	uc.283	UCR	277	chr14	-	32598474	32598751		chr14:32598475-32598534	TTATGCACCACTGAAAATAAAGTTGGTATTATGACCCACTCAAGATGCATCAGAAGATGC	intergenic
ASMM10P029330	5.12871	up	noncoding	ENSMUST00000146346	Gm12829	Ensembl	2434	chr4	+	114680803	114687595		chr4:114687535+114687595	CTAACTCCGGTTTGGAATCTTTCCATTGCTGATCAATATTAGATCTAGTAACTATTTCCT	intergenic
ASMM10P049455	4.83098	up	noncoding	uc007lue.1	AK052773	UCSC_knowngene	1390	chr11	+	103355700	103361092		chr11:103355749+103355861	AACAGAGACGGAGAGTGAGCAAGGCTTCAGCCCCCTAGGATCTAAAGAAGACAGGGTGCC	natural antisense	NM_183288	Arhgap27	Rho GTPase activating protein 27	-	103359372	103363692
ASMM10P014718	2.00318	up	noncoding	AK036610	AK036610	Genbank	3263	chr1	+	40771384	40785343		chr1:40780462+40780642	AATAAAACCCTAACTAAGAAATCTGCTATGCGGTGCTATGGGCAAGGGAAAGATGCCCTC	natural antisense	NM_172499	Mfsd9	major facilitator superfamily domain containing 9	-	40772039	40790657
ASMM10P036490	2.76805	up	noncoding	ENSMUST00000161734	Gm15744	Ensembl	213	chr7	-	89761462	89761675		chr7:89761602-89761675	AAATACGACAAAAGGAAAAAGAATGCCCAAATCAGCAGGCTCCTGGAGGAACAGTTCCAG	intronic antisense	NM_181407	Me3	malic enzyme 3, NADP(+)-dependent, mitochondrial	+	89632817	89854359
ASMM10P043238	2.15031	up	noncoding	AK005751	AK005751	Genbank	692	chr9	+	99322825	99323516		chr9:99323406+99323516	TGTTAGAACTCCATACTCGGGGAAACAAGCTGCATACTACAAGGGCCTAAGATTTGAGTC	intronic antisense	NM_177775	Esyt3	extended synaptotagmin-like protein 3	-	99309966	99358530
mouselincRNA0172+_P1	3.67002	up	noncoding	mouselincRNA0172+	mouselincRNA0172	lincRNA	10597	chr10	+	60915706	60926303		chr10:60926244+60926303	ATTTACATGGGGTGTTTTGCTCCGGAAACTTGTCTAAACGATATCATCTGTGGGTCCAGG	intergenic
ASMM10P044221	2.65183	up	noncoding	ENSMUST00000117289	Gm16394	Ensembl	675	chrX	-	96885508	96887873		chrX:96885744-96886078	CTGATTTCCAAGCAGGAGTCAGTGATTGCCAATGATGTAGACCACATTGAGCTGGTTGTT	intergenic
ASMM10P014226	2.55519	up	noncoding	uc007yrq.1	AK041461	UCSC_knowngene	933	chr16	-	21833849	21836555		chr16:21833878-21834367	CCTGCTGTTTCCTGAATTTGAAGAGTTGCCTCATACTTTATTAAATATAACAAGCCATTG	intergenic
ASMM10P013762	5.18512	up	noncoding	AK006981	AK006981	Genbank	438	chr15	+	83394125	83394562		chr15:83394502+83394562	AAATTACAGCTCTGCAGGTGGTGACAGTAACTAACTAAAAGGCCCTCTGACTTTGTGTTC	intronic antisense	NM_011862	Pacsin2	protein kinase C and casein kinase substrate in neurons 2	-	83375606	83432850
ASMM10P003924	2.29276	up	noncoding	ENSMUST00000180496	Gm26568	Ensembl	1594	chr1	+	136216073	136225071		chr1:136216251+136223650	CTGCTGCCAGGTGAGTACAGCAGACAGAGGAGCCGAGAAACAGGAACAACTTGTCTAGAA	intergenic
ASMM10P043585	2.85591	up	noncoding	ENSMUST00000121970	Gm14366	Ensembl	730	chrX	-	5608571	5610867		chrX:5608588-5609121	GACAACATGCTGTGCCCTAAGTGTGTCTACAGGAACAACATCGTAATTAAGATCCTTGAA	intergenic
ASMM10P047905	3.03034	up	noncoding	AK144460	AK144460	Genbank	3755	chr11	-	117140757	117144509		chr11:117140907-117142078	CTGACCTGCAGCTTGGGTTCTACCTAAATCATTTTCCATAAATGTAGAAAGAATTAAATG	natural antisense	NM_001166506	Sec14l1	SEC14-like 1 (S. cerevisiae)	+	117115171	117159268
ASMM10P037239	2.21765	up	noncoding	TCONS_00002525	XLOC_002769	Alexander et al 2013	1653	chr10	-	130527146	130542208		chr10:130527207-130527967	GAATTGTCTCCAATTCTGCTAACCCTAAGCCTGTTTCACATCCCCAGGTAGCAGAGAAAA	intergenic
ASMM10P001165	2.5463	up	noncoding	ENSMUST00000124439	Gm14207	Ensembl	552	chr2	-	119321342	119325564		chr2:119321639-119325167	AGCGTCTAGGACTCTGGTCTTCTCTGCACCTGGCAACATGAAGACAACCAGAGGCCACCT	bidirectional	NM_019454	Dll4	delta-like 4 (Drosophila)	+	119325783	119335666
ASMM10P034425	2.09565	up	noncoding	ENSMUST00000156767	Zfp783	Ensembl	1058	chr6	+	47945496	47951334	NR_027963	chr6:47951169+47951334	ATAAGACAGCAAGCAAAGTTGAACAATACATGAGACACTCCTGCCCCGTGGTGTCTATGA	intergenic
ASMM10P026478	2.4692	up	noncoding	AK048871	AK048871	Genbank	1515	chr3	+	126226327	126228355		chr3:126228250+126228355	GAAGCAGTGAGAGAAGCTAAAATGTCTGAATTAGCATTTGTTCTGTTTTCCACAAGAAAA	intergenic
ASMM10P023806	3.06875	up	noncoding	ENSMUST00000132694	Mavs	Ensembl	887	chr2	+	131241933	131245665		chr2:131242753+131242817	TCAGTATCCAGCACCATAGAAACTGGGCATGATGACATATACCTCTAAGCCTGACACTCA	exon sense-overlapping	NM_001206382	Mavs	mitochondrial antiviral signaling protein	+	131234062	131248024
ASMM10P049455	4.83098	up	noncoding	uc007lue.1	AK052773	UCSC_knowngene	1390	chr11	+	103355700	103361092		chr11:103355749+103355861	AACAGAGACGGAGAGTGAGCAAGGCTTCAGCCCCCTAGGATCTAAAGAAGACAGGGTGCC	natural antisense	NM_001205236	Arhgap27	Rho GTPase activating protein 27	-	103331483	103363692
ASMM10P023806	3.06875	up	noncoding	ENSMUST00000132694	Mavs	Ensembl	887	chr2	+	131241933	131245665		chr2:131242753+131242817	TCAGTATCCAGCACCATAGAAACTGGGCATGATGACATATACCTCTAAGCCTGACACTCA	exon sense-overlapping	NM_144888	Mavs	mitochondrial antiviral signaling protein	+	131234062	131248024
ASMM10P038666	3.10325	up	noncoding	AK156656	AK156656	Genbank	3595	chr10	+	24437561	24441154		chr10:24441077+24441154	AATAGGTCCCAGTAGGAGACAGCAGGCTCTTTGTATGATGAACACGAAAGATGCACGTTT	intergenic
ASMM10P029643	2.01888	up	noncoding	AK041654	AK041654	Genbank	2196	chr4	+	132344423	132346616		chr4:132346548+132346616	TTCCAGAAGCTGAGGCAGGAGGGATACATAGTGAGATTCTATCCCATAAAGAAAGAAGAA	natural antisense	NM_001197082	Rcc1	regulator of chromosome condensation 1	-	132331918	132345750
ASMM10P020114	2.00834	up	noncoding	NR_027890	5031426D15Rik	RefSeq	6021	chr2	-	6922701	6928722		chr2:6922771-6928722	GGTGGTACAGGTATGGGTTAACGAGGAAAGCTTTGAATTTATTATCACTGATAATAAAAC	intron sense-overlapping	NM_001110231	Celf2	CUGBP, Elav-like family member 2	-	6539698	7396198
ASMM10P041027	2.66171	up	noncoding	uc012glo.1	Cdh13	UCSC_knowngene	2708	chr8	+	118314412	118856206		chr8:118856146+118856206	CGTTTTGCCAGTGTTTGAGTGATTTGTGAACTCCTCATTGGAATAAAGTACTGTAAATGA	exon sense-overlapping	NM_019707	Cdh13	cadherin 13	+	118283754	119323448
ASMM10P012166	4.05078	up	noncoding	ENSMUST00000171481	Dok2	Ensembl	512	chr14	+	70766035	70773572		chr14:70773512+70773572	AGACTTGTGTATTGTATGTGTTTTTGGCAGGCAGGAAATACTTTCATACAATGGGACTGG	intronic antisense	NM_023045	Xpo7	exportin 7	-	70654245	70766628
ASMM10P001116	3.1473	up	noncoding	ENSMUST00000123628	Tcp11	Ensembl	587	chr17	-	28066796	28068476		chr17:28067930-28068425	TGGTGACAACAGAGGAGACAGAAGAACCACATTTGGGCCCGAGGAAGTGATGCAGTCAGT	exon sense-overlapping	NM_001085555	Tcp11	t-complex protein 11	-	28066746	28080639
ASMM10P001116	3.1473	up	noncoding	ENSMUST00000123628	Tcp11	Ensembl	587	chr17	-	28066796	28068476		chr17:28067930-28068425	TGGTGACAACAGAGGAGACAGAAGAACCACATTTGGGCCCGAGGAAGTGATGCAGTCAGT	exon sense-overlapping	NM_013687	Tcp11	t-complex protein 11	-	28066746	28080584
ASMM10P054220	2.18863	up	noncoding	ENSMUST00000165145	Gm17039	Ensembl	4901	chr13	+	67360670	67365679		chr13:67361364+67361425	CCAAATGAGGTCGGTATATTAAAGAAGTTACACTGGAAACATACAATATTGAGAATTCCC	natural antisense	NM_001001186	Zfp456	zinc finger protein 456	-	67363583	67375763
ASMM10P023196	2.82694	up	noncoding	ENSMUST00000121994	Gm13745	Ensembl	527	chr2	+	87871680	87872207		chr2:87872112+87872207	TGCATCATTAAGAAGTGTAGCATGGCTTTCTGACAGCAGGGAACTTGGAAACAACACATG	intergenic
ASMM10P039606	2.30051	up	noncoding	ENSMUST00000139180	Gcdh	Ensembl	819	chr8	-	84890737	84893285		chr8:84893183-84893285	TACAGCTTAAAAATGTGAAAGAGGATAAGGGGTTCTGGCTGACTCGACCCCCATACTCTA	exon sense-overlapping	NM_008097	Gcdh	glutaryl-Coenzyme A dehydrogenase	-	84886386	84893921
ASMM10P032424	2.04584	up	noncoding	ENSMUST00000125979	Wdr66	Ensembl	785	chr5	+	123302515	123326649		chr5:123302601+123302693	CAAAAAACAAAAAACCCCAAAAACCCATCCCGTTCGTGGATGTGTGTGACTTCAGAGGGA	intergenic
ASMM10P028939	2.21497	up	noncoding	ENSMUST00000120214	Gm11480	Ensembl	659	chr4	+	62939911	62940570		chr4:62940474+62940570	CACAAACCCAGACAAATTGCTCTGAAGAAAAAATGTGTTAATAAAAATAAGGAGGCTGCA	intergenic
ASMM10P031716	4.85726	up	noncoding	NR_046191	4930487D11Rik	RefSeq	341	chr5	+	38344388	38349197		chr5:38349137+38349197	TTACTATCAAGTGGGGGGAAATTGGAGATAAGAGAAAGATGATAGTAATCGTGCTTTATG	intergenic
ASMM10P009930	3.84008	up	noncoding	NR_033521	Tpsab1	RefSeq	1093	chr17	-	25343244	25345562		chr17:25344875-25345147	AACAAGTGGCCCTGGCAGGGATGTTGCTGACCCCAACAAGGTCAGAGTACAGCTCCGTAA	exon sense-overlapping	NM_031187	Tpsab1	tryptase alpha/beta 1	-	25343244	25345562
ASMM10P042848	2.14588	up	noncoding	ENSMUST00000171578	Psma4	Ensembl	868	chr9	+	54950797	54956386		chr9:54952184+54952340	AAGAAAATGAAACCAAAGGGGTAGAGGGAGTTGAATGGGGTCTTCCGTCTTCTTTCCACT	exon sense-overlapping	NM_011966	Psma4	proteasome (prosome, macropain) subunit, alpha type 4	+	54950858	54958030
ASMM10P042848	2.14588	up	noncoding	ENSMUST00000171578	Psma4	Ensembl	868	chr9	+	54950797	54956386		chr9:54952184+54952340	AAGAAAATGAAACCAAAGGGGTAGAGGGAGTTGAATGGGGTCTTCCGTCTTCTTTCCACT	natural antisense	NM_145229	AY074887	cDNA sequence AY074887	-	54950256	54950954
ASMM10P050001	2.37423	up	noncoding	AK048895	AK048895	Genbank	3129	chr12	-	52752548	52757990		chr12:52752563-52754362	GGAGGCCTTAGAGAACTAATAGACTAATTACTAATTAAATTTGCAGAGAATTAGTGGCAC	intronic antisense	NM_198111	Akap6	A kinase (PRKA) anchor protein 6	+	52699382	53151015
ASMM10P011240	2.06223	up	noncoding	ENSMUST00000175861	Gm20675	Ensembl	338	chr14	-	67232436	67233129		chr14:67232609-67232747	TGTTTTAACCTCCCCAAGGAGACTTTGATCAGCTCCACCTCGAAAATGTTCGCGAAAGAT	bidirectional	NM_001276387	Ebf2	early B cell factor 2	+	67233291	67430952
ASMM10P011240	2.06223	up	noncoding	ENSMUST00000175861	Gm20675	Ensembl	338	chr14	-	67232436	67233129		chr14:67232609-67232747	TGTTTTAACCTCCCCAAGGAGACTTTGATCAGCTCCACCTCGAAAATGTTCGCGAAAGAT	bidirectional	NM_010095	Ebf2	early B cell factor 2	+	67233291	67430952
ASMM10P009902	3.93781	up	noncoding	NR_029424	Ccdc11	RefSeq	2108	chr18	+	74283099	74359984		chr18:74284777+74299111	TATTGAAAAGAGAGCCAAGCCTCCCAAAGCTCAGAGAGCTGAGCAACATCTAAAAAGAAT	exon sense-overlapping	NM_028948	Ccdc11	coiled-coil domain containing 11	+	74283099	74359984
ASMM10P022883	2.16384	up	noncoding	ENSMUST00000136867	Tbr1	Ensembl	1370	chr2	+	61802929	61804558		chr2:61804389+61804452	TCGTCGCGACCAGGAGCCAGGTGATTATCCTAATTAATGTCTATCTAATTAAATTACTGT	exon sense-overlapping	NM_009322	Tbr1	T-box brain gene 1	+	61804452	61814113
ASMM10P044474	2.07486	up	noncoding	uc007gmj.2	DQ545414	UCSC_knowngene	86	chr10	+	85764435	85764521	uc007gpu.2	chr10:85764461+85764521	TGTTACTCTAGAACCTGGAAGAAGCTGATGTTAGGATGGTATAGTGAACAAGGTCAAGGT	intergenic
ASMM10P044370	2.30431	up	noncoding	ENSMUST00000123102	Rps6ka6	Ensembl	447	chrX	-	111439179	111462639		chrX:111462437-111462639	TTATGAAGTCAGGGAAACAAAAACACACCAAGGTGACTAACTCTGGGGACTTTCACCCCA	exon sense-overlapping	NM_025949	Rps6ka6	ribosomal protein S6 kinase polypeptide 6	-	111388191	111537945
ASMM10P037172	2.84234	up	noncoding	ENSMUST00000151580	Gm14492	Ensembl	337	chr7	-	142492749	142496971		chr7:142496889-142496971	TGGGCACTGCTGGACCAGGTGCTGCCGTCCACCAAAGACTCGAGCAGGTAACACGTGCAA	intronic antisense	ENSMUST00000038946	Lsp1	lymphocyte specific 1	+	142471842	142494599
ASMM10P041732	2.15259	up	noncoding	uc009qbj.1	AK214683	UCSC_knowngene	189	chr9	-	63757922	63758111		chr9:63758008-63758111	GCGCACCAAAGCCATCCAGGCCAGCAAAGTTTGGCTGGGGGTTGGACTTTCCTTCCCGGA	exon sense-overlapping	NM_016769	Smad3	SMAD family member 3	-	63646766	63757994
ASMM10P029643	2.01888	up	noncoding	AK041654	AK041654	Genbank	2196	chr4	+	132344423	132346616		chr4:132346548+132346616	TTCCAGAAGCTGAGGCAGGAGGGATACATAGTGAGATTCTATCCCATAAAGAAAGAAGAA	natural antisense	NM_133878	Rcc1	regulator of chromosome condensation 1	-	132331918	132345750
ASMM10P038906	2.28435	up	noncoding	AK042522	AK042522	Genbank	969	chr7	+	140208384	140209350		chr7:140209238+140209350	CACATTCAGAAGCACCGATTCAATCATGGATAGATTATTTGAATATCCCTGTATCAGAGA	intergenic
ASMM10P056728	2.09622	up	noncoding	uc007qwq.1	BC048555	UCSC_knowngene	310	chr13	+	61804311	61826524		chr13:61804401+61826308	TCTACAACGTGGCGACATGTTTTAAGATGATCATCCTGAGGGCTGGCAATATGACTCAGT	intergenic
ASMM10P037172	2.84234	up	noncoding	ENSMUST00000151580	Gm14492	Ensembl	337	chr7	-	142492749	142496971		chr7:142496889-142496971	TGGGCACTGCTGGACCAGGTGCTGCCGTCCACCAAAGACTCGAGCAGGTAACACGTGCAA	intronic antisense	NM_001271523	Lsp1	lymphocyte specific 1	+	142477012	142494868
ASMM10P040291	2.09627	up	noncoding	ENSMUST00000180993	Gm26795	Ensembl	1952	chr8	+	28593504	28595599		chr8:28595539+28595599	GACAGTTTCAAGTGCGGGGAAATAAAACCAAAACCCATAGATCTAAATAAATATCTACTG	intergenic
mouselincRNA0376-_P1	2.08494	up	noncoding	mouselincRNA0376-	mouselincRNA0376	lincRNA	11783	chr13	-	26396336	26408119		chr13:26396341-26396400	CCTTTGAATCAGAGTTCCAAAAGAAAGACATTCTCAAATTTCATGGTTATGTACTTCCAG	intergenic
ASMM10P047642	2.22216	up	noncoding	NR_033474	2810433D01Rik	RefSeq	1334	chr11	-	102619506	102624416		chr11:102619910-102620460	CTTTACCTACAGAAAGCTTAGTGGCTGGGAGATAGGAGAGAAATGGAGATTTGAGGGGTT	intergenic
ASMM10P020111	2.01907	up	noncoding	ENSMUST00000131190	Gm13383	Ensembl	1171	chr2	-	6255945	6257266		chr2:6255962-6257043	AGTTGAATGGCCTAGAAGGGAGGCAGTTCTACCCATTGTAATACATGAATGGTTTCATTT	intergenic
ASMM10P020274	12.025	up	noncoding	AK030988	AK030988	Genbank	3093	chr2	-	25462810	25465900		chr2:25462858-25465900	GACAAAATTGTCCCGAAATGTTTGAGGGTATAGTTCAGTGACACCTGTAATGTGAATATT	intergenic
ASMM10P043607	2.35429	up	noncoding	ENSMUST00000120307	Gm14394	Ensembl	295	chrX	-	7547019	7547314		chrX:7547070-7547314	TTGAATGCAGATGGATCTGAAGGCATAGTAATGGAGAAGCAGCTATGAGGTCACCTATGC	intergenic
ASMM10P028111	4.25439	up	noncoding	ENSMUST00000140117	Pla2g5	Ensembl	455	chr4	-	138804578	138819228		chr4:138806095-138806184	CCCCCAACCTTGGGAGTGACCGGGAAGTGGAAAAGAAGGCGATCATTATTAGCCTTTGAG	exon sense-overlapping	NM_001122954	Pla2g5	phospholipase A2, group V	-	138799246	138863469
mouselincRNA1606+_P1	2.01615	up	noncoding	mouselincRNA1606+	mouselincRNA1606	lincRNA	11675	chrX	+	14273016	14284691		chrX:14284599+14284658	CTCCTGTAGTGGAGTCAAGAGAGGAAGGAAAAGAAGGAAAGATTTTGGAGTTTCCAGATG	intergenic
ASMM10P012644	2.32811	up	noncoding	AK157480	AK157480	Genbank	2952	chr1	-	193944840	193947787		chr1:193944983-193946436	TTTGACACATATAACATCAGAGGACTGTGGGAGCAGATGCACCTAACCCTGTAGAGACTT	intergenic
ASMM10P045945	2.28016	up	noncoding	uc029xul.1	FJ541086	UCSC_knowngene	708	chrY	-	30682553	30738371	NM_201530, NR_038297, NR_038299, uc009vfx.1, uc029xsh.1, uc029xst.1, uc029xtg.1, uc029xtn.1, uc029xto.1, uc029xts.1, uc029xtt.1, uc029xtv.1, uc029xty.1, uc029xuj.1, uc029xuo.1, uc029xvs.1, uc029xya.1, uc029xyb.1, uc029xyr.1, uc029yag.1, uc029ygs.1, uc029ygt.1	chrY:30710105-30710207	GAATCTTTCAAAGGCAGGAACCAGAAATTAGAAAGATTTTGCAAAATGAACGAACGAGAG	intergenic
humanlincRNA0566-_P1	2.02293	up	noncoding	humanlincRNA0566-	humanlincRNA0566	lincRNA	20482	chr14	-	58822429	58842911		chr14:58822430-58822489	ATTAAAATAGTTAAGGGCCTACCACAAAAATTCCCAAGGTGATACAAAGAGTGCCTAAAT	intergenic
ASMM10P030695	2.13318	up	noncoding	ENSMUST00000144595	Plac8	Ensembl	373	chr5	-	100562437	100572192		chr5:100562468-100562624	ATGTTACAGGAAACGTCAAAGACAGTCTACTCATTATACCCAGTTCTTCTCCAGCCACCA	exon sense-overlapping	NM_139198	Plac8	placenta-specific 8	-	100553732	100572205
ASMM10P044446	2.23373	up	noncoding	uc009ufm.1	Nox1	UCSC_knowngene	287	chrX	-	134107732	134111854		chrX:134111779-134111854	TGCATATGGGTGTCATAAAGACTCATATACCTTGAGCTAGTCAGAAGTTTCTCTCCCGAA	exon sense-overlapping	NM_172203	Nox1	NADPH oxidase 1	-	134087145	134111708
ASMM10P017915	2.18157	up	noncoding	NR_045402	Mir143hg	RefSeq	1381	chr18	-	61645877	61665538		chr18:61645891-61646480	AGGGGGTGGATATCACCTTCCTCTCTATGTTCTGTGACAGTAATAAAGTACTGGACTTTT	intergenic
ASMM10P049552	2.31537	up	noncoding	ENSMUST00000143781	Gm11669	Ensembl	4813	chr11	+	108820332	108826942		chr11:108826832+108826942	TGGCCTTGGGTTCATCCATCAGCTTCATTCTGAGTCTGTAATCTTTCATGTTGAAATATT	intron sense-overlapping	NM_029586	Cep112	centrosomal protein 112	+	108682617	108860615
ASMM10P037172	2.84234	up	noncoding	ENSMUST00000151580	Gm14492	Ensembl	337	chr7	-	142492749	142496971		chr7:142496889-142496971	TGGGCACTGCTGGACCAGGTGCTGCCGTCCACCAAAGACTCGAGCAGGTAACACGTGCAA	intronic antisense	NM_001271509	Lsp1	lymphocyte specific 1	+	142460811	142494868
ASMM10P049552	2.31537	up	noncoding	ENSMUST00000143781	Gm11669	Ensembl	4813	chr11	+	108820332	108826942		chr11:108826832+108826942	TGGCCTTGGGTTCATCCATCAGCTTCATTCTGAGTCTGTAATCTTTCATGTTGAAATATT	intron sense-overlapping	NM_145688	Cep112	centrosomal protein 112	+	108682608	108860615
ASMM10P042057	2.13864	up	noncoding	NR_003248	Foxl2os	RefSeq	3732	chr9	-	98949154	98955310		chr9:98949168-98950722	TGTGTAACATGTGTATGTACTCCTGGGCAATAAATCAAGGTCTGGATTTCGTAGCTTTCT	bidirectional	NM_012020	Foxl2	forkhead box L2	+	98955606	98958126
ASMM10P016112	2.42077	up	noncoding	ENSMUST00000174025	Gm20497	Ensembl	672	chr17	-	37170761	37185730		chr17:37170783-37170908	TCAGCCACGAGAACATTTGACCAGAAGGAATAGGGAAAAGGAGGAAGCACTCTTGGAGAG	intergenic
ASMM10UP066	2.06961	up	noncoding	uc.165+	uc.165	UCR	224	chr13	-	84059623	84059847		chr13:84059644-84059703	CCCCTGTTCGTGGCTAAATTGTTAATCAGGGTAATTTAATATAGTTTTCAATATGCCTCA	intergenic
ASMM10P017522	3.06866	up	noncoding	AK007978	AK007978	Genbank	1853	chr17	+	83917936	83921606		chr17:83921235+83921606	GTTTACTACCAAATTTGCGTGATATTTGCGTAATATCAGGATAATTTTGTGCGTCAGCTC	intergenic
ASMM10P057651	2.3535	up	noncoding	BE286321	mouselincRNA1293	lincRNA	612	chr6	+	83891739	83892303	NM_001159711, NM_016923	chr6:83892148+83892221	TAATGTCTGGGTTCCAGAGGGTACAAGGAGAGGTAGAGCAGGTAGCTCCAATGGGAAGAG	intergenic
ASMM10P036729	2.46877	up	noncoding	ENSMUST00000130985	Gm3765	Ensembl	1447	chr7	-	107198742	107200189		chr7:107198837-107200189	GCTTCAGGTTTGGGACATAGACACTGTCTCTTCAGTAAATGAAGCACTTGGAAGATGGGA	intergenic
ASMM10P026647	2.38675	up	noncoding	ENSMUST00000123237	Usp33	Ensembl	2935	chr3	+	152346511	152371905		chr3:152371791+152371905	AGATAATACTTGCTGTATACAGACATGAAACATGGGCAGAGAGGTGGGTCAGAGGATAGC	exon sense-overlapping	NM_001076676	Usp33	ubiquitin specific peptidase 33	+	152346477	152393614
ASMM10P048792	2.42459	up	noncoding	ENSMUST00000145435	2010012P19Rik	Ensembl	565	chr11	+	69684500	69691141	ENSMUST00000140371	chr11:69691081+69691141	TGGGCTACCTTACCATCATTCTTGTCATCTACCACTGTAATTACACATTTACAGACTGCC	natural antisense	NM_001159503	Tnfsf12Tnfsf13	Tnfsf12-Tnfsf13 readthrough transcript	-	69682576	69696098
ASMM10P026647	2.38675	up	noncoding	ENSMUST00000123237	Usp33	Ensembl	2935	chr3	+	152346511	152371905		chr3:152371791+152371905	AGATAATACTTGCTGTATACAGACATGAAACATGGGCAGAGAGGTGGGTCAGAGGATAGC	exon sense-overlapping	NM_133247	Usp33	ubiquitin specific peptidase 33	+	152346477	152393614
ASMM10P049570	2.74032	up	noncoding	uc007mcz.1	BC027544	UCSC_knowngene	918	chr11	+	109797182	109802796		chr11:109802633+109802796	AAGCCAAGGTAGATATAAAACCACGACTCAGCCTTTTCTGAGGAGAAAGGGAAGATGGTG	natural antisense	NM_001162428	1700012B07Rik	RIKEN cDNA 1700012B07 gene	-	109788290	109828046
ASMM10P037172	2.84234	up	noncoding	ENSMUST00000151580	Gm14492	Ensembl	337	chr7	-	142492749	142496971		chr7:142496889-142496971	TGGGCACTGCTGGACCAGGTGCTGCCGTCCACCAAAGACTCGAGCAGGTAACACGTGCAA	intronic antisense	NM_001136071	Lsp1	lymphocyte specific 1	+	142460811	142494868
ASMM10P015158	2.88391	up	noncoding	ENSMUST00000161010	B4galt4	Ensembl	665	chr16	+	38762890	38766278		chr16:38766159+38766278	AAGTTAGAAAGAGTAGTACCTGGAGCCTTATTTCAGGGATCGTAAACTCTGGGCTCCTCT	exon sense-overlapping	NM_019804	B4galt4	UDP-Gal:betaGlcNAc beta 1,4-galactosyltransferase, polypeptide 4	+	38742263	38769045
ASMM10P010070	2.5122	up	noncoding	NR_045292	D630013N20Rik	RefSeq	1749	chr10	-	70601048	70655963		chr10:70625768-70655892	AAGGCTTTATGAATGTTCCCCATTGTAACATAAAACTTGAAATTCTCAACAGGACTGAGA	intergenic
ASMM10P056608	2.09696	up	noncoding	TCONS_00035977	XLOC_026431	Alexander et al 2013	75	chrX	+	42360862	42363121		chrX:42360878+42363076	AACCCTGATTCCCAGGATGGTAGAGTGGACCAGAGGAGTCAGTGGACCATGGAGTCAGAG	intergenic
ASMM10P017909	2.00664	up	noncoding	NR_045419	A530050N04Rik	RefSeq	1808	chr18	-	61470224	61484607		chr18:61470242-61471162	TCTTGATCTACACACAGGTACACACAGTAAATAAGTACATAGGTGAATAAATGCCATGAA	intergenic
ASMM10P027993	2.25532	up	noncoding	uc007eph.1	AK080063	UCSC_knowngene	2223	chr10	-	22258545	22302835		chr10:22258760-22260280	AAGGTCGACTAGAGTAGGAACTATGGCAAGGGCATTAAGATTAAGTGGACCTTACCTGGA	intronic antisense	NM_001177775	H60b	histocompatibility 60b	+	22273473	22288848
ASMM10P002626	2.02663	up	noncoding	ENSMUST00000147826	A430005L14Rik	Ensembl	940	chr4	+	153957265	153961803		chr4:153957327+153959755	GAGCAGGAAGGTGGAGTGCGGTCCTCAGCACGCCTTCGGGCCCGGAGTTACTCTTCAGCC	exon sense-overlapping	NM_175287	A430005L14Rik	RIKEN cDNA A430005L14 gene	+	153957236	153961924
ASMM10P049552	2.31537	up	noncoding	ENSMUST00000143781	Gm11669	Ensembl	4813	chr11	+	108820332	108826942		chr11:108826832+108826942	TGGCCTTGGGTTCATCCATCAGCTTCATTCTGAGTCTGTAATCTTTCATGTTGAAATATT	intron sense-overlapping	NM_029606	Cep112	centrosomal protein 112	+	108425265	108860615
ASMM10P037172	2.84234	up	noncoding	ENSMUST00000151580	Gm14492	Ensembl	337	chr7	-	142492749	142496971		chr7:142496889-142496971	TGGGCACTGCTGGACCAGGTGCTGCCGTCCACCAAAGACTCGAGCAGGTAACACGTGCAA	intronic antisense	NM_001271508	Lsp1	lymphocyte specific 1	+	142471842	142494868
ASMM10P027993	2.25532	up	noncoding	uc007eph.1	AK080063	UCSC_knowngene	2223	chr10	-	22258545	22302835		chr10:22258760-22260280	AAGGTCGACTAGAGTAGGAACTATGGCAAGGGCATTAAGATTAAGTGGACCTTACCTGGA	intronic antisense	NM_009016	Raet1a	retinoic acid early transcript 1, alpha	+	22158608	22374139
ASMM10P020114	2.00834	up	noncoding	NR_027890	5031426D15Rik	RefSeq	6021	chr2	-	6922701	6928722		chr2:6922771-6928722	GGTGGTACAGGTATGGGTTAACGAGGAAAGCTTTGAATTTATTATCACTGATAATAAAAC	intron sense-overlapping	NM_001110230	Celf2	CUGBP, Elav-like family member 2	-	6539698	7081302
ASMM10P027993	2.25532	up	noncoding	uc007eph.1	AK080063	UCSC_knowngene	2223	chr10	-	22258545	22302835		chr10:22258760-22260280	AAGGTCGACTAGAGTAGGAACTATGGCAAGGGCATTAAGATTAAGTGGACCTTACCTGGA	intronic antisense	NM_009017	Raet1b	retinoic acid early transcript beta	+	22173874	22374113
ASMM10P028999	2.19865	up	noncoding	ENSMUST00000122368	Gm11254	Ensembl	653	chr4	+	74663682	74664335		chr4:74664186+74664335	AATGTGATAACAGCAATGCGATAACACCCATTGACAGGGTATAAAAGGAAAGACCAGGAC	intergenic
ASMM10P049570	2.74032	up	noncoding	uc007mcz.1	BC027544	UCSC_knowngene	918	chr11	+	109797182	109802796		chr11:109802633+109802796	AAGCCAAGGTAGATATAAAACCACGACTCAGCCTTTTCTGAGGAGAAAGGGAAGATGGTG	natural antisense	NM_027038	1700012B07Rik	RIKEN cDNA 1700012B07 gene	-	109791560	109828046
ASMM10P020114	2.00834	up	noncoding	NR_027890	5031426D15Rik	RefSeq	6021	chr2	-	6922701	6928722		chr2:6922771-6928722	GGTGGTACAGGTATGGGTTAACGAGGAAAGCTTTGAATTTATTATCACTGATAATAAAAC	intron sense-overlapping	NM_001160292	Celf2	CUGBP, Elav-like family member 2	-	6539698	7081302
ASMM10P044187	2.19806	up	noncoding	ENSMUST00000134502	Pdk3	Ensembl	607	chrX	-	93782149	93789325		chrX:93789244-93789325	GTGCTTAAAAGTACAGTCCTGGGTTTATAAATTTGCATGAAGAATATCTTTTAGCGGTAC	exon sense-overlapping	NM_145630	Pdk3	pyruvate dehydrogenase kinase, isoenzyme 3	-	93764615	93832095
ASMM10P028912	2.12523	up	noncoding	ENSMUST00000156693	Gm13773	Ensembl	583	chr4	+	60502840	60521169		chr4:60521105+60521169	GCTCCTAGGATAACTCATCAAGAATCAAAGACTTTCTTTAAATTTCTCTTTGATACACCC	bidirectional	NM_031188	Mup1	major urinary protein 1	-	60498012	60501960
ASMM10P018062	15.1467	up	noncoding	ENSMUST00000174338	Gm20544	Ensembl	690	chr18	-	75365331	75367088		chr18:75366943-75367076	CAGGGGGAAATCGGAAGAGCTGGGGGCATGGAGCGGGCGAGTTTGGAGCGGAATGAGCCG	bidirectional	NM_001042660	Smad7	SMAD family member 7	+	75367364	75395934
ASMM10P020483	2.25668	up	noncoding	ENSMUST00000119445	Gm13444	Ensembl	522	chr2	-	35483383	35483905		chr2:35483639-35483905	AAAGGATGCTGAGAGTTTACCTTGAAGTGGGTGAACACGCGAACAACTGTGCAGAAATTG	intergenic
ASMM10P022278	2.83966	up	noncoding	ENSMUST00000147685	Gm13391	Ensembl	816	chr2	+	6471999	6478619		chr2:6478559+6478619	GCTGATGTTTCCGGTTTCCATGTAATTTGCTCCTTTTGTATCAAGACAGAAGTAACGGTG	intergenic
ASMM10P049687	6.42882	up	noncoding	ENSMUST00000141115	Tnrc6c	Ensembl	11590	chr11	+	117654572	117763428		chr11:117752797+117752976	TTTTAGGTTAACTGAGGCTACATAGTGAGGCCTTGTCTCCAGAAAGCTCTAGGTGTAGCT	exon sense-overlapping	NM_198022	Tnrc6c	trinucleotide repeat containing 6C	+	117654288	117763441
ASMM10P026226	38.3875	up	noncoding	AK134221	AK134221	Genbank	2809	chr3	+	95996507	95999315		chr3:95999026+95999315	TCAATGCTACAGCAAATGGCTCTAAAAAGAAATGAGCATGAGGGATGAGGTAAGGGGACA	bidirectional	NM_023320	Plekho1	pleckstrin homology domain containing, family O member 1	-	95988835	95995839
ASMM10P048792	2.42459	up	noncoding	ENSMUST00000145435	2010012P19Rik	Ensembl	565	chr11	+	69684500	69691141	ENSMUST00000140371	chr11:69691081+69691141	TGGGCTACCTTACCATCATTCTTGTCATCTACCACTGTAATTACACATTTACAGACTGCC	natural antisense	NM_001034097	Tnfsf12Tnfsf13	Tnfsf12-Tnfsf13 readthrough transcript	-	69682576	69696098
ASMM10P023806	3.06875	up	noncoding	ENSMUST00000132694	Mavs	Ensembl	887	chr2	+	131241933	131245665		chr2:131242753+131242817	TCAGTATCCAGCACCATAGAAACTGGGCATGATGACATATACCTCTAAGCCTGACACTCA	exon sense-overlapping	NM_001206383	Mavs	mitochondrial antiviral signaling protein	+	131234062	131248024
ASMM10P026647	2.38675	up	noncoding	ENSMUST00000123237	Usp33	Ensembl	2935	chr3	+	152346511	152371905		chr3:152371791+152371905	AGATAATACTTGCTGTATACAGACATGAAACATGGGCAGAGAGGTGGGTCAGAGGATAGC	exon sense-overlapping	NM_001252486	Usp33	ubiquitin specific peptidase 33	+	152346477	152393614
ASMM10P048792	2.42459	up	noncoding	ENSMUST00000145435	2010012P19Rik	Ensembl	565	chr11	+	69684500	69691141	ENSMUST00000140371	chr11:69691081+69691141	TGGGCTACCTTACCATCATTCTTGTCATCTACCACTGTAATTACACATTTACAGACTGCC	natural antisense	NM_023517	Tnfsf13	tumor necrosis factor (ligand) superfamily, member 13	-	69682576	69685554
ASMM10P018787	2.00965	up	noncoding	ENSMUST00000133222	Syt12	Ensembl	2131	chr19	-	4466054	4477156		chr19:4466622-4467906	ATGTGAATCTAGATTTCCTAACCCTCTAGTCTAGTGTTCCCTACCTCAACAGCTCTTGAC	exon sense-overlapping	NM_134164	Syt12	synaptotagmin XII	-	4445907	4477143
ASMM10P016087	2.36461	up	noncoding	ENSMUST00000173968	Gm20453	Ensembl	226	chr17	-	36545887	36546113		chr17:36546031-36546113	ACCAAACTGAAATCAACCCTAACCTGGCAGAGTTATGGGAACAAGCAGAATCAGGACATG	bidirectional	NM_177635	H2-M11	histocompatibility 2, M region locus 11	+	36547074	36549252
ASMM10P051770	5.04382	up	noncoding	ENSMUST00000124238	Gm16248	Ensembl	243	chr13	-	54399091	54399334	AK086128	chr13:54399105-54399334	ATGGCCACCGCAAAGGCTTGTTCTCTGCAGCAGAAGTGATGCTGACCTCTGATACCAGGT	intergenic
ASMM10P033438	4.06138	up	noncoding	AK138207	AK138207	Genbank	1933	chr6	-	86084365	86087080		chr6:86084688-86085356	TGGATACATGAACTACCTACATCCTGACACACATCCTTGTAGGACTCTAAGCCACCAGTT	natural antisense	ENSMUST00000032069	Add2	adducin 2 (beta)	+	86078083	86119555
ASMM10P020023	8.5764	up	noncoding	ENSMUST00000126434	Tcf7l2	Ensembl	2683	chr19	+	55742268	55910549		chr19:55910374+55910549	ATGAGCTAACTCACTGTTCAAACGGATCTGTAGGAAAATAAGAAGACTGGGACAGTCCTA	exon sense-overlapping	NM_001142923	Tcf7l2	transcription factor 7 like 2, T cell specific, HMG box	+	55741809	55933655
ASMM10P022483	2.00724	up	noncoding	ENSMUST00000147873	Gpsm1	Ensembl	977	chr2	+	26342288	26347275		chr2:26342365+26342430	TACACGTGGCCTAACACCCACACAGTTCCTGATTGCTGCGACTGGAGGGAACCTGTGATC	exon sense-overlapping	NM_001199147	Gpsm1	G-protein signalling modulator 1 (AGS3-like, C. elegans)	+	26319769	26348237
ASMM10P024878	2.46754	up	noncoding	ENSMUST00000128574	Trim2	Ensembl	4734	chr3	-	84163706	84220845		chr3:84191380-84191504	AAATGCAACTTAGCGTTCTGCATGGGTTCACTGGGTTAAATGGAATGCAGATGGTTCCGA	exon sense-overlapping	NM_001271727	Trim2	tripartite motif-containing 2	-	84160438	84259779
ASMM10P033710	2.34262	up	noncoding	AK139131	AK139131	Genbank	3553	chr6	-	119918081	119921634		chr6:119918193-119921634	TCTACTTACAGCTTCTTCTGTGCCCAGTGACACATACCTAAAATGAAGCCTTAGCAAGCA	natural antisense	NM_011236	Rad52	RAD52 homolog (S. cerevisiae)	+	119902697	119922823
ASMM10P033438	4.06138	up	noncoding	AK138207	AK138207	Genbank	1933	chr6	-	86084365	86087080		chr6:86084688-86085356	TGGATACATGAACTACCTACATCCTGACACACATCCTTGTAGGACTCTAAGCCACCAGTT	natural antisense	NM_001271861	Add2	adducin 2 (beta)	+	86078047	86109467
humanlincRNA1365+_P1	3.87718	up	noncoding	humanlincRNA1365+	humanlincRNA1365	lincRNA	53833	chr9	+	115780447	115834280		chr9:115834139+115834198	ACATTTTTTGTAGAGGAGTAGACCACGGAGAAGTTACAACACACTCTGCTTGGTTGTAGG	intergenic
ASMM10P020275	2.96027	up	noncoding	ENSMUST00000144016	Ptgds	Ensembl	1327	chr2	-	25466710	25469383		chr2:25467116-25467286	TTCAATACCAATGGCTAAAATAGGGTATCAATGGCCCAGGGCTCGTGAGGAGAAGGATAA	exon sense-overlapping	NM_008963	Ptgds	prostaglandin D2 synthase (brain)	-	25466711	25469749
ASMM10P041994	4.08244	up	noncoding	AK139110	AK139110	Genbank	903	chr9	-	91345664	91346567		chr9:91345708-91346567	ACCCAGGGTCCAGTAGTCATAAAGGAATCAAAATTGTTCATTCTGAATTTTTGAGTTTCA	intergenic
ASMM10P042906	3.88933	up	noncoding	AK044471	AK044471	Genbank	2251	chr9	+	59036561	59038811		chr9:59038716+59038811	CCAAAGTGCGGGCCAAAAATAACTAGACCAAATATTCTTGTGAAATGTATTCTAAGTATG	bidirectional	NM_001042752	Neo1	neogenin	-	58874679	59036441
ASMM10P048792	2.42459	up	noncoding	ENSMUST00000145435	2010012P19Rik	Ensembl	565	chr11	+	69684500	69691141	ENSMUST00000140371	chr11:69691081+69691141	TGGGCTACCTTACCATCATTCTTGTCATCTACCACTGTAATTACACATTTACAGACTGCC	natural antisense	NM_001159505	Tnfsf13	tumor necrosis factor (ligand) superfamily, member 13	-	69682576	69685554
ASMM10P043019	5.06268	up	noncoding	ENSMUST00000142743	Narg2	Ensembl	5475	chr9	+	69397922	69432070		chr9:69428255+69428315	TTAGAACATGATGAGATTGGCACCATAAACCTGTAAGTTGAGTCTCAGTGTTGGATGCAG	exon sense-overlapping	NM_145618	Narg2	NMDA receptor-regulated gene 2	+	69397997	69433074
ASMM10UP069	3.48246	up	noncoding	uc.168+	uc.168	UCR	220	chr13	-	80623121	80623341		chr13:80623130-80623189	GTCTATTCCTTTGCAACTGACCCATAGAAATTAGCAAGTAAAAGTTATTATACTGGGTTG	intergenic
ASMM10P029333	2.09805	up	noncoding	NR_030721	Foxd2os	RefSeq	2876	chr4	+	114909288	114921118		chr4:114920993+114921059	GGTAGAAAGTTAATCATTAGAGCTGAGGGTGCGTTTTTGTTTTCTGGTTTTTGTTTTTTG	bidirectional	NM_008593	Foxd2	forkhead box D2	-	114906279	114908898
ASMM10P057930	2.67044	up	noncoding	CO802520	humanlincRNA0879	lincRNA	571	chr11	+	64263251	64274033		chr11:64273925+64274033	CCTGACAGGTTTTGGCTAATTGAGCAAAATAAAAATCTGTTTGGAAATGAGAAGTTGATC	intergenic
ASMM10P023369	2.68347	up	noncoding	AK156193	AK156193	Genbank	1675	chr2	+	100523118	100524787		chr2:100524522+100524787	TTATAGGGAAGACTCAATTCTCTGCAACTTTGTCTCAGACCTTCACACCAATGCAGAAGC	intergenic
ASMM10P041013	2.01911	up	noncoding	AK137947	AK137947	Genbank	2187	chr8	+	116878915	116881097		chr8:116881003+116881097	CTGGAAACCCTGGTTTCTACTGATACTACCATATACTACCATGGTCATTATTTTCTCAAA	intergenic
ASMM10P027480	3.78917	up	noncoding	AK086027	AK086027	Genbank	879	chr4	-	101137998	101138877		chr4:101138068-101138877	CTGCCGTAAATGACTACGGTGCTTTAAACAATTTGCTGTCGTCATTATTTTCTATTGTGA	intronic antisense	NM_183024	Raver2	ribonucleoprotein, PTB-binding 2	+	101069037	101152370
ASMM10P036253	3.8931	up	noncoding	TCONS_00029455	XLOC_022819	Alexander et al 2013	444	chr7	-	65513134	65527810		chr7:65513154-65513331	CTGTAAGTGGGCTGGCTATGCTCTTCTTATCTCTCAAAAAGTATGAAAATGTTATTATTG	intergenic
ASMM10P057884	2.31088	up	noncoding	AI594368	mouselincRNA0219	lincRNA	479	chr10	-	118984886	118985351	NM_001099276	chr10:118985111-118985351	CCCTCAGCCGCATGACAACACCCCATTTCAAGTGCCTATAGAATATATATAGTATAGACA	intergenic
ASMM10P028398	5.39609	up	noncoding	ENSMUST00000157468	Gm22811	Ensembl	154	chr10	-	28954148	28954302		chr10:28954191-28954302	AGAACAGGGATCCACGCCTGGACAGATTGTGCAGAAGAGGCCCCTAGTGGGCAGATGTAT	intergenic
ASMM10P056356	3.22471	up	noncoding	TCONS_00023217	XLOC_018002	Alexander et al 2013	482	chr4	-	144855003	144871107		chr4:144855402-144871041	AAAGAGAGCTTGTCTCTCAGGAAGAGACTTCACATGGTTCTGATTCCTCTCTTACAGCTC	intergenic
ASMM10P011067	2.32316	up	noncoding	TCONS_00009669	XLOC_007654	Alexander et al 2013	266	chr14	-	53893633	53911769		chr14:53893647-53893879	CACTTGCTGTGAACCAATGGACTGCCGTTACGTGACTGGGGTGGAGTCAGTAGGGTATTT	intergenic
ASMM10P021962	8.20405	up	noncoding	ENSMUST00000142909	Sdc4	Ensembl	797	chr2	-	164425899	164443887		chr2:164443814-164443887	CTTGAGAAATAAGAGAGTCAATTGAGAGGACAAGTCAAAAGAGTAAGACTATTTCGTGAC	exon sense-overlapping	NM_011521	Sdc4	syndecan 4	-	164424246	164443188
humanlincRNA0663+_P1	2.10418	up	noncoding	humanlincRNA0663+	humanlincRNA0663	lincRNA	7020	chr14	+	118072971	118079991		chr14:118079788+118079847	TGTACTTGCCTGTTTCACCGACCACAGGCTTCAATTTATCCATCAGGTCTGTGACAATGA	intergenic
ASMM10P033710	2.34262	up	noncoding	AK139131	AK139131	Genbank	3553	chr6	-	119918081	119921634		chr6:119918193-119921634	TCTACTTACAGCTTCTTCTGTGCCCAGTGACACATACCTAAAATGAAGCCTTAGCAAGCA	natural antisense	NM_001166381	Rad52	RAD52 homolog (S. cerevisiae)	+	119902697	119922823
ASMM10P033438	4.06138	up	noncoding	AK138207	AK138207	Genbank	1933	chr6	-	86084365	86087080		chr6:86084688-86085356	TGGATACATGAACTACCTACATCCTGACACACATCCTTGTAGGACTCTAAGCCACCAGTT	natural antisense	NM_001271860	Add2	adducin 2 (beta)	+	86028680	86109467
ASMM10P022483	2.00724	up	noncoding	ENSMUST00000147873	Gpsm1	Ensembl	977	chr2	+	26342288	26347275		chr2:26342365+26342430	TACACGTGGCCTAACACCCACACAGTTCCTGATTGCTGCGACTGGAGGGAACCTGTGATC	exon sense-overlapping	NM_153410	Gpsm1	G-protein signalling modulator 1 (AGS3-like, C. elegans)	+	26315532	26348237
ASMM10P034903	2.49302	up	noncoding	uc007gyt.1	AK015944	UCSC_knowngene	1724	chr10	-	106555194	106602480		chr10:106555284-106555998	ATGGACCTGCTCTTAGCTCCCAGTTCATCCTACATTCTCTACTTTGAATTTAAATTTGAA	intronic antisense	NM_177373	Ppfia2	protein tyrosine phosphatase, receptor type, f polypeptide (PTPRF), interacting protein (liprin), alpha 2	+	106470309	106933468
ASMM10P003725	2.04153	up	noncoding	ENSMUST00000174372	Slc2a1	Ensembl	1316	chr4	+	119108954	119136446		chr4:119132678+119133351	TTGGCATCCTTATTGCCCAGTGCTGAAGAAGCTTCGAGGGACAGCCGATGTGACCCGAGA	exon sense-overlapping	NM_011400	Slc2a1	solute carrier family 2 (facilitated glucose transporter), member 1	+	119108744	119137329
ASMM10P012594	2.44879	up	noncoding	uc007vur.2	DQ685795	UCSC_knowngene	74	chr15	-	59258314	59258388		chr15:59258328-59258388	ATGTCCTAAGTTAGAGCTAGAGGGAAGACAAATGAAATACCACTATCACTTCCACAGCCC	intergenic
ASMM10P056442	2.6	up	noncoding	TCONS_00027403	TCONS_00027403	Alexander et al 2013	939	chr6	-	93627003	93637257	TCONS_00027400, TCONS_00027401, TCONS_00027402	chr6:93636469-93637154	GGACAGAGTGTTTTAGGTTGTGCTATCCCAGAGGTGAACCATGGTCTAAGTAACTGCGAG	intergenic
ASMM10P018554	2.4329	up	noncoding	uc012bdi.1	Chsy3	UCSC_knowngene	4264	chr18	+	59175339	59516738		chr18:59516658+59516738	AAAGGACTCTCTGATCTGGCCTCAGTGAAAGAAGACACACCTAACCCTTAAGAGACTTGA	exon sense-overlapping	NM_001081328	Chsy3	chondroitin sulfate synthase 3	+	59175339	59411336
ASMM10P052555	2.06323	up	noncoding	AK156862	AK156862	Genbank	2024	chr13	+	28958021	28960045		chr13:28959985+28960045	AGGAACTGCAAGCTACCAGAAAACCTTGTATATGCTGTAAAATAAATTCATACTGAACTG	intergenic
ASMM10P024654	2.47686	up	noncoding	uc008pcf.1	AY512943	UCSC_knowngene	2741	chr3	-	41286061	41290590		chr3:41286078-41288635	ATTTAATTCCCACCCTGGAGTCTACTGGTAGAAACGCAGCAGGATCATGGTATCAGTTAA	intergenic
ASMM10P011606	2.14624	up	noncoding	AK039230	AK039230	Genbank	1393	chr14	+	21989744	21991134		chr14:21991071+21991134	AGAGGTGGTTGGCATGGACGTCCTGCGGATTTTATTTGCACACAATGGACATGATTTGTT	bidirectional	NM_145459	Zfp503	zinc finger protein 503	-	21983961	21989601
ASMM10P050423	2.57739	up	noncoding	ENSMUST00000117473	Gm9599	Ensembl	481	chr12	-	106886445	106886926		chr12:106886475-106886926	AACGAAAAGTTTCAACGGTCTGTGTGGGATCTTCCAGGTCTACCCATCACTTTGTGACAT	intergenic
ASMM10P047219	2.57105	up	noncoding	ENSMUST00000156395	Gm12575	Ensembl	1306	chr11	-	82924902	82933382		chr11:82925271-82926141	TCAATTTGGAATCTCATGAGATGAAACAGTGAAGGGGAAACAACCAAAAGTGGAGGTGGA	natural antisense	NM_178680	Unc45b	unc-45 homolog B (C. elegans)	+	82911252	82943406
ASMM10P054415	2.45539	up	noncoding	ENSMUST00000146157	BC024139	Ensembl	2973	chr15	-	76119516	76126596		chr15:76126536-76126592	ACGGGAGGAAGAAAAGTGCTGGGGCCAGACTGTCTGGGGCTGGTGGAGCAGTGGCTTGAA	exon sense-overlapping	NM_001142968	BC024139	cDNA sequence BC024139	-	76119517	76126556
ASMM10P042906	3.88933	up	noncoding	AK044471	AK044471	Genbank	2251	chr9	+	59036561	59038811		chr9:59038716+59038811	CCAAAGTGCGGGCCAAAAATAACTAGACCAAATATTCTTGTGAAATGTATTCTAAGTATG	bidirectional	NM_008684	Neo1	neogenin	-	58874679	59036441
ASMM10P041037	2.71529	up	noncoding	uc009nqk.1	AK209885	UCSC_knowngene	482	chr8	+	119809566	119810048		chr8:119809988+119810048	AGGCTTCTGGGATCAGATGGTATGCATGACCCTGGCACCAAAATGACTTCTTTAAAACAA	natural antisense	NM_028071	Cotl1	coactosin-like 1 (Dictyostelium)	-	119809213	119840579
ASMM10P027211	2.19412	up	noncoding	uc008tcb.2	DQ699600	UCSC_knowngene	63	chr4	-	62221558	62221621		chr4:62221572-62221621	GAACTCCTAAGTCCACAAATCTGGGCCTGTGATCTGAAAGTCACCCTGTGCCCATTTGCC	intergenic
ASMM10P026753	2.24108	up	noncoding	ENSMUST00000131145	Tmem67	Ensembl	3533	chr4	-	12039362	12087938		chr4:12059801-12059895	ATATGTGACATGTCCTCGGTAGCCTCAGCAGCTGGGTCCACTTCCTGACTCACCAAGCAG	exon sense-overlapping	NM_177861	Tmem67	transmembrane protein 67	-	12039355	12087957
ASMM10P045562	3.94148	up	noncoding	ENSMUST00000121948	Gm14907	Ensembl	854	chrX	+	115808536	115809390		chrX:115809330+115809390	TAACTAGCAAAAGCTACAGTAATAGAAATCCCTAAAGAACAGAAGGATGTTGGAATGAGC	intergenic
ASMM10P050414	3.29699	up	noncoding	AK135920	AK135920	Genbank	1170	chr12	-	106094822	106098976		chr12:106094836-106095314	GGTGGGACGTCCATTTACTCTGTCAACTTCCAAAACAATTAGTTAAATAAATCTCTTGGT	intergenic
ASMM10P020777	2.42655	up	noncoding	ENSMUST00000154706	Lnp	Ensembl	4096	chr2	-	74551367	74578916		chr2:74551381-74551460	TTTTATTATTAGTATATACAAGGAGATTTGGTATTTGTAAATTAATGAGAATGAAATGTT	exon sense-overlapping	NM_001110209	Lnp	limb and neural patterns	-	74514836	74578948
ASMM10P003147	4.59094	up	noncoding	ENSMUST00000157020	Gm21973	Ensembl	358	chr15	+	10325379	10373749		chr15:10326525+10371598	CAAAAATAAAAGGATTTGATACTCATCTGCTAGAGTAGGTGCTTCCCGGATAGCTGTGCC	exon sense-overlapping	NM_011169	Prlr	prolactin receptor	+	10177237	10337020
ASMM10P043975	3.35053	up	noncoding	ENSMUST00000117667	Gm14659	Ensembl	843	chrX	-	63184685	63186526		chrX:63184699-63184758	GTGTCTGTCCATGTTCCCATTCCTGACCCTGAGGTACAAGAGAGGACAAGCAAGTGCAGG	intergenic
ASMM10UP823	2.02401	up	noncoding	uc.393-	uc.393	UCR	274	chr9	+	57758667	57758941		chr9:57758883+57758942	AGCATATATAACGATAGGGATATTGCAAGGGACACGTCAAGACACAAACTGACTTCAAAA	natural antisense	NM_007713	Clk3	CDC-like kinase 3	-	57750710	57765860
mouselincRNA0446-_P1	2.06093	up	noncoding	mouselincRNA0446-	mouselincRNA0446	lincRNA	6275	chr13	-	110016272	110022547		chr13:110016406-110016465	AGAATTAAATAAAGGCAGAGGAAAGATGCCAGAACGACCTTGTACCATCACTCACTACCC	intergenic
ASMM10P051251	2.14485	up	noncoding	TCONS_00006820	XLOC_005393	Alexander et al 2013	353	chr12	+	109949331	109953274		chr12:109949406+109949499	TCTACTGTAGGATCTTGTTTGATGCTTGGCTTTTGACAGCTACTACAGGGAGCACTGAAG	intergenic
ASMM10P056392	2.09847	up	noncoding	TCONS_00025317	XLOC_019299	Alexander et al 2013	411	chr5	-	109550403	109553345	TCONS_00025307, TCONS_00025308, TCONS_00025309, TCONS_00025310, TCONS_00025316, TCONS_00025318, TCONS_00025319	chr5:109553136-109553286	AAGTGACCACAATTAGGCCAGCCAGACATCAACCGCATAACATTCGTTCTTGTTCTTCTC	intergenic
ASMM10P045449	4.54509	up	noncoding	ENSMUST00000121067	Gm14841	Ensembl	758	chrX	+	102979887	102980645		chrX:102980541+102980645	CACCAACAGAGGATTCTATCATACTTGAAGTAAAAGAAGTCCTTGAGGAATATAATCACA	intergenic
ASMM10P020458	3.44246	up	noncoding	ENSMUST00000149707	C230014O12Rik	Ensembl	587	chr2	-	34100043	34107735		chr2:34100282-34100396	GTGGAGCCTGAATCCAAACTCAGCCCAAGATATTACTTCTGCTCTGGCTGATTCCATTTT	intergenic
ASMM10P013551	3.02376	up	noncoding	AK157050	AK157050	Genbank	2437	chr15	+	73691942	73694378		chr15:73694318+73694378	AAGTCCCAGGTCCCTGGAACATAGGAGACGTCTCACTAGATCAGTGTACCTTCTGGGCCC	intergenic
ASMM10P048193	2.76207	up	noncoding	ENSMUST00000120008	Gm12036	Ensembl	530	chr11	+	20729419	20729949		chr11:20729880+20729949	ACTAATTACAAAGACAGGTATGAGGAGATTCACTGACAATGGAGAGGCAATGTCCCGGGT	intronic antisense	NM_001252503	Aftph	aftiphilin	-	20685084	20741548
ASMM10P054415	2.45539	up	noncoding	ENSMUST00000146157	BC024139	Ensembl	2973	chr15	-	76119516	76126596		chr15:76126536-76126592	ACGGGAGGAAGAAAAGTGCTGGGGCCAGACTGTCTGGGGCTGGTGGAGCAGTGGCTTGAA	exon sense-overlapping	NM_144848	Eppk1	epiplakin 1	-	76101487	76120195
ASMM10P030274	2.86739	up	noncoding	TCONS_00025230	XLOC_019015	Alexander et al 2013	1363	chr5	-	31577629	31580222		chr5:31577854-31577995	GAAGCCAACCTGGGCTACCTGAAACCTTAAAACTCTAAGAAATCCATTTGTCCCTGACTC	intergenic
ASMM10P035764	2.5661	up	noncoding	ENSMUST00000132989	Axl	Ensembl	2609	chr7	-	25763793	25788700		chr7:25763807-25763942	AGCTGGCTCTCGAGGGGCCTGTATTGCAGGGGTGGACAAGGCAATAAATAAGTTAACAGG	exon sense-overlapping	NM_001190974	Axl	AXL receptor tyrosine kinase	-	25756499	25788733
ASMM10P020114	2.00834	up	noncoding	NR_027890	5031426D15Rik	RefSeq	6021	chr2	-	6922701	6928722		chr2:6922771-6928722	GGTGGTACAGGTATGGGTTAACGAGGAAAGCTTTGAATTTATTATCACTGATAATAAAAC	intron sense-overlapping	NM_001110229	Celf2	CUGBP, Elav-like family member 2	-	6539698	7081302
ASMM10P037140	4.48377	up	noncoding	ENSMUST00000163674	Gm10575	Ensembl	622	chr7	-	141461919	141463904		chr7:141463816-141463904	AGATACCAGAATGGCTAGGAAGTTGTGAATGAAAGGCACAGGCTTTCATAAGGTCTCAGG	natural antisense	NM_001025103	Efcab4a	EF-hand calcium binding domain 4A	+	141461093	141466602
ASMM10P044587	2.09582	up	noncoding	ENSMUST00000117777	Gm15105	Ensembl	204	chrX	-	150367712	150367916		chrX:150367726-150367916	GACAAAAGAAGAAATAGCTGTAACGTGGGGGGAGGGAGCGGTGAAAGCTTCAAACATCCT	intergenic
ASMM10P025593	3.33562	up	noncoding	ENSMUST00000175641	Zfhx4	Ensembl	2194	chr3	+	5218545	5331246		chr3:5331186+5331246	GCTATGAATAAATGTCAGAACTGTAAGTAACAAAGGTTCTTTACTGAGGGGAAAAAGTAG	exon sense-overlapping	NM_030708	Zfhx4	zinc finger homeodomain 4	+	5218553	5415855
ASMM10P024878	2.46754	up	noncoding	ENSMUST00000128574	Trim2	Ensembl	4734	chr3	-	84163706	84220845		chr3:84191380-84191504	AAATGCAACTTAGCGTTCTGCATGGGTTCACTGGGTTAAATGGAATGCAGATGGTTCCGA	exon sense-overlapping	ENSMUST00000107693	Trim2	tripartite motif-containing 2	-	84161873	84220877
ASMM10P033438	4.06138	up	noncoding	AK138207	AK138207	Genbank	1933	chr6	-	86084365	86087080		chr6:86084688-86085356	TGGATACATGAACTACCTACATCCTGACACACATCCTTGTAGGACTCTAAGCCACCAGTT	natural antisense	NM_001271858	Add2	adducin 2 (beta)	+	86028680	86124409
ASMM10P033710	2.34262	up	noncoding	AK139131	AK139131	Genbank	3553	chr6	-	119918081	119921634		chr6:119918193-119921634	TCTACTTACAGCTTCTTCTGTGCCCAGTGACACATACCTAAAATGAAGCCTTAGCAAGCA	natural antisense	NM_001166382	Rad52	RAD52 homolog (S. cerevisiae)	+	119902697	119922823
ASMM10P012495	2.226	up	noncoding	ENSMUST00000128804	Gm15941	Ensembl	558	chr15	-	37427396	37433414		chr15:37432978-37433414	TTCACTGATTTGGGCACTTTCTCCATGTAGCCAAAGGAGCAAGTCATTGCTGGTTAAGAT	intronic antisense	NM_029113	4930447A16Rik	RIKEN cDNA 4930447A16 gene	+	37425553	37440644
ASMM10P024878	2.46754	up	noncoding	ENSMUST00000128574	Trim2	Ensembl	4734	chr3	-	84163706	84220845		chr3:84191380-84191504	AAATGCAACTTAGCGTTCTGCATGGGTTCACTGGGTTAAATGGAATGCAGATGGTTCCGA	exon sense-overlapping	NM_001271728	Trim2	tripartite motif-containing 2	-	84160438	84212838
ASMM10P057817	2.33763	up	noncoding	BU946273	mouselincRNA0082	lincRNA	818	chr1	-	120086249	120086809		chr1:120086301-120086809	AATACTAAGATGGAGGAACTTGGCAAAACATGAGAAGAGAGAGAAGCCTCTCACCACCAC	intergenic
ASMM10P042864	4.71668	up	noncoding	AK089723	AK089723	Genbank	1536	chr9	+	56903460	56904996		chr9:56904933+56904996	TCTAACCACAGGACACTCCACCAAGATCAAGAGAAGGAAACTGTATAGAGATCACTGGTA	intergenic
ASMM10P035231	2.0273	up	noncoding	ENSMUST00000145643	Crebl2	Ensembl	709	chr6	+	134830227	134849594		chr6:134849379+134849594	TGTCCTTAGCCATCAGTGCTCACATTGGAGACAATGTGGAGCTCTTTTCACACTGGAGGC	exon sense-overlapping	NM_177687	Crebl2	cAMP responsive element binding protein-like 2	+	134830198	134857883
ASMM10P013799	2.46817	up	noncoding	TCONS_00010864	XLOC_008220	Alexander et al 2013	1217	chr15	+	85679639	85701064	TCONS_00010861	chr15:85700979+85701064	TTGGTCATTGCCGTAATGACAGTACATTCCAACTTCTCAAGGTAGGACAATCCAGGGCAT	intergenic
ASMM10P056584	2.91141	up	noncoding	TCONS_00034232	XLOC_025952	Alexander et al 2013	1116	chr9	-	72773613	72779117	TCONS_00034234	chr9:72776221-72779001	ACTGTGGCTGCTGAATGGACTATTATGATAAGAAACGGAGTGAGTGGAATGGTACCACAG	intergenic
ASMM10P055914	2.62858	up	noncoding	TCONS_00006648	XLOC_004930	Alexander et al 2013	100	chr12	+	3186059	3186585		chr12:3186112+3186547	AATTCATTCACGATCTCGATCAAGGTCACCAAGAAAATGAAGGTCCAGGTCACACTCTGG	intergenic
ASMM10P026716	2.70689	up	noncoding	TCONS_00022925	XLOC_017220	Alexander et al 2013	1183	chr4	-	8909248	8910625		chr4:8910188-8910574	TTAGAGCATTACAAAGATAATTAGAGAAGCAGAGGACAGCGGGAATTGAAACCGCAGCCC	intergenic
ASMM10P036261	2.44268	up	noncoding	AK156918	AK156918	Genbank	2104	chr7	-	66959816	66961918		chr7:66959861-66961918	GACCACACCTGGCCAAACTATGAAACCTTTAAAACACTCACAATCTATGTTTTGGTCTAT	intronic antisense	NM_001033877	Adamts17	a disintegrin-like and metallopeptidase (reprolysin type) with thrombospondin type 1 motif, 17	+	66839734	67152625
ASMM10P012449	2.58243	up	noncoding	AK156471	AK156471	Genbank	1229	chr15	-	28190893	28192122		chr15:28190993-28192122	AAGAAAAGTGTATTGATGTTCATGGTTCCAGAAGGGTATGGATCTGGTGTGTCAGGGCAG	intergenic
ASMM10P035034	2.7633	up	noncoding	ENSMUST00000142021	Slc6a13	Ensembl	1254	chr6	+	121300288	121333591		chr6:121333460+121333591	GCTGAGGACAGGTGCACTTTTGGCAACCAGGATCCAGAGGTAACGTCGGAAAGGCTTCCA	exon sense-overlapping	NM_144512	Slc6a13	solute carrier family 6 (neurotransmitter transporter, GABA), member 13	+	121300295	121337718
ASMM10P019546	2.39508	up	noncoding	ENSMUST00000152022	Rasgrp2	Ensembl	8815	chr19	+	6404826	6414041		chr19:6413350+6413427	AACATGTAGAACTCAGGCCTTCTCCTTCAGACCTATAAAACCCTAACCCCCAAGCATGGC	exon sense-overlapping	NM_011242	Rasgrp2	RAS, guanyl releasing protein 2	+	6400582	6415216
ASMM10P049656	4.22828	up	noncoding	uc029rpz.1	AK218698	UCSC_knowngene	432	chr11	+	116536238	116536670	ENSMUST00000134834, NM_001172472, NM_001172473, NM_001172475, NM_011451, NM_025367	chr11:116536597+116536657	ATATAGAAGACACTCCCCATTGCTCTTAGGGACCTTCCCTGGGAACCAAATTCAAATAAA	exon sense-overlapping	NM_001172472	Sphk1	sphingosine kinase 1	+	116532443	116536675
ASMM10P020023	8.5764	up	noncoding	ENSMUST00000126434	Tcf7l2	Ensembl	2683	chr19	+	55742268	55910549		chr19:55910374+55910549	ATGAGCTAACTCACTGTTCAAACGGATCTGTAGGAAAATAAGAAGACTGGGACAGTCCTA	exon sense-overlapping	NM_001142922	Tcf7l2	transcription factor 7 like 2, T cell specific, HMG box	+	55741809	55933655
ASMM10P049656	4.22828	up	noncoding	uc029rpz.1	AK218698	UCSC_knowngene	432	chr11	+	116536238	116536670	ENSMUST00000134834, NM_001172472, NM_001172473, NM_001172475, NM_011451, NM_025367	chr11:116536597+116536657	ATATAGAAGACACTCCCCATTGCTCTTAGGGACCTTCCCTGGGAACCAAATTCAAATAAA	exon sense-overlapping	NM_011451	Sphk1	sphingosine kinase 1	+	116534739	116536675
ASMM10P020198	4.54386	up	noncoding	AK154890	AK154890	Genbank	3039	chr2	-	18424568	18427607		chr2:18424582-18425915	GATGGCAATGACTGAGGACAAACATAAATCAAGAGCTGGGTAACATACTGGCAAAGGGTG	intergenic
ASMM10P024086	2.50318	up	noncoding	ENSMUST00000175715	Gm20637	Ensembl	462	chr2	+	155546384	155546846		chr2:155546780+155546846	AACAATGGCGTTGTTTGTGCCAAATTCCAAAGCAACTTTACTACAAAGGTCACTGGACAC	intron sense-overlapping	NM_019811	Acss2	acyl-CoA synthetase short-chain family member 2	+	155518042	155562743
ASMM10UP842	2.20537	up	noncoding	uc.412-	uc.412	UCR	268	chr11	+	84481584	84481852		chr11:84481793+84481852	GTATGGCCGGCATTTTTCATTTCATAATAATGTGCTGCTTGGAATTCAAGAGGCAGGCTC	intronic antisense	NM_019816	Aatf	apoptosis antagonizing transcription factor	-	84422855	84513501
ASMM10P024203	2.23293	up	noncoding	ENSMUST00000143202	A730032A03Rik	Ensembl	1928	chr2	+	164177583	164196564		chr2:164186264+164186324	TTTCGCTGGTGTGAATGTATGTACTTCACGTGACCTCAATGCCTGAGGAGTCAGAAGAAG	natural antisense	NM_138684	Wfdc12	WAP four-disulfide core domain 12	-	164189230	164190558
ASMM10P048193	2.76207	up	noncoding	ENSMUST00000120008	Gm12036	Ensembl	530	chr11	+	20729419	20729949		chr11:20729880+20729949	ACTAATTACAAAGACAGGTATGAGGAGATTCACTGACAATGGAGAGGCAATGTCCCGGGT	intronic antisense	NM_181411	Aftph	aftiphilin	-	20685084	20741548
ASMM10P030598	2.47933	up	noncoding	NR_039550	Mir3969	RefSeq	92	chr5	-	87595901	87595993		chr5:87595915-87595993	AGAGTTGCATGGTTACAGAGGACTAGAATTTAGATTAGCTACTTACAGGGCTTCAGATCT	intergenic
ASMM10P036300	3.45013	up	noncoding	uc029win.1	DQ703990	UCSC_knowngene	70	chr7	-	73104484	73104554		chr7:73104498-73104554	TGTGCTTGGCCTTATCTAGGTGCTGGAAATATAAAAAGAGGCATGAAAACAGAAATGGAC	intergenic
ASMM10P012495	2.226	up	noncoding	ENSMUST00000128804	Gm15941	Ensembl	558	chr15	-	37427396	37433414		chr15:37432978-37433414	TTCACTGATTTGGGCACTTTCTCCATGTAGCCAAAGGAGCAAGTCATTGCTGGTTAAGAT	intron sense-overlapping	NM_134094	Ncald	neurocalcin delta	-	37366174	37792428
ASMM10P033710	2.34262	up	noncoding	AK139131	AK139131	Genbank	3553	chr6	-	119918081	119921634		chr6:119918193-119921634	TCTACTTACAGCTTCTTCTGTGCCCAGTGACACATACCTAAAATGAAGCCTTAGCAAGCA	natural antisense	NM_001166383	Rad52	RAD52 homolog (S. cerevisiae)	+	119902697	119921308
ASMM10P001553	2.01203	up	noncoding	ENSMUST00000130374	Rdh7	Ensembl	124	chr10	-	127887473	127888330		chr10:127887505-127887644	AACAATGCTGCCCTTAGTGAGGAAGGCGAGGGGCCGTGTGGTCAACATCTCCAGCTCCAT	exon sense-overlapping	NM_001150749	Rdh7	retinol dehydrogenase 7	-	127884026	127888733
ASMM10P013994	2.26027	up	noncoding	ENSMUST00000181801	Gm9918	Ensembl	2192	chr15	+	102270562	102274121		chr15:102274055+102274121	GGCAGACTGTATCATTGTTGGATTAAATGTGAACGGGATCGTGAACATTTTAGTAATAAA	intergenic
ASMM10P035641	2.16186	up	noncoding	AK081706	AK081706	Genbank	2546	chr7	-	19167136	19169681		chr7:19167257-19169681	TGGAGAAATGGCAGTTAAGAACACTTCAGGAGGATCCAGAATTCAGTTCTCAGCACCCAT	intergenic
ASMM10P035393	3.5353	up	noncoding	uc009evj.1	AK051804	UCSC_knowngene	1788	chr7	-	3632113	3644636		chr7:3632133-3632495	GGGACATTCCTTAAGTCTGTTTCTAGAAACCACACTTTATGCATAGACAATTAAATTGGT	natural antisense	NM_001159714	Prpf31	PRP31 pre-mRNA processing factor 31 homolog (yeast)	+	3629984	3642484
ASMM10P021238	2.44525	up	noncoding	ENSMUST00000099624	Gm10794	Ensembl	207	chr2	-	110596428	110596637		chr2:110596442-110596512	GGAGGTATAGTGCTAGGTTTTGGCTGTAGACACATCTGTTTGTCACTCTGTAGAAGGTAA	bidirectional	NM_001177624	Slc5a12	solute carrier family 5 (sodium/glucose cotransporter), member 12	+	110597298	110649345
ASMM10P056300	2.23017	up	noncoding	TCONS_00020916	XLOC_015594	Alexander et al 2013	3884	chr3	+	143567102	143592530		chr3:143588274+143589002	CAAAAGGTTTAAGATGCAGAAACAGAGATGGAAACATGGAGACCATTGTGAAATCTTCAA	intergenic
ASMM10P025559	2.26689	up	noncoding	ENSMUST00000137161	Acadm	Ensembl	920	chr3	-	153938294	153944442		chr3:153938319-153938553	GCATATGTACAAAATAAGTAAAATTACCATTTGAGAAATGCTAATCGCTTACCTGGGCTG	exon sense-overlapping	NM_007382	Acadm	acyl-Coenzyme A dehydrogenase, medium chain	-	153922352	153944643
ASMM10P021238	2.44525	up	noncoding	ENSMUST00000099624	Gm10794	Ensembl	207	chr2	-	110596428	110596637		chr2:110596442-110596512	GGAGGTATAGTGCTAGGTTTTGGCTGTAGACACATCTGTTTGTCACTCTGTAGAAGGTAA	bidirectional	NM_001003915	Slc5a12	solute carrier family 5 (sodium/glucose cotransporter), member 12	+	110597298	110649345
ASMM10P024203	2.23293	up	noncoding	ENSMUST00000143202	A730032A03Rik	Ensembl	1928	chr2	+	164177583	164196564		chr2:164186264+164186324	TTTCGCTGGTGTGAATGTATGTACTTCACGTGACCTCAATGCCTGAGGAGTCAGAAGAAG	natural antisense	NM_145369	Wfdc5	WAP four-disulfide core domain 5	-	164176324	164182742
ASMM10P036312	2.69496	up	noncoding	uc009hrh.1	AK030117	UCSC_knowngene	3287	chr7	-	73781428	73816431		chr7:73781576-73784122	CTTCTCTGGCAGATATCCTACAACAATTTCAAAGCACTTTGTTTTGATCTTACCTTTTGA	intergenic
ASMM10P023952	8.87225	up	noncoding	ENSMUST00000156345	Gm14123	Ensembl	2658	chr2	+	150606232	150610254		chr2:150610194+150610254	TGCAATATGACTTAGGGGTTTTCTGTTTGCAAGTCACGGTAAAGTCCATTCTGCTTGTTG	natural antisense	NM_027977	Apmap	adipocyte plasma membrane associated protein	-	150583080	150608523
humanlincRNA0566+_P1	2.38764	up	noncoding	humanlincRNA0566+	humanlincRNA0566	lincRNA	20482	chr14	+	58822429	58842911		chr14:58842849+58842908	GAGAATCTGGACAAAGAGAGAGAATAGTGAGTTACAGGTCCAGTAAAAGACTTTATGCCC	intergenic
ASMM10P045457	3.01024	up	noncoding	ENSMUST00000121978	Gm14847	Ensembl	519	chrX	+	103236124	103236643		chrX:103236466+103236643	TATCTGTGCACACTCAATTGAGATTATGAAGGTAGAAGAGATTTGCAGCTGGCAGGTGCC	intronic antisense	NM_029170	4930519F16Rik	RIKEN cDNA 4930519F16 gene	-	103232280	103256606
ASMM10P020621	2.67966	up	noncoding	TCONS_00017715	XLOC_014094	Alexander et al 2013	1349	chr2	-	57985008	57987022		chr2:57985022-57985252	TGTATTTTTAACATGGACTGTCGCATTCACTAGCAGATGTTTGGAAATGGTGAGGTTTGG	intergenic
ASMM10P018137	3.11701	up	noncoding	AK156242	AK156242	Genbank	1951	chr18	-	87043661	87045610		chr18:87043680-87044366	CACTATTCTGCTTCAAGTAAGACACCAATGTCTATGTACAGAGGACATGAAATAATCACA	intergenic
ASMM10P017562	3.23606	up	noncoding	NR_045463	4930480K15Rik	RefSeq	2199	chr17	+	90861168	90867102		chr17:90866973+90867102	TACACTCTCAGACATTTCATTTGCACAGACATACTATACACGTATATCTTTAGCGCTTTA	intronic antisense	NM_020252	Nrxn1	neurexin I	-	90033643	91092802
ASMM10P024878	2.46754	up	noncoding	ENSMUST00000128574	Trim2	Ensembl	4734	chr3	-	84163706	84220845		chr3:84191380-84191504	AAATGCAACTTAGCGTTCTGCATGGGTTCACTGGGTTAAATGGAATGCAGATGGTTCCGA	exon sense-overlapping	NM_001271726	Trim2	tripartite motif-containing 2	-	84160438	84304775
ASMM10P024365	2.34722	up	noncoding	AK013439	AK013439	Genbank	865	chr2	+	174458491	174459356		chr2:174459213+174459356	TTCCACTGTAAGCTTCAAAAGGCAACTACATAGTGCAAAAAGCAGACCTTAATTCTTTTG	intergenic
ASMM10P019097	3.20807	up	noncoding	ENSMUST00000177262	Gm20616	Ensembl	716	chr19	-	26620821	26623419		chr19:26620923-26621032	AAACAGGGTGGCTAGACGCTATTCTGGGAATGAACAAGAAGATCTTCTGAACAGAGGATC	intronic antisense	NM_011416	Smarca2	SWI/SNF related, matrix associated, actin dependent regulator of chromatin, subfamily a, member 2	+	26605159	26778321
ASMM10P057475	2.05263	up	noncoding	uc029xpq.1	FJ541158	UCSC_knowngene	670	chrY	+	4341312	4381528	uc029xpa.1, uc029xpj.1, uc029xpk.1, uc029xpu.1	chrY:4371974+4372071	AAAGAGTGCCATTCTTCACAAATGCTGGATCCTGCAGATGTTCACCATCTCATGAGTAGG	intergenic
ASMM10P050408	2.96218	up	noncoding	AK030540	AK030540	Genbank	3222	chr12	-	105333869	105337088		chr12:105333883-105334754	ACAAAGTAGATGCACTTGCCAACAAGAGTGAAGGCAAGCAGGCAAAAAGAAACAAAAACC	intergenic
ASMM10P036429	2.75349	up	noncoding	uc009idp.1	AK042300	UCSC_knowngene	1865	chr7	-	83597047	83631842		chr7:83597061-83597592	AACATGGAAACTATTGTGGTGTTTACTGGTGTAGTCAGATAAAGGGTATGTAGAAACTCT	natural antisense	NM_177695	Tmc3	transmembrane channel-like gene family 3	+	83584930	83623709
ASMM10P011924	2.70165	up	noncoding	uc007trd.2	TCRA	UCSC_knowngene	118	chr14	+	53211289	53211407	uc029sji.1, uc029sjq.1, uc029sjr.1, uc029skc.1	chr14:53211340+53211407	TACAGCACCCTGCACATTAGGGATGCCCAGCTGGAGGACTCAGGCACTTACTTCTGTGCT	intergenic
ASMM10P053311	2.09057	up	noncoding	NR_045840	4933416M07Rik	RefSeq	1520	chr8	+	27142909	27149706		chr8:27149646+27149706	GAACCATGATCAAATACATTACATGAAAAAACATTATTCAAAAGAATAAAAAATGATTAA	natural antisense	NM_001080813	Rab11fip1	RAB11 family interacting protein 1 (class I)	-	27138772	27174646
ASMM10P003588	2.93624	up	noncoding	ENSMUST00000171079	Gm16984	Ensembl	525	chr13	+	34964057	34990143		chr13:34984726+34989968	AAATACTATGCAAAGCTTCATTGTCTTGTGGATATGTAGAACCTACTAGGAACATACAAG	intronic antisense	NM_011868	Eci2	enoyl-Coenzyme A delta isomerase 2	-	34977747	34994144
ASMM10P056580	4.38679	up	noncoding	TCONS_00034218	XLOC_025930	Alexander et al 2013	1967	chr9	-	68555937	68562179	TCONS_00034217	chr9:68557597-68558395	GGGAAAGGGTAAAGACTGAAATGGTTCTATTTTCATAAGGTAGAAGAGGAACTCATATCC	intergenic
ASMM10P001633	3.5792	up	noncoding	ENSMUST00000131759	Relb	Ensembl	3210	chr7	-	19606216	19629438		chr7:19619814-19621120	ACGCAAAAGAGAAACGGAAATCATCGACGAATACATTAAGGAGAACGGCTTTGGCCTGGA	exon sense-overlapping	NM_009046	Relb	avian reticuloendotheliosis viral (v-rel) oncogene related B	-	19606221	19629438
ASMM10P043348	2.65357	up	noncoding	uc009row.1	AK015404	UCSC_knowngene	1232	chr9	+	108136854	108138458		chr9:108138200+108138458	AATAGGACGTGGATACCTTGTGAATGCCTGGTCTCTACCACAAAATTGGAGGACAGACTA	intronic antisense	NM_007567	Bsn	bassoon	-	108096021	108190383
ASMM10P027930	2.14246	up	noncoding	uc008vai.1	AK047558	UCSC_knowngene	4230	chr4	-	131899477	131915520	NR_102393	chr4:131899600-131902789	AACGGATACATCATCTAGCCTTGGCAGGTAGCAGGTACACACATAATACAGACACACATG	natural antisense	NM_020587	Srsf4	serine/arginine-rich splicing factor 4	+	131873638	131901725
ASMM10P056495	2.54221	up	noncoding	TCONS_00029280	XLOC_022507	Alexander et al 2013	840	chr7	-	27688194	27689137		chr7:27688637-27688774	ATATCAGATCTCAACGAACCATAAGCAACCAGAAGCCACAGTATACACCAGCTTCAAACA	bidirectional	NM_001112731	C030039L03Rik	RIKEN cDNA C030039L03 gene	+	27689339	27706482
ASMM10P033560	3.19511	up	noncoding	ENSMUST00000159751	AY512915	Ensembl	678	chr6	-	95313234	95333971		chr6:95313300-95313675	CTCTTTGACAAAATGAGAGTTGGAAGCAGTTAGTTTCTGCTTGCCCAGGGTATGGGAACA	intergenic
ASMM10P052607	44.0739	up	noncoding	ENSMUST00000121407	Gm11389	Ensembl	430	chr13	+	33686456	33689508		chr13:33689445+33689508	TTAAGGGTGCTACAGAGCAGTCCATACAGCACTTCAACAATGGGGTATTCAAAAAGCCAG	intergenic
ASMM10P011617	4.51198	up	noncoding	uc007sne.2	DQ706998	UCSC_knowngene	75	chr14	+	24085657	24085732		chr14:24085672+24085732	TAAGGCTATCCTCAACCAGGAGCAGAAAAGGATCTTGGTCATGTAATTAGGTCCCTAATG	intergenic
ASMM10P032237	2.20567	up	noncoding	AK016822	AK016822	Genbank	1303	chr5	+	112640334	112641635		chr5:112641574+112641635	TGGCTCCTGGCTTTGAAAGAAATCCTTGATGGATGTCATAATAAAGAGGCTTGGTGGTGC	intergenic
ASMM10P049261	2.28188	up	noncoding	AK053137	AK053137	Genbank	941	chr11	+	96354752	96355689		chr11:96355386+96355689	CGTTTTACTCAGCTGGCATTTAATCCCTTAAACTGTCTTAATATAGAATTCACCTCATGA	intergenic
ASMM10P002626	2.02663	up	noncoding	ENSMUST00000147826	A430005L14Rik	Ensembl	940	chr4	+	153957265	153961803		chr4:153957327+153959755	GAGCAGGAAGGTGGAGTGCGGTCCTCAGCACGCCTTCGGGCCCGGAGTTACTCTTCAGCC	exon sense-overlapping	NM_001163019	A430005L14Rik	RIKEN cDNA A430005L14 gene	+	153957236	153961924
ASMM10P027993	2.25532	up	noncoding	uc007eph.1	AK080063	UCSC_knowngene	2223	chr10	-	22258545	22302835		chr10:22258760-22260280	AAGGTCGACTAGAGTAGGAACTATGGCAAGGGCATTAAGATTAAGTGGACCTTACCTGGA	intronic antisense	NM_009018	Raet1c	retinoic acid early transcript gamma	+	22173901	22374139
ASMM10P011416	2.54176	up	noncoding	AK012417	AK012417	Genbank	864	chr14	-	103776620	103777484		chr14:103776634-103777429	GCTCCAGGGAATTGGACATCTGACTCTAGTCTCTGTGGGGACATGTATATACATACACAT	intergenic
ASMM10P048122	2.99806	up	noncoding	ENSMUST00000139540	Ramp3	Ensembl	1333	chr11	+	6658564	6677472		chr11:6664287+6664347	AGACCAGCAAACTAGGACACCTGTGTAATTATTCCCTTTGAAGTACTTCAGAGCCTAGAG	exon sense-overlapping	NM_019511	Ramp3	receptor (calcitonin) activity modifying protein 3	+	6658532	6677475
ASMM10P040226	2.51688	up	noncoding	uc012gbd.1	Tpte	UCSC_knowngene	2672	chr8	+	22283440	22371418		chr8:22361141+22361201	TCCTTAACTATGCACCCTGAAATACTGTCTCACTGTGAAAAGCTGTAGGTAGAAAATAAG	exon sense-overlapping	NM_199257	Tpte	transmembrane phosphatase with tensin homology	+	22283440	22371418
ASMM10P055115	2.65167	up	noncoding	ENSMUST00000137585	Chp1	Ensembl	738	chr2	+	119566604	119585405		chr2:119566620+119566685	TCTCTAGCTTAAGGTGATTCTTTTGGCAGCCGGGAAGATTTCCAGAGGATTCCAGAACTT	exon sense-overlapping	NM_019769	Chp1	calcineurin-like EF hand protein 1	+	119547706	119587022
ASMM10P018156	2.79886	up	noncoding	NR_045881	Gm10556	RefSeq	3906	chr18	+	4812485	4850959		chr18:4850899+4850959	TGAGTTTTGTCAGTGCAGCATGGCCCACTTGATACTTACCAACAGTAAAACTGAATGAGC	intergenic
ASMM10P022651	2.6433	up	noncoding	ENSMUST00000139770	Eng	Ensembl	258	chr2	+	32646992	32650367		chr2:32650307+32650367	ACTCTATCACAGTTTGTCTGCAGTTCTGGAATATTCTGTTGCATCTGCACGCCACCATTT	exon sense-overlapping	NM_001146348	Eng	endoglin	+	32646594	32682669
ASMM10P020023	8.5764	up	noncoding	ENSMUST00000126434	Tcf7l2	Ensembl	2683	chr19	+	55742268	55910549		chr19:55910374+55910549	ATGAGCTAACTCACTGTTCAAACGGATCTGTAGGAAAATAAGAAGACTGGGACAGTCCTA	exon sense-overlapping	NM_001142921	Tcf7l2	transcription factor 7 like 2, T cell specific, HMG box	+	55741809	55933655
ASMM10P022651	2.6433	up	noncoding	ENSMUST00000139770	Eng	Ensembl	258	chr2	+	32646992	32650367		chr2:32650307+32650367	ACTCTATCACAGTTTGTCTGCAGTTCTGGAATATTCTGTTGCATCTGCACGCCACCATTT	exon sense-overlapping	NM_007932	Eng	endoglin	+	32646594	32682669
ASMM10P034760	2.60996	up	noncoding	AK016875	AK016875	Genbank	1710	chr6	+	85376201	85377907		chr6:85377787+85377907	TGGCTACACACTGAATGTAAGTCCAACCTAAGGTACAAGAGACCTTGTCTCCATAAAAAA	intergenic
ASMM10P015272	2.46422	up	noncoding	AK049912	AK049912	Genbank	2552	chr16	+	60624551	60627105		chr16:60627020+60627105	AGGCTGAACTATCTGAAGAAGTCATCCTGCCAGGCCTTACTTTAGATAACAATGAATTTA	intergenic
mouselincRNA1389-_P1	2.23927	up	noncoding	mouselincRNA1389-	mouselincRNA1389	lincRNA	10464	chr7	-	78804669	78815133		chr7:78804690-78804749	GTCAAGGAAACTGATTTGTGCTGAAAAGATCACTCTGGGAATGGTGGAAAGTTGAGGGCT	intergenic
ASMM10P043968	2.50181	up	noncoding	ENSMUST00000118822	Rpl7l1-ps1	Ensembl	725	chrX	-	60971989	60972714		chrX:60972592-60972714	CTCTCAAAGCCACTCAGGCAAAGCAAAGAGAGAGAGAGAAAAGGGAAGCAATTCAGGTTT	intergenic
ASMM10P015544	3.58674	up	noncoding	AK089897	AK089897	Genbank	2466	chr17	-	10352983	10355447		chr17:10353084-10355447	CAACTGAGCCAATGCCAAGAAAGCAACTCCAATGTCAGAGATATTGATGTATTTTAAATC	intergenic
ASMM10UP862	3.37552	up	noncoding	uc.93+	uc.93	UCR	263	chr2	+	64177848	64178111		chr2:64177966+64178025	CCATTATTGATCTCCATGGAGATATGCAATTGTCACCTATTCTGCATAATATCTGAATGT	intergenic
ASMM10P049610	4.97075	up	noncoding	ENSMUST00000139466	Otop2	Ensembl	395	chr11	+	115322529	115323511		chr11:115322561+115322621	ATCTCTGGGCAGCAGTAGTAGGGATACAGGAAGACCGAATTCGGATCACTCTGAGGGCAG	exon sense-overlapping	NM_172801	Otop2	otopetrin 2	+	115307162	115332303
mouselincRNA0065+_P1	11.7506	up	noncoding	mouselincRNA0065+	mouselincRNA0065	lincRNA	6025	chr1	+	90748771	90754796		chr1:90754737+90754796	TACATTTCCTCCAGGCATTTATTTTTGAATCAAAGCGGTGCAGCCAGTTGGTCACAGTTT	intergenic
humanlincRNA1443+_P1	3.34277	up	noncoding	humanlincRNA1443+	humanlincRNA1443	lincRNA	16861	chr3	+	59351406	59368267		chr3:59368134+59368193	CTAGAATAGAATATTCTCAAAGGCTCCAACTGTTATAAATATTAGGGGAAAGATGTGCAG	intergenic
ASMM10P057604	2.09702	up	noncoding	CA876182	mouselincRNA1216	lincRNA	520	chr5	+	108725367	108725887	ENSMUST00000057062	chr5:108725812+108725887	TCTACTGAGTCTGTAGCTGGGTCATCCTAGCCTGTCCTATGTTAAAAGGACACTGTGTAA	intergenic
ASMM10P027355	2.89131	up	noncoding	ENSMUST00000118994	Gm12601	Ensembl	846	chr4	-	88612652	88614044		chr4:88612666-88612748	CAGCAATTCTATTTGAATGACGTCTGCTTTGTGAGTGAACACCTGAACCAAGTGCACAGG	intergenic
ASMM10P032904	2.46607	up	noncoding	ENSMUST00000177412	Slc13a1	Ensembl	3143	chr6	-	24105291	24108571		chr6:24105305-24108143	GAAGTCAGCCTGGTCTATATAGCAACTATATAAAGAGACCCTGTTCCAGACCAACCAAAC	exon sense-overlapping	NM_019481	Slc13a1	solute carrier family 13 (sodium/sulfate symporters), member 1	-	24088282	24168092
ASMM10P045978	2.014	up	noncoding	uc029xpl.1	FJ541144	UCSC_knowngene	714	chrY	+	4341312	4381528	NM_201530, uc029xoz.1, uc029xpa.1, uc029xpb.1, uc029xpc.1, uc029xpd.1, uc029xpe.1, uc029xpf.1, uc029xpg.1, uc029xph.1, uc029xpi.1, uc029xpj.1, uc029xpk.1, uc029xpm.1, uc029xpn.1, uc029xpo.1, uc029xpq.1, uc029xpr.1, uc029xps.1, uc029xpt.1, uc029xpu.1, uc029xpv.1, uc029xpx.1, uc029xpz.1, uc029xqa.1, uc029xqb.1, uc029xqc.1, uc029xqf.1, uc029xqg.1, uc029xqh.1, uc029xqi.1, uc029xqj.1, uc029xqk.1, uc02…	chrY:4361926+4361986	CCCAGCAATTGGTAAAGATGAGAATATATCGCCTCAAGTAAAAGGAGATGAAGACATGGG	intergenic
ASMM10P011458	2.28529	up	noncoding	AK133101	AK133101	Genbank	1518	chr14	-	118727793	118735145		chr14:118727915-118729144	AAAGAGATTTGTAAAGACTAAGTTCTTGTCGTGGTGGGAGGAGCTAGGAAAGGATAAAGG	intergenic
ASMM10P048913	2.5217	up	noncoding	ENSMUST00000092912	Mettl16	Ensembl	2054	chr11	+	74770924	74817894		chr11:74800325+74800455	AGTACTGACTTTCAAAGAGTGGGAAATTTAAAGTGCAGAAGCCACAAGGACTGTCCCCAC	exon sense-overlapping	NM_026197	Mettl16	methyltransferase like 16	+	74770862	74818692
humanlincRNA0891+_P1	5.38132	up	noncoding	humanlincRNA0891+	humanlincRNA0891	lincRNA	3311	chr11	+	102159182	102162493		chr11:102162339+102162398	CCTCTGAATGACTTCTTGGGGGTAAGAAGAGTGGGGAAAAAGAAAAGCAGGCAATATACA	intergenic
ASMM10P041481	2.51976	up	noncoding	ENSMUST00000123123	Phldb1	Ensembl	732	chr9	-	44703572	44708427		chr9:44703640-44703802	TTCTGGGCACTTTCTGAACTGGAGAGGTTTGAAGCGGATGGCCCTGGAGGCTGACCTTCA	exon sense-overlapping	NM_153537	Phldb1	pleckstrin homology-like domain, family B, member 1	-	44686307	44735198
ASMM10P000898	3.5746	up	noncoding	ENSMUST00000117224	Gm14988	Ensembl	1548	chrX	-	137638881	137642316		chrX:137639931-137641867	GACTTTCCTATCATCTTATGGCTTCAAGTCTTCAAAGGTCAATCTGACTTTCTTGTTAAG	intronic antisense	NM_030688	Il1rapl2	interleukin 1 receptor accessory protein-like 2	+	137571548	138846955
ASMM10UP506	3.52823	up	noncoding	uc.98-	uc.98	UCR	238	chr2	-	71536027	71536265		chr2:71536047-71536106	TAATCAAGAAGAGAATACAGTGAAATGATGCTGACCCTCTTGGGTTTGCAGCTGTACGCG	intergenic
ASMM10P042728	3.19531	up	noncoding	AK039939	AK039939	Genbank	2178	chr9	+	43376624	43379050		chr9:43378987+43379050	TGTGCCTGAACTCTTGGTTCAAAGATATATTCTGATCACTGGCTTATAAAAGTCTAGACT	intergenic
ASMM10P041844	2.338	up	noncoding	AK155808	AK155808	Genbank	2926	chr9	-	69667331	69670256		chr9:69667458-69669645	ATCCTAAGTGAGCCAATTGTTCTGACTGTCTGGTCTTCCAGGATTGTGATGTTGCCATTG	intergenic
ASMM10P042929	3.05252	up	noncoding	AK042051	AK042051	Genbank	1655	chr9	+	61509722	61534247		chr9:61534187+61534247	ACTGAGTTAAATGCACACTGCTAAGCCTCCTGTACATAAATACAATTTAAAAATTGCCCT	intergenic
ASMM10P002209	2.20748	up	noncoding	ENSMUST00000141209	A530058N18Rik	Ensembl	709	chr2	+	114013601	114028051		chr2:114020199+114027707	GTTCACTAAGTGGCATGCTTTAGTGTGGCTCAACTGCTTTATCATTGGAGCTAGAAACAG	natural antisense	NM_010290	Gjd2	gap junction protein, delta 2	-	114009600	114013619
ASMM10P055825	3.40226	up	noncoding	TCONS_00000303	TCONS_00000303	Alexander et al 2013	75	chr1	+	169541332	169542378		chr1:169541355+169542346	TAACCCTCTAACTAGTCAGAAATGGCAGAGCTAAGCCGTCCCAGCCCGCAGCATCAGCAG	intergenic
ASMM10P012514	2.41907	up	noncoding	ENSMUST00000150196	Dpys	Ensembl	528	chr15	-	39856581	39857470		chr15:39856605-39856737	ATAGTCCACACTGGACGGAGCCCAGCCCTGTAGAAGTAAGATAGCCTGTCCAGGAGTTCC	exon sense-overlapping	NM_022722	Dpys	dihydropyrimidinase	-	39768484	39857470
ASMM10P058140	2.12451	up	noncoding	CO434502	mouselincRNA0876	lincRNA	765	chr2	+	80652874	80678939	NM_008567	chr2:80678853+80678939	TTTACTGAGGAACGGAATAAGGCAAGTGACACTGCTCCTTTGGAGTCGTCGCTTTTAAAG	exon sense-overlapping	NM_001190179	Nup35	nucleoporin 35	+	80639263	80660071
ASMM10P047905	3.03034	up	noncoding	AK144460	AK144460	Genbank	3755	chr11	-	117140757	117144509		chr11:117140907-117142078	CTGACCTGCAGCTTGGGTTCTACCTAAATCATTTTCCATAAATGTAGAAAGAATTAAATG	natural antisense	NM_028777	Sec14l1	SEC14-like 1 (S. cerevisiae)	+	117115171	117159268
ASMM10P034438	3.45426	up	noncoding	ENSMUST00000146744	Gm16154	Ensembl	2913	chr10	-	94567827	94612084		chr10:94567873-94570160	TCAGATAGCAAGGAAACCAGCAGCCTTCAAACAGCATATAGGTGGTCAACTACCAAGTGA	intronic antisense	NM_172051	Tmcc3	transmembrane and coiled coil domains 3	+	94514856	94590954
ASMM10P040660	2.223	up	noncoding	AK086370	AK086370	Genbank	1953	chr8	+	83586319	83588266		chr8:83588205+83588266	GACAGTACACAGATATACACATGCAGACAAAAGACCCATACCTATATACATAAAATACAG	intronic antisense	NM_134118	Tecr	trans-2,3-enoyl-CoA reductase	-	83571697	83594491
ASMM10P023544	3.5665	up	noncoding	ENSMUST00000118467	Rap1a-ps2	Ensembl	559	chr2	+	117240882	117241441		chr2:117241034+117241441	GTGTATGCTGGAAATTCTGGACACCACAGGAACAGAGCAGTTTACAGTAATGAAGGATTT	intergenic
ASMM10P029041	2.50173	up	noncoding	AK046626	AK046626	Genbank	1995	chr4	+	84545372	84547366		chr4:84547295+84547366	CACAAGCAGAATAAAATCCTTTGTTAAAGTTCTCAGGTAAGGCATCTACACCAATCTTTT	intronic antisense	NM_172870	Bnc2	basonuclin 2	-	84272541	84675086
ASMM10P035764	2.5661	up	noncoding	ENSMUST00000132989	Axl	Ensembl	2609	chr7	-	25763793	25788700		chr7:25763807-25763942	AGCTGGCTCTCGAGGGGCCTGTATTGCAGGGGTGGACAAGGCAATAAATAAGTTAACAGG	exon sense-overlapping	NM_009465	Axl	AXL receptor tyrosine kinase	-	25756499	25788733
ASMM10P047905	3.03034	up	noncoding	AK144460	AK144460	Genbank	3755	chr11	-	117140757	117144509		chr11:117140907-117142078	CTGACCTGCAGCTTGGGTTCTACCTAAATCATTTTCCATAAATGTAGAAAGAATTAAATG	natural antisense	NM_001166507	Sec14l1	SEC14-like 1 (S. cerevisiae)	+	117115171	117159268
ASMM10P012854	2.85171	up	noncoding	ENSMUST00000181207	Gm26884	Ensembl	3074	chr15	-	79689139	79692385		chr15:79689175-79691559	CCTTCTCACTATAGGACTTTGCCTAGAAAGGATATATATTCTGAATACTTGCTTTTCGAA	natural antisense	NM_013818	Gtpbp1	GTP binding protein 1	+	79690895	79721479
ASMM10P015709	2.69785	up	noncoding	ENSMUST00000181014	D330041H03Rik	Ensembl	1903	chr17	-	24404648	24414429		chr17:24404666-24405338	CGAGCACTGAATCCCATGGAACTGGAGTTACAGGCAGATTTTTTAAAAATAGTTTTTAAA	natural antisense	NM_013855	Abca3	ATP-binding cassette, sub-family A (ABC1), member 3	+	24352045	24410201
ASMM10P046579	3.59049	up	noncoding	NR_045100	Gm12159	RefSeq	1447	chr11	-	45102865	45116928		chr11:45102891-45104171	TGAGGTTATATGGGAGAACTCTGTAGAAAATGGTTATGTCTGCCTGCAATAAAATTTCCT	intergenic
ASMM10P018054	3.56251	up	noncoding	ENSMUST00000152951	1700120E14Rik	Ensembl	799	chr18	-	74525139	74531124	NR_045368	chr18:74525153-74525252	CAACCTTAGCTGACCCCATGGAGGTATACACCTTAGGAGTATGTACTCTTTCAGAGTAAG	intronic antisense	NM_201600	Myo5b	myosin VB	+	74442618	74771477
MM9LINCRNAEXON11641-_P1	4.36214	up	noncoding	mouselincRNA0451-	mouselincRNA0451	lincRNA	15650	chr13	-	111927472	111943122		chr13:111937573-111937632	TACCAGCCCATCTAAATGATTCTGACTAGCTATCAGTAGGCAGAACAGAGCACAATCCAC	intergenic
ASMM10P056097	2.31272	up	noncoding	TCONS_00010877	XLOC_008262	Alexander et al 2013	600	chr15	+	93732793	93736659		chr15:93734124+93736610	GCAAAAAAAAGGCATCTTTTAACACATACTCAATATGATCTTGGTAAATTCTTCATCAGG	intergenic
mouselincRNA0825-_P1	2.17466	up	noncoding	mouselincRNA0825-	mouselincRNA0825	lincRNA	5205	chr19	-	44675296	44680501		chr19:44675310-44675369	TATAGTTTTGGGGAAAACAGAAGGAAGAACTCCCATGTTTGGGTAAAGGAGTTGGCACTG	intergenic
ASMM10P037172	2.84234	up	noncoding	ENSMUST00000151580	Gm14492	Ensembl	337	chr7	-	142492749	142496971		chr7:142496889-142496971	TGGGCACTGCTGGACCAGGTGCTGCCGTCCACCAAAGACTCGAGCAGGTAACACGTGCAA	intronic antisense	NM_001271510	Lsp1	lymphocyte specific 1	+	142460811	142494868
ASMM10P038113	2.77657	up	noncoding	uc009hpn.2	DQ545837	UCSC_knowngene	103	chr7	+	73116506	73116609		chr7:73116549+73116609	GAAATTCCATAGAGAATGTCTGCAGGTTGAATCTCTAGCTTTGTTCTGGAAGGTGATCTG	intergenic
ASMM10P011969	2.01557	up	noncoding	NR_038006	9630028B13Rik	RefSeq	3406	chr1	-	185429356	185441819		chr1:185429489-185432608	CAGATAACCTGGGGTCACAATATAAAATGCGTGATCTATGTTTTATGATTTTGCCATGAA	intergenic
ASMM10P022483	2.00724	up	noncoding	ENSMUST00000147873	Gpsm1	Ensembl	977	chr2	+	26342288	26347275		chr2:26342365+26342430	TACACGTGGCCTAACACCCACACAGTTCCTGATTGCTGCGACTGGAGGGAACCTGTGATC	exon sense-overlapping	NM_001199146	Gpsm1	G-protein signalling modulator 1 (AGS3-like, C. elegans)	+	26315532	26348237
ASMM10P024878	2.46754	up	noncoding	ENSMUST00000128574	Trim2	Ensembl	4734	chr3	-	84163706	84220845		chr3:84191380-84191504	AAATGCAACTTAGCGTTCTGCATGGGTTCACTGGGTTAAATGGAATGCAGATGGTTCCGA	exon sense-overlapping	NM_001271725	Trim2	tripartite motif-containing 2	-	84160438	84270783
ASMM10P017562	3.23606	up	noncoding	NR_045463	4930480K15Rik	RefSeq	2199	chr17	+	90861168	90867102		chr17:90866973+90867102	TACACTCTCAGACATTTCATTTGCACAGACATACTATACACGTATATCTTTAGCGCTTTA	intronic antisense	NM_177284	Nrxn1	neurexin I	-	90033643	91092802
humanlincRNA0495+_P1	2.49918	up	noncoding	humanlincRNA0495+	humanlincRNA0495	lincRNA	13214	chr10	+	122196161	122209375		chr10:122209316+122209375	GATGGGAAGAGAAGAATGGGTACTTGTTTATACAAGCTTTTGACATGGGAGTCTTCAGAA	intergenic
ASMM10P035764	2.5661	up	noncoding	ENSMUST00000132989	Axl	Ensembl	2609	chr7	-	25763793	25788700		chr7:25763807-25763942	AGCTGGCTCTCGAGGGGCCTGTATTGCAGGGGTGGACAAGGCAATAAATAAGTTAACAGG	exon sense-overlapping	NM_001190975	Axl	AXL receptor tyrosine kinase	-	25756499	25788733
ASMM10P058140	2.12451	up	noncoding	CO434502	mouselincRNA0876	lincRNA	765	chr2	+	80652874	80678939	NM_008567	chr2:80678853+80678939	TTTACTGAGGAACGGAATAAGGCAAGTGACACTGCTCCTTTGGAGTCGTCGCTTTTAAAG	exon sense-overlapping	NM_027091	Nup35	nucleoporin 35	+	80638811	80660071
ASMM10P009970	2.63231	up	noncoding	NR_038127	Tmem132cos	RefSeq	591	chr5	-	127256859	127281623	NR_038128	chr5:127257233-127267485	CACGAGAAAGAAATGCAATTAGTATGTAAAACAGCGGCTCTCCTGGAAATGACTGCTCGG	intronic antisense	NM_175432	Tmem132c	transmembrane protein 132C	+	127241825	127565790
ASMM10P031765	2.63887	up	noncoding	AK139189	AK139189	Genbank	2568	chr5	+	50059095	50061662		chr5:50061579+50061662	CCCGCTGGTCTTGTAAGGTTTGTAAGAGATATCAAACATGCTTTGTTTTTCTTGATTTAA	bidirectional	NM_133911	Gpr125	G protein-coupled receptor 125	-	49959950	50058996
ASMM10P026296	2.00865	up	noncoding	AK088382	AK088382	Genbank	2532	chr3	+	100993788	100996315		chr3:100996252+100996315	TCCTGCCATGCTGCTGTCTGTCCTTGGCATTAATAACCCTTGTAATAAACTTCTTACCCA	natural antisense	NM_001167906	Cd101	CD101 antigen	-	100993528	101029495
ASMM10P043866	2.13542	up	noncoding	NR_045916	9530027J09Rik	RefSeq	1684	chrX	-	48276791	48285426		chrX:48276984-48278190	AACTCTACGTGGAAAGATTACCCCAAGTTCTCAATAAACAAACAAACAAAGGGCAGAGGC	natural antisense	NM_028276	Utp14a	UTP14, U3 small nucleolar ribonucleoprotein, homolog A (yeast)	+	48256933	48282449
ASMM10P019333	2.28108	up	noncoding	AK081906	AK081906	Genbank	2763	chr19	-	47727559	47730322		chr19:47727731-47728227	TTTGCGTCCTACCAGATCTGGAGTTTTGTCAAGTCCATTACAGACGAGAGACACAGAAGT	intergenic
ASMM10P003147	4.59094	up	noncoding	ENSMUST00000157020	Gm21973	Ensembl	358	chr15	+	10325379	10373749		chr15:10326525+10371598	CAAAAATAAAAGGATTTGATACTCATCTGCTAGAGTAGGTGCTTCCCGGATAGCTGTGCC	exon sense-overlapping	NM_001253782	Prlr	prolactin receptor	+	10293650	10345782
ASMM10P020777	2.42655	up	noncoding	ENSMUST00000154706	Lnp	Ensembl	4096	chr2	-	74551367	74578916		chr2:74551381-74551460	TTTTATTATTAGTATATACAAGGAGATTTGGTATTTGTAAATTAATGAGAATGAAATGTT	exon sense-overlapping	NM_027133	Lnp	limb and neural patterns	-	74514836	74578948
ASMM10P056705	2.09186	down	noncoding	uc007nqr.2	Fam179b	UCSC_knowngene	3162	chr12	+	64965741	64982708		chr12:64970227+64976701	TTGGCCCTTTCAGTGGACAGAACCAAGAGCTCATGACCTTATCCCGTCTCCAAAATTAAA	exon sense-overlapping	NM_177805	Fam179b	family with sequence similarity 179, member B	+	64965741	65022573
ASMM10P057264	2.11112	down	noncoding	uc012cgc.1	Tbc1d20	UCSC_knowngene	1940	chr2	+	152293871	152312590		chr2:152310530+152311316	TTTGCAGCTGTGGTAGATCGTGCTGTACCGGGAGCAGGAAGTCCTGGACTGTGACTGTGA	exon sense-overlapping	NM_024196	Tbc1d20	TBC1 domain family, member 20	+	152293871	152312590
ASMM10P003579	2.17358	down	noncoding	ENSMUST00000170897	Cul3	Ensembl	600	chr1	-	80287049	80340307		chr1:80304154-80322986	TGCAATTCAAGAAATCCAGCGTGCGAGAAGATGTACTAAATTCATTGAATAACAACTTTC	exon sense-overlapping	NM_016716	Cul3	cullin 3	-	80266817	80340430
ASMM10P049493	2.27033	down	noncoding	ENSMUST00000154543	Efcab3	Ensembl	685	chr11	+	105112655	105117535		chr11:105112726+105112872	ACAAAGCATCATTGGGCAGTGACTCGTCTCGTTAGCACATTAAGCATCCAAGTCAATGGA	exon sense-overlapping	NM_001081046	Efcab3	EF-hand calcium binding domain 3	+	105092218	105117537
ASMM10P025396	2.11942	down	noncoding	ENSMUST00000155546	Lefty2	Ensembl	422	chr1	+	180894457	180897487		chr1:180894498+180894595	ATGATAGGGATGGGTACCGGACGGGACAGACTCCTCCTTCAGGGCCTCCCTAACAGCCTG	exon sense-overlapping	NM_177099	Lefty2	left-right determination factor 2	+	180893118	180899102
ASMM10P057332	3.38229	down	noncoding	uc012evd.1	Plekha5	UCSC_knowngene	1074	chr6	+	140589645	140597109		chr6:140589731+140593554	AAGACAGAAAGAGCAGGTGCATGCCGATGGGTCATGCAGTGAGAAGTCTGTCCCCGTCTC	exon sense-overlapping	NM_144920	Plekha5	pleckstrin homology domain containing, family A member 5	+	140424098	140594906
ASMM10P052383	2.01869	down	noncoding	ENSMUST00000148941	Arid4b	Ensembl	4828	chr13	+	14177982	14191234		chr13:14181119+14181219	GCCTTGGAAGTTGTAAATATTTTAGTTTCTATGTGAATGTAGTATAGTTCCTTCAGTGGC	exon sense-overlapping	NM_194262	Arid4b	AT rich interactive domain 4B (RBP1-like)	+	14063791	14199603
ASMM10P057561	2.20425	down	noncoding	CF897176	mouselincRNA0798	lincRNA	646	chr18	+	77038580	77097493		chr18:77038986+77097248	TACTGACTAGAATATGGTTTCTAGTTTTAGGGTTTCTGAGTTACAAGTGTTACTGGGCTT	exon sense-overlapping	NM_001164169	Pias2	protein inhibitor of activated STAT 2	+	77065207	77146939
ASMM10P045252	3.89308	down	noncoding	ENSMUST00000119644	Xlr3e-ps	Ensembl	682	chrX	+	74912416	74920320		chrX:74916586+74916646	TGAGTAGGAAGTTAACTTCGGATGCATACAAACTCAAGAAACAGGCTTAGCTTTAAAGGA	intergenic
ASMM10P034848	2.00273	down	noncoding	ENSMUST00000174329	Gm4287	Ensembl	585	chr6	+	90235688	90236273		chr6:90236210+90236273	AGAAGAATGAAAATCTGGCTGCCAACTAACTCTCTTCTACAGCAGAACTTTGATGAAGCC	intergenic
ASMM10P017356	2.38268	down	noncoding	NR_073205	4932415M13Rik	RefSeq	3063	chr17	+	53716508	53733843		chr17:53733780+53733843	GAATATTTGGATACCCAGATGTTGTGGGATGTTCTGGGGAGAATTATACTTGACGTTAAT	intergenic
ASMM10P030817	2.13592	down	noncoding	ENSMUST00000130630	Gm15787	Ensembl	284	chr5	-	110162452	110176443		chr5:110162470-110162609	ATAGAAAAGAAAAGAAGAGCCAAGCCAAGTGTAGCAGGGCATGTCTGCAACACTAGCACT	intronic antisense	NM_172717	Chfr	checkpoint with forkhead and ring finger domains	+	110135839	110171972
ASMM10P036283	2.24298	down	noncoding	TCONS_00029473	XLOC_022837	Alexander et al 2013	456	chr7	-	69488739	69490809		chr7:69488975-69489057	ATCAACTCTCAGGCATGTCAGATCAAGAGGGAGAACCATAGTAAACGAAGAAAGTGGAGC	intergenic
ASMM10P029045	3.53173	down	noncoding	ENSMUST00000119153	Gm12417	Ensembl	403	chr4	+	85176526	85176929		chr4:85176861+85176929	TTCAATTTGATGGATTGTCTGTTGGTATGGAGGACAAACAAGTGCACATCCACACTCAGG	intergenic
ASMM10P045830	2.00748	down	noncoding	ENSMUST00000121593	Gm15170	Ensembl	2023	chrX	+	158174825	158177487		chrX:158177427+158177487	TGAGTATTGCTGATTCCCCGGAATGAGGGTTATAAAGATACATCTCACATGGAAGATTAG	intergenic
ASMM10P012583	2.94965	down	noncoding	AK155845	AK155845	Genbank	2101	chr15	-	58735040	58739499		chr15:58735194-58736106	GTAGTTAGGGATTATGCTGGTTTAGCAAACATACACATGAGAGTAACATAATATAGACTG	intergenic
ASMM10P043573	3.23905	down	noncoding	uc029xhi.1	Pisd-ps3	UCSC_knowngene	3321	chrUn_JH584304	-	17986	59689		chrUn_JH584304:18056-19433	GCACACACAGTGGTATGCAAACATACATGTAGGCAAAATACCCATACACATAAAATAAAA	intergenic
ASMM10P015529	3.77953	down	noncoding	ENSMUST00000117823	Gm15426	Ensembl	556	chr17	-	8765371	8765927		chr17:8765385-8765927	GCCATTCCAGACTAAGAAAGAAGAGATATCTTTAAGACTCTGTCCAAGGAGGAAGACACC	intergenic
ASMM10P000005	8.41737	down	noncoding	uc011ysu.1	Rian	UCSC_knowngene	2644	chr12	+	109645846	109661711		chr12:109656818+109658052	TTCTATATTCTGTTTTCTTCGGAACAGATGCCTTCCTCACTGGTCACCAGGTTCAAGGTC	intergenic
ASMM10P056736	2.37314	down	noncoding	uc007rys.2	1700003P14Rik	UCSC_knowngene	749	chr13	+	118556167	118588536		chr13:118587227+118588037	TGGGATATGGCCAAATTATGGTATACTGAGGCACAGAGTAATAAGGGGTTTGACTTAGCC	intergenic
ASMM10P003683	2.4311	down	noncoding	ENSMUST00000173755	Bcl2l1	Ensembl	961	chr2	-	152781410	152828535		chr2:152782233-152828446	TGAGATAGAGGACACTTTTGTGGATCTCTACGGGAACAATGCAGCAGCCGAGAGCCGGAA	exon sense-overlapping	NM_009743	Bcl2l1	BCL2-like 1	-	152780667	152831682
ASMM10P044185	2.32313	down	noncoding	ENSMUST00000127718	Pola1	Ensembl	3612	chrX	-	93623075	93632143		chrX:93623587-93623782	ATCATTCTTGTGCAGGAATGGTGGCAGAAGTGACATTGTATCTATAGCCAGGAAGTAAAG	exon sense-overlapping	NM_008892	Pola1	polymerase (DNA directed), alpha 1	-	93304765	93632155
ASMM10P037533	2.83608	down	noncoding	ENSMUST00000150149	Gm5893	Ensembl	444	chr7	+	24822108	24825872	ENSMUST00000164057	chr7:24822279+24822339	CAAGGAACACTATATAGCGGGAGAGAGACACTGTACCCTAATGGATCCTTGATGTTACAG	intergenic
ASMM10P022861	2.07271	down	noncoding	ENSMUST00000121286	Gm13551	Ensembl	430	chr2	+	59396487	59396917		chr2:59396667+59396917	TAGAATGAAGGTAAAGGCTGATGCAGATGAGTCTTCTCTGTTTGCAGCCATGTTGGCTGT	intergenic
ASMM10P047734	2.24631	down	noncoding	ENSMUST00000133426	Ddx5	Ensembl	3593	chr11	-	106781547	106788494		chr11:106782823-106783170	CCTTTTTTCCTACCTCAATGGTGTTCCTACAGGAAATGGATAACCATTTTAACTGTATTT	exon sense-overlapping	NM_007840	Ddx5	DEAD (Asp-Glu-Ala-Asp) box polypeptide 5	-	106780355	106788494
ASMM10P054285	2.51406	down	noncoding	AK006567	AK006567	Genbank	504	chr14	+	20641008	20641511		chr14:20641036+20641098	AAATGAGCCTGGCGACTGACGGCTGAGGACGTATCGCGATAATCGTGTGTAAGATGGCGG	intergenic
ASMM10P002257	2.2335	down	noncoding	ENSMUST00000142071	Rbm39	Ensembl	2744	chr2	-	156147248	156180149		chr2:156150796-156152462	ATGCATTGGAATGGGATTTGGTCAGATAATATGCTTACGCCTCAGCTTTAGCTGCAGCTG	exon sense-overlapping	NM_133242	Rbm39	RNA binding motif protein 39	-	156147240	156180240
ASMM10P037215	2.15276	down	noncoding	uc009kqd.1	AK215526	UCSC_knowngene	391	chr7	-	143847839	143848230		chr7:143847917-143848230	TGGCTGATCAATTAACACTGCACATGCTACAGACAAAAATGGAGCCTAGCTCACCAGGAT	natural antisense	NM_007856	Dhcr7	7-dehydrocholesterol reductase	+	143823166	143848410
ASMM10P037679	2.24816	down	noncoding	ENSMUST00000149302	Zfp260	Ensembl	641	chr7	+	30095161	30100118		chr7:30100051+30100118	AGTGCCCATAGGCATCTGCACTTGTGTGCAAATACACAAATATGTAAGATAGATAAAAAA	exon sense-overlapping	NM_011981	Zfp260	zinc finger protein 260	+	30095075	30107614
ASMM10P001919	2.90195	down	noncoding	ENSMUST00000136632	A930001C03Rik	Ensembl	1422	chr19	+	4446812	4448332	ENSMUST00000154407, NR_045989	chr19:4447417+4447524	TCCTAAGGCTCTTCAATACAGTAGTCTGGACAGAGGATCCAAGATGGCTGATGAGAAATC	natural antisense	NM_134164	Syt12	synaptotagmin XII	-	4445907	4477143
ASMM10P016821	2.02222	down	noncoding	ENSMUST00000124160	Gm15671	Ensembl	766	chr1	+	68005085	68025896		chr1:68025788+68025896	TTTGCCTTGGGGGCACTATGAATTTGAAATCTATGACTCTGTCTATTAAATAGTAAAGGT	intergenic
ASMM10P051956	2.82321	down	noncoding	AK048069	AK048069	Genbank	2995	chr13	-	67658684	67661680		chr13:67659001-67659360	GGCTTGCTTAAATTCCTTTGTCTGAATCGGAGTATTTTGGTCATATTCATTTACAAGACT	intergenic
ASMM10P002514	2.07018	down	noncoding	ENSMUST00000145911	Bcat1	Ensembl	848	chr6	-	145004397	145035197		chr6:145034602-145035142	GGGATTACAACTGTTTGAAGGCTTGAAAGCCTTTCGGGGAGTTGATAACAAGATCCGATT	exon sense-overlapping	NM_001024468	Bcat1	branched chain aminotransferase 1, cytosolic	-	144993834	145048812
ASMM10P002514	2.07018	down	noncoding	ENSMUST00000145911	Bcat1	Ensembl	848	chr6	-	145004397	145035197		chr6:145034602-145035142	GGGATTACAACTGTTTGAAGGCTTGAAAGCCTTTCGGGGAGTTGATAACAAGATCCGATT	exon sense-overlapping	NM_007532	Bcat1	branched chain aminotransferase 1, cytosolic	-	144993834	145076157
ASMM10P056063	2.44011	down	noncoding	TCONS_00009638	XLOC_007507	Alexander et al 2013	951	chr14	-	26315191	26319817	TCONS_00009637	chr14:26315726-26319256	TGAACAACAGGATCACTTTCAGGAAGCTCAGATATTCACCATGGCAGTCATTCATCGCTA	intergenic
ASMM10P031212	2.97024	down	noncoding	ENSMUST00000121449	Gm15502	Ensembl	208	chr5	-	137896751	137896959		chr5:137896896-137896959	AGGAAAACAGTAACACTCGCTTTAGAATAGCAGCCAAGTATCAGGTCGACCCTGATGCTA	intron sense-overlapping	NM_007819	Cyp3a13	cytochrome P450, family 3, subfamily a, polypeptide 13	-	137892932	137921619
ASMM10P034763	2.23991	down	noncoding	uc009cpu.1	AK153821	UCSC_knowngene	3884	chr6	+	85452018	85455902		chr6:85455712+85455902	GGATACAATAAGAAATGCTGCTCCAGAGAATTTTGACAGATAAGCAGTTGGTTCAAAAAA	exon sense-overlapping	NM_007638	Cct7	chaperonin containing Tcp1, subunit 7 (eta)	+	85451504	85468477
mouselincRNA1170-_P1	2.15579	down	noncoding	mouselincRNA1170-	mouselincRNA1170	lincRNA	5800	chr4	-	150220300	150226100		chr4:150220999-150221058	AACTTTGGAGCTCCTCAAATGTCATGGAGACGTTATTCTTACTGATTGCTCTGTGCGTGC	intergenic
ASMM10P041126	9.44948	down	noncoding	AK155619	AK155619	Genbank	3436	chr8	+	125286491	125289924		chr8:125289864+125289924	GATTATATGCTGAGATGTCTGCTGTCAGACTGAATTACAGTGAGAGTTATCACAAAATCC	intergenic
ASMM10P040761	2.06788	down	noncoding	uc009mta.2	DQ686227	UCSC_knowngene	74	chr8	+	92189662	92189736		chr8:92189676+92189736	ACTCAAAGCCTTTTTGAATTAACTCTTGCTTGCACACGGACAAATGGCCAATCTGCATGC	intergenic
ASMM10P055229	2.88305	down	noncoding	ENSMUST00000136759	Gm16119	Ensembl	312	chr2	+	181582240	181585170		chr2:181585095+181585155	AAAGACTGAGAAATTTGGTCTAAAGCTACAGATCTAACTCATTTTCTTTATTAAAACCAA	natural antisense	NM_001164597	Znf512b	zinc finger protein 512B	-	181582102	181592461
ASMM10P020294	2.10841	down	noncoding	ENSMUST00000151069	A230005M16Rik	Ensembl	1022	chr2	-	25706506	25708265		chr2:25708172-25708265	TTCTTGTAGGATCAGCAACAGCCTAAATTGTAAGAGACAGTCTCCACTTCAGGTGACCAC	natural antisense	NM_023326	Bmyc	brain expressed myelocytomatosis oncogene	+	25706878	25707719
ASMM10P043735	6.51571	down	noncoding	AK016122	AK016122	Genbank	414	chrX	-	22638327	22686847		chrX:22638341-22638684	TGTTTCTTCTCACCTTGAGGTCTTGGCTCCATTCAGTGAAGAATAAAAGTAAAAAAGCCC	intergenic
ASMM10P023686	2.85255	down	noncoding	ENSMUST00000129690	Bloc1s6	Ensembl	1108	chr2	+	122738558	122747006		chr2:122738793+122738853	CTGGCCAGGCAACCCTGGTCCCGCGAGGAAACGCACTGTTGGGTGCGGTTTGTGTTAAAG	exon sense-overlapping	NM_019788	Bloc1s6	biogenesis of lysosomal organelles complex-1, subunit 6, pallidin	+	122738504	122749487
ASMM10P046644	2.18377	down	noncoding	ENSMUST00000156329	4933414I15Rik	Ensembl	1336	chr11	-	50941697	50943741		chr11:50943474-50943601	ATTTTAAAAATCATAAAAGAAAGGAGGAAAAATACCAGCCAGAGGCTGTCACCAGACTAG	intergenic
ASMM10P037576	2.61798	down	noncoding	NR_030698	A630066F11Rik	RefSeq	1253	chr10	+	7663370	7664623		chr10:7664563+7664623	AGAGATGACCTTGTTTTCTCCATTTTCAAATGATTGGTCACCTCATAAATTCTATCTTGC	natural antisense	NM_008786	Pcmt1	protein-L-isoaspartate (D-aspartate) O-methyltransferase 1	-	7630235	7663584
ASMM10P028698	2.13381	down	noncoding	ENSMUST00000178043	Gm3892	Ensembl	3539	chr4	+	42055151	42089708	ENSMUST00000178906	chr4:42087459+42087531	TGGATGTTACTTACTCTCGGGCCTTTTCTTACCCAAAACACCATGTAAGTCAGCCTTTCC	intergenic
ASMM10P027758	2.05159	down	noncoding	ENSMUST00000120652	Gm12880	Ensembl	494	chr4	-	121476809	121479450		chr4:121476828-121477089	GATATTTTGATTTTCTGTTTTCCAATCGAGTGTTGATTTGTATGCCAGTTTGGACTCAGA	intergenic
ASMM10P052029	2.06317	down	noncoding	TCONS_00008390	XLOC_006822	Alexander et al 2013	1046	chr13	-	74556047	74617696	TCONS_00008340, TCONS_00008346, TCONS_00008347, TCONS_00008348, TCONS_00008349, TCONS_00008350, TCONS_00008351, TCONS_00008352, TCONS_00008353, TCONS_00008354, TCONS_00008355, TCONS_00008356, TCONS_00008357, TCONS_00008358, TCONS_00008359, TCONS_00008360, TCONS_00008361, TCONS_00008362, TCONS_00008363, TCONS_00008364, TCONS_00008365, TCONS_00008366, TCONS_00008367, TCONS_00008368, TCONS_00008369,…	chr13:74582262-74582314	ATCCACATCTTGAAGTTTGAAGTTTGGCCAAGAATATACAGAGTAGATTCTCTTTCTCAG	intergenic
ASMM10P002077	3.32514	down	noncoding	ENSMUST00000138997	Dmwd	Ensembl	439	chr7	+	19078025	19082502		chr7:19078202+19082275	AGTATCTGGACCTCATCAAGAAAGACACCAGCAAGCTATTCAATGAAGAGGGCATCTCCT	exon sense-overlapping	NM_010058	Dmwd	dystrophia myotonica-containing WD repeat motif	+	19076199	19082775
ASMM10P047587	3.78542	down	noncoding	ENSMUST00000159803	Otos	Ensembl	2990	chr1	-	92644218	92648254		chr1:92645894-92648254	GACGTATGCTGGACTCAGCTTTGAAAGTTTATGGCAGATTTGATCTGTTGTCTGATGCCC	exon sense-overlapping	NM_153114	Otos	otospiralin	-	92644217	92648841
ASMM10P030113	2.61574	down	noncoding	uc008wlb.2	Dmtf1	UCSC_knowngene	4228	chr5	-	9118867	9161776		chr5:9130491-9130652	GTGAAATTAAAAGGGAGAGAACAGTTGACCCAAATGCTGATCGGCAGACTCTTGTTCTAG	exon sense-overlapping	NM_001110327	Dmtf1	cyclin D binding myb-like transcription factor 1	-	9118867	9161776
ASMM10P020551	6.11848	down	noncoding	AK036292	AK036292	Genbank	3059	chr1	+	121328091	121331149		chr1:121330545+121331149	AGGCTTATGGAAATCTGCCCTAGTATGGGGATATCAACCACTGTAGTAGAACCTTTAAGA	bidirectional	NM_001271532	Insig2	insulin induced gene 2	-	121304352	121328024
ASMM10P057561	2.20425	down	noncoding	CF897176	mouselincRNA0798	lincRNA	646	chr18	+	77038580	77097493		chr18:77038986+77097248	TACTGACTAGAATATGGTTTCTAGTTTTAGGGTTTCTGAGTTACAAGTGTTACTGGGCTT	exon sense-overlapping	NM_001164168	Pias2	protein inhibitor of activated STAT 2	+	77065679	77155708
ASMM10P017696	2.09452	down	noncoding	ENSMUST00000181425	Gm26823	Ensembl	2361	chr18	-	31859081	31861764		chr18:31859101-31860850	AACCAGAGATTATGCGTCTTTCATGAGGTAAGCCCGTAGAAATCCCATGATCAATGTGCC	intronic antisense	NM_028866	Wdr33	WD repeat domain 33	+	31804056	31908987
ASMM10P031806	2.01596	down	noncoding	ENSMUST00000129152	Pgm1	Ensembl	594	chr5	+	64106440	64108317		chr5:64106547+64106607	CAAATCTTAAAGACTACGGTGTACTCCAGGTAATCTTTTATTTTCTGAACTCACTTTCAG	exon sense-overlapping	NM_025700	Pgm1	phosphoglucomutase 1	+	64092949	64128158
ASMM10P010108	2.1232	down	noncoding	NR_045601	Alg9	RefSeq	2722	chr9	+	50775224	50843639		chr9:50779109+50788152	GACTAACAAGGGCTGTGTGCAAGAAGTTTGGGCTGCATGTGAGTCGAATGATGCTGGCCT	exon sense-overlapping	NM_133981	Alg9	asparagine-linked glycosylation 9 (alpha 1,2 mannosyltransferase)	+	50775224	50843639
ASMM10P020239	2.09513	down	noncoding	ENSMUST00000135308	Abi1	Ensembl	875	chr2	-	22941807	22947210		chr2:22946838-22947210	CACCCAGCTTTTACTTCTAATCACTGCATGTTTTATATAGTGCATGCTATATGAGTTAGA	exon sense-overlapping	NM_001077190	Abi1	abl-interactor 1	-	22939988	23040240
ASMM10P000227	2.7111	down	noncoding	ENSMUST00000051212	Gm9823	Ensembl	327	chr2	-	29738334	29738665		chr2:29738335-29738383	GTGGCCTGGGGACAGGCCCGCCATTCCCCTGGTCTGCTGCTCAGGTGTCTGCTGCTCTCC	natural antisense	NM_054050	Rapgef1	Rap guanine nucleotide exchange factor (GEF) 1	+	29619719	29740363
ASMM10P055247	3.08555	down	noncoding	ENSMUST00000123218	Pex5l	Ensembl	785	chr3	-	32954336	32956357		chr3:32955810-32955868	TTCTGTTTTGTCTTGTTCTCACAGGCATGGCAGTTTCTTGGTATAACCCAGGCTGAGAAT	exon sense-overlapping	NM_021483	Pex5l	peroxisomal biogenesis factor 5-like	-	32949630	33083036
ASMM10P044253	2.21865	down	noncoding	uc029xlw.1	AK196840	UCSC_knowngene	409	chrX	-	101213377	101213786	NM_001110310	chrX:101213391-101213486	TTGGATATATTACTGATGCTGCAAGTCTAGGGCCTTTTTCTTATTCTTAGGTTTAACCAG	exon sense-overlapping	NM_018875	Snx12	sorting nexin 12	-	101211960	101222563
ASMM10P052383	2.01869	down	noncoding	ENSMUST00000148941	Arid4b	Ensembl	4828	chr13	+	14177982	14191234		chr13:14181119+14181219	GCCTTGGAAGTTGTAAATATTTTAGTTTCTATGTGAATGTAGTATAGTTCCTTCAGTGGC	exon sense-overlapping	NM_198122	Arid4b	AT rich interactive domain 4B (RBP1-like)	+	14063791	14199603
ASMM10P056971	2.6284	down	noncoding	uc008zzg.2	Ywhag	UCSC_knowngene	3440	chr5	-	135908411	135934641		chr5:135909171-135909339	CCATGCTAGTCGTGTCTGTGTCCCGCTTGTACTGTTTGGAAATGACCTACTGGAATTGCA	exon sense-overlapping	NM_018871	Ywhag	tyrosine 3-monooxygenase/tryptophan 5-monooxygenase activation protein, gamma polypeptide	-	135908378	135934641
ASMM10P003552	2.23568	down	noncoding	ENSMUST00000170007	Tm9sf2	Ensembl	627	chr14	+	122107137	122137478		chr14:122107439+122126105	ACGAGTGCAAGGTTTGACTTTTGCCAAGCGTCAGAAGGAAAACGCCCATCTGAAAATCTT	exon sense-overlapping	NM_080556	Tm9sf2	transmembrane 9 superfamily member 2	+	122107081	122159603
ASMM10P001023	3.3109	down	noncoding	ENSMUST00000121687	Xlr3d-ps	Ensembl	658	chrX	+	74696046	74704076		chrX:74700394+74701706	CAGGCTTAGCAATATGTTTATGGAGCAACAGAAGTTTATTCATGAAACTCTCACTCTTCA	intergenic
ASMM10P042617	2.18954	down	noncoding	AK133341	AK133341	Genbank	4071	chr9	+	37312135	37324436		chr9:37324376+37324436	GACGAGGTGGGCGCAACAATTATTTAGAAACATGAATGTTGCTACCAAAATATAAAACTT	natural antisense	NM_001081429	Ccdc15	coiled-coil domain containing 15	-	37275834	37348392
ASMM10P024819	2.24459	down	noncoding	uc011wwu.1	Pyhin1	UCSC_knowngene	3605	chr1	+	173630858	173647928		chr1:173641384+173641444	TCAGTTTAATCTTCCTTCATTGAGGGAAGCCCAAACAGAAACTCAGGCAAGAACTTGAAG	exon sense-overlapping	NM_175026	Pyhin1	pyrin and HIN domain family, member 1	+	173630858	173647928
ASMM10P058129	3.01762	down	noncoding	DT905990	humanlincRNA0233	lincRNA	600	chr2	+	3785874	3786443	NM_199021	chr2:3786190+3786254	CAAGCAAGATGCCCATATATGCGAATCCTCTGTCAAATACATTGGTTCTTTTTTCTTTTT	intergenic
ASMM10P037012	2.04745	down	noncoding	uc029wox.1	BC031451	UCSC_knowngene	1062	chr7	-	129560299	129566351	AK083524, AK136482, AK144215, AK146406, ENSMUST00000144826, uc008lsd.2	chr7:129560798-129561110	CTGACACCATTAACACTTTGTTAGCCTCAGTGACTACAGTCATAGATGAACAGGCCTCAG	intergenic
ASMM10P015722	2.29815	down	noncoding	ENSMUST00000177441	Rab26	Ensembl	1658	chr17	-	24529064	24533712		chr17:24530282-24530390	TGTTACTTAACAGGAAGGATAGACATGATGAACCCCTCAGCTCATGGTTGCCAGGCTATT	exon sense-overlapping	NM_177375	Rab26	RAB26, member RAS oncogene family	-	24529053	24533747
ASMM10P053156	2.11971	down	noncoding	ENSMUST00000156613	Zfp142	Ensembl	5902	chr1	-	74566682	74588246		chr1:74588175-74588231	TTGCCACTCTTCCCTGCAATTCTCGATGGTTCCGCTTTGGGGCTTCAGAAGGGGGGTACT	exon sense-overlapping	NM_029888	Zfp142	zinc finger protein 142	-	74565127	74588028
ASMM10P048262	2.41084	down	noncoding	NR_045906	2810471M01Rik	RefSeq	1597	chr11	+	28681563	28693276		chr11:28693180+28693276	CCCTGTAAATATCTGCTTGATTTTTCAAACAGCCTTCCTCCAATCATTAGAAGAATACAG	intergenic
ASMM10P033636	2.2642	down	noncoding	uc009dgv.1	AK164779	UCSC_knowngene	1248	chr6	-	113530402	113531650		chr6:113530584-113531327	TCACATAGGAATCACTTTAATGAAGAGAAACGTTTCAAACGTTTCTGCAGAGAACAGAAA	exon sense-overlapping	NM_175101	Emc3	ER membrane protein complex subunit 3	-	113514886	113531638
ASMM10P023989	5.39802	down	noncoding	uc008nav.2	DQ540716	UCSC_knowngene	171	chr2	+	151325803	151325974	uc008mya.2	chr2:151325914+151325974	CATAGATATTTTCCTGGAAAGGGAGGCTTTCTGTTGACATATGGTAGAGCACAACCCCCA	intergenic
ASMM10P042897	2.14465	down	noncoding	AK035450	AK035450	Genbank	3498	chr9	+	58349306	58352807		chr9:58352256+58352807	GTTAAACCAAAAATGGCCTCAGCAAGAAAACAAGATGGAGGAACCTCTTCATGGTCTTGC	intergenic
ASMM10UP584	2.45867	down	noncoding	uc.172-	uc.172	UCR	218	chr13	+	77396842	77397060		chr13:77396952+77397011	GATATGACACGTTTAGAACTGAGAACCATATCCAGTGAGAATTTTCCAGTTTGAATTTTG	intron sense-overlapping	NM_001145676	2210408I21Rik	RIKEN cDNA 2210408I21 gene	+	77135535	77613679
ASMM10P051376	2.24832	down	noncoding	AK039782	AK039782	Genbank	3271	chr13	-	12609900	12613172		chr13:12612365-12613172	GTGCGAGTCTCTAACAGATACCTAACTCTTTGGACAAATAAATGGAGGGGACTCTTTTTT	intergenic
ASMM10P003576	2.203	down	noncoding	ENSMUST00000170803	Etv5	Ensembl	433	chr16	-	22383578	22401829		chr16:22386809-22399319	AGCCATGAAGGTTGCTCGCCGTTGGGGTATCCAGAAGAATCGGCCAGCCATGAACTATGA	exon sense-overlapping	NM_023794	Etv5	ets variant gene 5	-	22381312	22439570
humanlincRNA1697-_P1	3.36782	down	noncoding	humanlincRNA1697-	humanlincRNA1697	lincRNA	10836	chr13	-	113427593	113438429		chr13:113427597-113427656	TGTAAGCTTTGGGAATCAGATGGTACATTTCCTTGCATAACTGGCTGTTGTCAGCTTGTT	intergenic
ASMM10P020551	6.11848	down	noncoding	AK036292	AK036292	Genbank	3059	chr1	+	121328091	121331149		chr1:121330545+121331149	AGGCTTATGGAAATCTGCCCTAGTATGGGGATATCAACCACTGTAGTAGAACCTTTAAGA	bidirectional	NM_001271531	Insig2	insulin induced gene 2	-	121304352	121327678
ASMM10P020239	2.09513	down	noncoding	ENSMUST00000135308	Abi1	Ensembl	875	chr2	-	22941807	22947210		chr2:22946838-22947210	CACCCAGCTTTTACTTCTAATCACTGCATGTTTTATATAGTGCATGCTATATGAGTTAGA	exon sense-overlapping	NM_001077192	Abi1	abl-interactor 1	-	22939988	23040240
ASMM10P000227	2.7111	down	noncoding	ENSMUST00000051212	Gm9823	Ensembl	327	chr2	-	29738334	29738665		chr2:29738335-29738383	GTGGCCTGGGGACAGGCCCGCCATTCCCCTGGTCTGCTGCTCAGGTGTCTGCTGCTCTCC	natural antisense	NM_001039087	Rapgef1	Rap guanine nucleotide exchange factor (GEF) 1	+	29619719	29740363
ASMM10P036481	2.21499	down	noncoding	ENSMUST00000174049	Gm19203	Ensembl	939	chr7	-	86906995	86907934		chr7:86907459-86907934	GCTAGCTGGATTCCAGAACCCTTTTTCAAGTATTCAGGATGAGGATGAGGTTGATATGGA	intergenic
ASMM10P054011	2.14567	down	noncoding	ENSMUST00000134118	Adap2	Ensembl	601	chr11	+	80154115	80165776		chr11:80154137+80154197	ACGCCGGACCATGGGCGTCCAGGAGCGGGAAGCACAGAGGTGGCAGGGTTGAGCCCCGCT	exon sense-overlapping	NM_172133	Adap2	ArfGAP with dual PH domains 2	+	80154161	80178827
ASMM10P003503	2.88491	down	noncoding	ENSMUST00000168095	Zfp426	Ensembl	3208	chr9	-	20468548	20478270		chr9:20473059-20474910	CCTGGCCACAGGTATCAGCTCATCAAACCCAGTTTGATCTCTTGGTTGGAACAAGAAGAG	exon sense-overlapping	NM_146221	Zfp426	zinc finger protein 426	-	20468548	20492746
ASMM10P022169	2.20374	down	noncoding	TCONS_00000146	XLOC_000493	Alexander et al 2013	297	chr1	+	136566661	136614230		chr1:136614168+136614230	TTTTGTGAATGGACATCAGAGCAAATTTAACACCAGGTGTCTGGGGCTGAAGAGATGGCT	intergenic
ASMM10UP242	2.30665	down	noncoding	uc.35+	uc.35	UCR	205	chr3	-	118979152	118979357		chr3:118979153-118979212	GACTGTAAGGTCGAATAAGCTGCCTCAAAACCTGCAAAGGGTAACGGAAATACTCTAATA	intronic antisense	NM_170778	Dpyd	dihydropyrimidine dehydrogenase	+	118562177	119432918
ASMM10P023291	4.2625	down	noncoding	uc008kzx.1	DQ710894	UCSC_knowngene	62	chr2	+	92555879	92555941		chr2:92555881+92555941	AGAGTTCTTTTGAGAACATAAGTGCACCCATGAGTTTTGGGGATGTAACTCTCATGGTAC	intergenic
ASMM10P057112	2.09746	down	noncoding	uc011wkb.1	Tpp2	UCSC_knowngene	3160	chr1	+	43934006	43990662		chr1:43971737+43972555	GAGAACACAGCTTCATTTAGCTTTAACTTCAAATTCATCTTGGGTTCAGTGTCCCAGCCA	exon sense-overlapping	NM_009418	Tpp2	tripeptidyl peptidase II	+	43934006	44002971
ASMM10P003746	2.01663	down	noncoding	ENSMUST00000174735	Gm18201	Ensembl	875	chr7	-	9143253	9149393		chr7:9145009-9145780	TCATGTCTTTGATGGACTTATACCTTCTGGGATCCATGGGATTACTCAGCTGGAGTCTTG	intergenic
ASMM10P041503	2.02333	down	noncoding	ENSMUST00000162369	Rnf214	Ensembl	3517	chr9	-	45864289	45906373		chr9:45866725-45866946	TTTGCTGAAGAATAGTTTTTGCTCCATGGAACAAACGGATGGAGTCATGGGCATAGCAGG	exon sense-overlapping	NM_178709	Rnf214	ring finger protein 214	-	45863690	45906877
ASMM10P034000	2.42747	down	noncoding	TCONS_00027476	XLOC_021063	Alexander et al 2013	417	chr6	-	144833104	144834591		chr6:144833118-144833243	CAGAGAGTGAAACACGGGCGTAAACCTAAACTACGAAAGAAATTGAAGGAAGCTGGAGAG	intergenic
ASMM10P026708	2.11187	down	noncoding	ENSMUST00000119446	Gm11794	Ensembl	237	chr4	-	7763263	7763500		chr4:7763277-7763500	TTGGACCAATCAATGAGTAGCACCAATGGGTATAGGTGGCAAATATTTCAAAATCTACTA	intergenic
ASMM10P044829	2.38634	down	noncoding	ENSMUST00000121706	Gm16479	Ensembl	932	chrX	+	8956306	8957238		chrX:8956401+8957238	CAAGGGCTATGGTTTTGGCTTAAGAAAACTTGATTTGAAAACGAGTCTGAGAATGGATTG	intergenic
ASMM10P055851	3.88737	down	noncoding	TCONS_00002219	XLOC_001913	Alexander et al 2013	261	chr10	+	81855474	81856465		chr10:81855829+81856393	AAGATGACAACATTGAAGAACACTGTCACAGTTCCGGAGGACGTGGAAGATACAAGCCTT	intergenic
ASMM10P058235	2.04467	down	noncoding	CK429132	mouselincRNA1148	lincRNA	578	chr4	+	130629474	130629840	AK014816, ENSMUST00000117964, NM_145512, NR_033146, uc007diy.2	chr4:130629780+130629840	AGAGAAAGTACCCAAGGAGCTAAAGGGATCTGCAACCCTATAGGTGGAACAATACTATGA	intergenic
ASMM10P045609	2.18803	down	noncoding	AK014225	AK014225	Genbank	714	chrX	+	130531342	130532050		chrX:130531985+130532050	GTGTTGGTTTTGAGAATGTTCTGTAAGCATTTCAGGTTGTGACTTAGTCAGAAAATAATG	intergenic
ASMM10P042494	2.25405	down	noncoding	ENSMUST00000175820	A230050P20Rik	Ensembl	3210	chr9	+	20868657	20874307		chr9:20870711+20870771	ACATTTTTAAACGTTTTAGTGTTTAAAACCATGTGGCATCTGAGGCCAGTTGTCACATGT	exon sense-overlapping	NM_175687	A230050P20Rik	RIKEN cDNA A230050P20 gene	+	20868641	20874307
ASMM10P042494	2.25405	down	noncoding	ENSMUST00000175820	A230050P20Rik	Ensembl	3210	chr9	+	20868657	20874307		chr9:20870711+20870771	ACATTTTTAAACGTTTTAGTGTTTAAAACCATGTGGCATCTGAGGCCAGTTGTCACATGT	natural antisense	NM_145154	Angptl6	angiopoietin-like 6	-	20873808	20879710
ASMM10P011576	2.14997	down	noncoding	ENSMUST00000177419	Gm20677	Ensembl	148	chr14	+	18846034	18846182		chr14:18846117+18846182	ATCTCGATGATAAAAGTCATCTACACCCCAAAATTGATGACACCCCTAGAGAGTAGGAAG	intronic antisense	NM_144839	Ube2e2	ubiquitin-conjugating enzyme E2E 2	-	18573576	18893627
ASMM10P046739	2.06628	down	noncoding	ENSMUST00000143009	4933426K07Rik	Ensembl	1548	chr11	-	57655414	57657826		chr11:57655443-57656334	GCCAGGCTTTCAGAATTTTACCCCAAAAGACCAAAAATAAGAAAATTACCTAGAAAGATG	intronic antisense	NM_134189	Galnt10	UDP-N-acetyl-alpha-D-galactosamine:polypeptide N-acetylgalactosaminyltransferase 10	+	57645441	57787500
ASMM10P057942	2.35828	down	noncoding	AI506778	humanlincRNA0720	lincRNA	474	chr12	-	77567821	77568295	NM_022312	chr12:77567845-77568295	TAAATTATCGCTACCAGCTTAGCAGGTCAACACAGAGCTCAATGGTTCTATACTGGGGAG	intergenic
ASMM10P028078	2.08684	down	noncoding	ENSMUST00000154285	Gm13001	Ensembl	774	chr4	-	137117142	137118143		chr4:137117869-137118143	TTTAAAGGCTCCTTCATTGAAGTGTTTACAGCACAGTAACTTGCAGACTGAGAGGCTGGG	intergenic
ASMM10P057561	2.20425	down	noncoding	CF897176	mouselincRNA0798	lincRNA	646	chr18	+	77038580	77097493		chr18:77038986+77097248	TACTGACTAGAATATGGTTTCTAGTTTTAGGGTTTCTGAGTTACAAGTGTTACTGGGCTT	exon sense-overlapping	NM_001164167	Pias2	protein inhibitor of activated STAT 2	+	77065207	77155708
ASMM10P020551	6.11848	down	noncoding	AK036292	AK036292	Genbank	3059	chr1	+	121328091	121331149		chr1:121330545+121331149	AGGCTTATGGAAATCTGCCCTAGTATGGGGATATCAACCACTGTAGTAGAACCTTTAAGA	bidirectional	NM_133748	Insig2	insulin induced gene 2	-	121304352	121328024
ASMM10P056932	2.44791	down	noncoding	uc008sph.2	Unc13b	UCSC_knowngene	6359	chr4	+	43058983	43264887		chr4:43255610+43255820	CCCAGCGTGAGTGGTTTGAGCAGTTTGTGCTACAGTGGCTAGATGAGAATGAAGATGTGT	exon sense-overlapping	NM_001081413	Unc13b	unc-13 homolog B (C. elegans)	+	43058983	43264873
ASMM10P056727	2.39781	down	noncoding	uc007qqy.2	Grk6	UCSC_knowngene	2090	chr13	+	55445333	55459577		chr13:55451820+55452134	AGAAACAGATCTTGGAGAAAGTGAACAGTAGGTGAGCTTAGCCTACGCCTATGAGACCAA	exon sense-overlapping	NM_001112711	Grk6	G protein-coupled receptor kinase 6	+	55445333	55460927
ASMM10P057078	2.16931	down	noncoding	uc009nvq.1	Tcf25	UCSC_knowngene	248	chr8	+	123388564	123390878		chr8:123388643+123389730	CCCCGGTACAGCAAACCAGAATACCAACAAGCACAGCACAAGTTCCTGGTGGCTGTGGAG	exon sense-overlapping	NM_001037878	Tcf25	transcription factor 25 (basic helix-loop-helix)	+	123373823	123401892
ASMM10P022327	2.02716	down	noncoding	ENSMUST00000131734	Stam	Ensembl	634	chr2	+	14134121	14141718		chr2:14134240+14134352	CTGCAGCTCAGTTATTCCTTATATAGAGTCTCTAAAGTCCATATTCTCTATTAAGGACTT	exon sense-overlapping	NM_011484	Stam	signal transducing adaptor molecule (SH3 domain and ITAM motif) 1	+	14074111	14148330
ASMM10P002256	2.15748	down	noncoding	ENSMUST00000142070	Prnp	Ensembl	319	chr2	+	131909941	131918158		chr2:131912262+131917385	GCCTTCCTAGTGGTACCAGTCCAATTTAGGAGAGCCAAGCAGACTGTTATTCAGAAAAAA	exon sense-overlapping	NM_011170	Prnp	prion protein	+	131909927	131938431
ASMM10P041572	3.22436	down	noncoding	ENSMUST00000141180	Cul5	Ensembl	2400	chr9	-	53629214	53646812		chr9:53632401-53632560	GTAAACTGAGAAAAATACCTGATTCAGATTTACTTGTCTCAGCGAACACGTAGTTTCTAT	exon sense-overlapping	NM_001161618	Cul5	cullin 5	-	53614581	53667507
ASMM10P041572	3.22436	down	noncoding	ENSMUST00000141180	Cul5	Ensembl	2400	chr9	-	53629214	53646812		chr9:53632401-53632560	GTAAACTGAGAAAAATACCTGATTCAGATTTACTTGTCTCAGCGAACACGTAGTTTCTAT	exon sense-overlapping	NM_027807	Cul5	cullin 5	-	53614581	53667507
ASMM10UP181	2.35707	down	noncoding	uc.28+	uc.28	UCR	355	chr3	-	158023941	158024296		chr3:158023955-158024014	GGGCACATTAACAGATTAATCCATCTGTATAGGGCTTTTGCTGTTGGATAGAATTTAAAT	intron sense-overlapping	NM_001093752	Srsf11	serine/arginine-rich splicing factor 11	-	158010492	158036639
ASMM10UP181	2.35707	down	noncoding	uc.28+	uc.28	UCR	355	chr3	-	158023941	158024296		chr3:158023955-158024014	GGGCACATTAACAGATTAATCCATCTGTATAGGGCTTTTGCTGTTGGATAGAATTTAAAT	intron sense-overlapping	NM_001093753	Srsf11	serine/arginine-rich splicing factor 11	-	158010492	158031754
ASMM10P039129	2.50278	down	noncoding	TCONS_00032407	XLOC_024216	Alexander et al 2013	358	chr8	-	20257552	20258792	uc009laz.1	chr8:20257733-20257804	CGTTTTGTTGTGCAACCTCGTTTGAAAACGATGTGAGGAAGAATAAACAACCGTGAATGT	intergenic
ASMM10P032187	2.73069	down	noncoding	AK039529	AK039529	Genbank	853	chr5	+	109874405	109875257		chr5:109875077+109875189	AATAACTGGCTGTATTTTGTAGATGGAATATAGAATCTGTTGGATTGGGGGGAGGGTATG	intergenic
ASMM10UP428	2.17365	down	noncoding	uc.22-	uc.22	UCR	308	chr4	+	109882844	109883152		chr4:109883093+109883152	TTCATTTATTCCAGATCGTGTTAAGAATACTAATGCTAGACTTCAGTATGCTAATATCTC	intron sense-overlapping	NM_007983	Faf1	Fas-associated factor 1	+	109676626	109963960
ASMM10P021578	2.30165	down	noncoding	ENSMUST00000141813	Tmem230	Ensembl	407	chr2	-	132245851	132247756		chr2:132245885-132245955	AATTGGCTACTATCTGGACCAGCAAGAAACAAGCTGATTTCCAAGCTCTTTTGAGCCCCA	exon sense-overlapping	NM_027478	Tmem230	transmembrane protein 230	-	132239491	132247788
ASMM10P025981	2.04055	down	noncoding	ENSMUST00000161460	Ppid	Ensembl	3777	chr3	+	79591341	79603276		chr3:79597612+79597684	CCCCATCTGTTTTAAGGAAATTCATACTAGGCCTCTAACTTGTTTTTCTTTCAATGATTC	exon sense-overlapping	NM_026352	Ppid	peptidylprolyl isomerase D (cyclophilin D)	+	79591388	79603650
ASMM10P040534	2.4761	down	noncoding	ENSMUST00000144766	Fkbp8	Ensembl	1551	chr8	+	70527761	70532453		chr8:70532057+70532120	ATTGTAGTCTAGTAGTCTAGTCTGGGTTACATTGCAAGACACTTTGTGTGTATGTGTGTG	exon sense-overlapping	NM_001199631	Fkbp8	FK506 binding protein 8	+	70527845	70535328
ASMM10P045043	2.30666	down	noncoding	ENSMUST00000120043	Gm15034	Ensembl	349	chrX	+	49158222	49158571		chrX:49158503+49158571	CTACTCTACACTGCTTTCCTAGAGGATCTGCTCTATGATGTGACAGAAGACTCTAAAAAA	intronic antisense	NM_001271451	Enox2	ecto-NOX disulfide-thiol exchanger 2	-	49009706	49288242
ASMM10P045136	2.0707	down	noncoding	TCONS_00035999	XLOC_026486	Alexander et al 2013	134	chrX	+	61203711	61290652		chrX:61290592+61290652	GTTCCAGTAGGACGAGCAACAAGGAAAGCGGTAGCCTTGAAGAGCTCTGGGATATCACAC	intergenic
ASMM10P049205	2.00811	down	noncoding	AK053257	AK053257	Genbank	2543	chr11	+	94292552	94295093		chr11:94295017+94295093	CAAAGCCTTTCTAAACAAAACATAGTACAAGAGGAGACTTCACAGAAACAATGTCTGAAT	natural antisense	NM_026313	Luc7l3	LUC7-like 3 (S. cerevisiae)	-	94291138	94321911
ASMM10P029510	2.19476	down	noncoding	ENSMUST00000142446	Inpp5b	Ensembl	737	chr4	+	124799547	124801110		chr4:124799679+124799767	TCAGTTCCTGGAATACAAGGGGATATATAAGGGGCACCTTGTCATGTAACTGAGTGAAGC	exon sense-overlapping	NM_008385	Inpp5b	inositol polyphosphate-5-phosphatase B	+	124741877	124801511
ASMM10UP195	2.9981	down	noncoding	uc.284+	uc.284	UCR	209	chr14	-	32596424	32596633		chr14:32596477-32596536	GATGTTCACCAGACTCATAATGTTAATTGGCTTCATATACGGATCATCAGTTTAATGAAG	intergenic
ASMM10P014216	2.66849	down	noncoding	AK080382	AK080382	Genbank	950	chr16	-	20650693	20651642		chr16:20650747-20651642	GCTGATGAGTCCAGATGAAGAGGATATGAAAAGCTGTTGGGATATATTTCAAGTTATTTT	bidirectional	NM_134101	Psmd2	proteasome (prosome, macropain) 26S subunit, non-ATPase, 2	+	20651651	20663414
ASMM10P046699	2.56617	down	noncoding	AK076713	AK076713	Genbank	1662	chr11	-	54296871	54298532		chr11:54296885-54298532	AGTAGACTTGAAGTTCTGACACATGCAAATCTAAAAGTTCTGCATGCTAAAACCACCATC	intergenic
ASMM10P056681	2.40703	down	noncoding	uc007kvv.1	Akap1	UCSC_knowngene	3828	chr11	-	88830791	88851503		chr11:88841270-88843589	TAGACAGTTCAGACCGCTAACTTACAGGTTCTGACGGGAACAGTATGGATTCAGTGGATA	exon sense-overlapping	NM_001042541	Akap1	A kinase (PRKA) anchor protein 1	-	88830791	88864586
ASMM10UP735	2.25342	down	noncoding	uc.313-	uc.313	UCR	231	chr7	-	128446922	128447153		chr7:128447028-128447087	AGGATCTTGAAGGCTAACTGCAAGGAACTGTGCACACTGGAACTCAGTTGTAGATTTTTT	intron sense-overlapping	NM_009383	Tial1	Tia1 cytotoxic granule-associated RNA binding protein-like 1	-	128439776	128461513
ASMM10P001824	2.44133	down	noncoding	ENSMUST00000134996	Adamts7	Ensembl	5052	chr9	+	90163123	90200100		chr9:90186536+90188268	TGTGGATGGCACGAGCTGTGGGAAGAATAAGGCCTAAGAACAGAGGCAAGTACTGTGTGG	exon sense-overlapping	NM_001003911	Adamts7	a disintegrin-like and metallopeptidase (reprolysin type) with thrombospondin type 1 motif, 7	+	90162977	90200102
ASMM10P058205	2.01941	down	noncoding	AI449168	humanlincRNA1618	lincRNA	457	chr3	+	133419278	133419735		chr3:133419671+133419735	GATGCCCTGAGAAAAAGAAGTGAGGACAAGGAACTCTGCATTTCCTTTGCACGCAATAAG	intergenic
ASMM10P003437	2.72247	down	noncoding	ENSMUST00000165380	Slc15a2	Ensembl	1292	chr16	-	36751777	36784792		chr16:36757818-36782271	TATTATGGCATGAAAGGTCACTCAGGAAAATGGCTGTTGGTATGATCCTAGCGTGCTTGG	exon sense-overlapping	NM_001145899	Slc15a2	solute carrier family 15 (H+/peptide transporter), member 2	-	36771876	36784962
ASMM10P001347	2.08647	down	noncoding	ENSMUST00000127084	Hsd17b12	Ensembl	1758	chr2	-	94032701	94157909		chr2:94083228-94117429	TGCAGAAGAGAAGAAAAATTCAACGTTGAAACAAGGACCATTGCTGTCGACTTTTCATTG	exon sense-overlapping	NM_019657	Hsd17b12	hydroxysteroid (17-beta) dehydrogenase 12	-	94032696	94157909
ASMM10P045838	3.44344	down	noncoding	AK081329	AK081329	Genbank	2031	chrX	+	159365811	159367839		chrX:159367111+159367174	TACCACTTTTATTCCAGTCTTTAACTGTTCATAATGGGCATAGCAAGGGTTGGAGTGAGA	intergenic
ASMM10P003331	2.08196	down	noncoding	ENSMUST00000162277	Tmx1	Ensembl	710	chr12	+	70456037	70466253		chr12:70458911+70460478	AGTTCTGTTCTACTAGCCACAGCTATTTTGTTCATGACCTTGGAATACCAGCGTGGGGTT	exon sense-overlapping	NM_028339	Tmx1	thioredoxin-related transmembrane protein 1	+	70453153	70467624
ASMM10P050752	2.25456	down	noncoding	AK156476	AK156476	Genbank	2961	chr12	+	34885946	34888922		chr12:34888708+34888922	AATATAGCAAGAACCAGAGGGGTCCTATGACATCATGGAAAGAGTGCTTCAGAAACCCCA	intronic antisense	NM_001271386	Hdac9	histone deacetylase 9	-	34047581	34917095
ASMM10P057277	2.08885	down	noncoding	uc012cqs.1	Glrb	UCSC_knowngene	209	chr3	-	80860160	80878076		chr3:80860252-80878008	GACAACAATGTTGGATATACAACCGATGATTTAAGATTCATCTGGCAGTCAGGAGATCCT	exon sense-overlapping	NM_010298	Glrb	glycine receptor, beta subunit	-	80843603	80913624
ASMM10P029509	2.43024	down	noncoding	AK047467	AK047467	Genbank	1852	chr10	-	49980033	49981881		chr10:49980072-49980912	ACGCAGAAGTTCTCATGCATGAGCCATGTTCTTTTTAATATTTTCCATGTGTTTGAAGCT	intergenic
ASMM10P027018	2.05003	down	noncoding	ENSMUST00000143235	Pax5	Ensembl	1684	chr4	-	44531144	44710685		chr4:44710639-44710685	AGCTCGGCGGGGGAGCGGAAGGCTTCAATTATTCCGACTTGTGAGCGGGCCCCAGCACCA	exon sense-overlapping	NM_008782	Pax5	paired box 5	-	44531505	44710440
ASMM10P056727	2.39781	down	noncoding	uc007qqy.2	Grk6	UCSC_knowngene	2090	chr13	+	55445333	55459577		chr13:55451820+55452134	AGAAACAGATCTTGGAGAAAGTGAACAGTAGGTGAGCTTAGCCTACGCCTATGAGACCAA	exon sense-overlapping	NM_001038018	Grk6	G protein-coupled receptor kinase 6	+	55445333	55460927
ASMM10P030113	2.61574	down	noncoding	uc008wlb.2	Dmtf1	UCSC_knowngene	4228	chr5	-	9118867	9161776		chr5:9130491-9130652	GTGAAATTAAAAGGGAGAGAACAGTTGACCCAAATGCTGATCGGCAGACTCTTGTTCTAG	exon sense-overlapping	NM_011806	Dmtf1	cyclin D binding myb-like transcription factor 1	-	9118867	9161776
ASMM10P057561	2.20425	down	noncoding	CF897176	mouselincRNA0798	lincRNA	646	chr18	+	77038580	77097493		chr18:77038986+77097248	TACTGACTAGAATATGGTTTCTAGTTTTAGGGTTTCTGAGTTACAAGTGTTACTGGGCTT	exon sense-overlapping	NM_008602	Pias2	protein inhibitor of activated STAT 2	+	77065207	77155708
ASMM10P040406	2.14473	down	noncoding	ENSMUST00000128746	Acsl1	Ensembl	5632	chr8	+	46471098	46516631		chr8:46516571+46516631	ATGGCTTTATATCCTATTGGCCATCAACTGAAGAATCTAGAAGTCGTTTAGGATTAGCTG	exon sense-overlapping	NM_007981	Acsl1	acyl-CoA synthetase long-chain family member 1	+	46471041	46536050
mouselincRNA1086+_P1	2.6666	down	noncoding	mouselincRNA1086+	mouselincRNA1086	lincRNA	6325	chr4	+	31638287	31644612		chr4:31643615+31643674	GGTCAAATGCAGTTTGAAAAGAGATCAGAGAGCAGAAGACATGGTGTGCTTTGAATGAGA	intergenic
ASMM10P057704	2.49487	down	noncoding	AU259177	humanlincRNA0674	lincRNA	337	chr8	+	6025140	6025477	NR_028521	chr8:6025384+6025477	GGAGTTGAGCTAATTCACCATGCTCATCTTGTTACTGTTATAATTAATATGCTAGGGATT	intergenic
ASMM10P057804	2.39606	down	noncoding	BQ265917	humanlincRNA1204	lincRNA	596	chr1	-	57587113	57587466	AK136482	chr1:57587239-57587313	GAGGGATTGGTTCTACTGGAAATGATTCTGATTACTTAATAATGCCTTTAGATTGTTGTC	intergenic
ASMM10P002781	2.05393	down	noncoding	ENSMUST00000150721	Ankrd45	Ensembl	575	chr1	+	161142711	161164215		chr1:161142845+161155245	GTCATCCAAGGGTACACGCTCTTACACTGCGCTGCAGCCTGGGGCCGTCTGGAAACTTTG	exon sense-overlapping	NM_028664	Ankrd45	ankyrin repeat domain 45	+	161142711	161170507
ASMM10P016433	2.20669	down	noncoding	ENSMUST00000118042	Gm9311	Ensembl	1269	chr17	-	73190257	73191685		chr17:73190315-73191352	GAACAAAGCCATCCATTACTTCCAGAAGGAACCAGGCTAATAACCAGTACATCCCTAAAC	intronic antisense	NM_001081071	Lclat1	lysocardiolipin acyltransferase 1	+	73107984	73243366
ASMM10P030781	2.01908	down	noncoding	AK052115	AK052115	Genbank	2005	chr5	-	108563985	108565990		chr5:108564297-108565990	AGCTTATAGAGAACACAAACCTCAATATGTGGGTTGGCATGAAAGGATTTTCTAAGGGAG	intergenic
ASMM10P014823	2.01012	down	noncoding	ENSMUST00000132069	Gm15859	Ensembl	710	chr16	+	4729868	4730809		chr16:4730429+4730524	CTATTTGGTAACTCTGAGATTGGGACTGGGAATCTGTGGTTTTTAGGATTTGATTCCTTT	intergenic
ASMM10UP598	2.06806	down	noncoding	uc.185-	uc.185	UCR	411	chr11	+	51272795	51273206		chr11:51273132+51273191	CTGATCTGTCAAAGTGGAGACGTTCTAAGAGCAAGATGTATAGAATATTTTTCAACACTT	exon sense-overlapping	NM_007714	Clk4	CDC like kinase 4	+	51263170	51281764
ASMM10P030626	2.53975	down	noncoding	NR_073442	Rchy1	RefSeq	2021	chr5	-	91948841	91962556		chr5:91960824-91961065	TTTTTGGATTTTTATTGCCAAGGAGAGCAAAAATGTGGCTGTTTTGCTGAAAGCTGTGTT	exon sense-overlapping	ENSMUST00000031345	Rchy1	ring finger and CHY zinc finger domain containing 1	-	91948903	91963068
ASMM10P040534	2.4761	down	noncoding	ENSMUST00000144766	Fkbp8	Ensembl	1551	chr8	+	70527761	70532453		chr8:70532057+70532120	ATTGTAGTCTAGTAGTCTAGTCTGGGTTACATTGCAAGACACTTTGTGTGTATGTGTGTG	exon sense-overlapping	NM_010223	Fkbp8	FK506 binding protein 8	+	70527742	70535328
ASMM10P057078	2.16931	down	noncoding	uc009nvq.1	Tcf25	UCSC_knowngene	248	chr8	+	123388564	123390878		chr8:123388643+123389730	CCCCGGTACAGCAAACCAGAATACCAACAAGCACAGCACAAGTTCCTGGTGGCTGTGGAG	exon sense-overlapping	NM_001037877	Tcf25	transcription factor 25 (basic helix-loop-helix)	+	123373834	123404173
ASMM10P056727	2.39781	down	noncoding	uc007qqy.2	Grk6	UCSC_knowngene	2090	chr13	+	55445333	55459577		chr13:55451820+55452134	AGAAACAGATCTTGGAGAAAGTGAACAGTAGGTGAGCTTAGCCTACGCCTATGAGACCAA	exon sense-overlapping	NM_011938	Grk6	G protein-coupled receptor kinase 6	+	55445333	55459577
ASMM10P057561	2.20425	down	noncoding	CF897176	mouselincRNA0798	lincRNA	646	chr18	+	77038580	77097493		chr18:77038986+77097248	TACTGACTAGAATATGGTTTCTAGTTTTAGGGTTTCTGAGTTACAAGTGTTACTGGGCTT	exon sense-overlapping	NM_001164170	Pias2	protein inhibitor of activated STAT 2	+	77065679	77146939
ASMM10P042395	2.43576	down	noncoding	AK085168	AK085168	Genbank	3077	chr9	+	7215417	7218493		chr9:7218427+7218493	CTGGGAACTTTCTAGAACGATAGAGTATGTTAGCCTTGTTTTAGATTCATTATCTAGAGT	intergenic
ASMM10P057193	2.19215	down	noncoding	uc011zrm.1	Golph3	UCSC_knowngene	2361	chr15	+	12321495	12351267		chr15:12321961+12349367	GGACCGAGAGGTGAGACGTGGAATCCATTAAAATTGCATTATCAATTAAGAAACGTACGG	exon sense-overlapping	NM_025673	Golph3	golgi phosphoprotein 3	+	12321495	12351267
ASMM10P014916	2.11746	down	noncoding	ENSMUST00000160955	Gm16102	Ensembl	420	chr1	+	44644278	44644698		chr1:44644375+44644698	ACAAGATGGAAGAATTCCAGCTTCGTACTAATGTGAACGAGGGAACAGAGTTTGGTGGCT	intron sense-overlapping	NM_028450	Gulp1	GULP, engulfment adaptor PTB domain containing 1	+	44551670	44796836
ASMM10P016533	2.05507	down	noncoding	NR_024017	4930594C11Rik	RefSeq	2756	chr1	-	37485850	37488605		chr1:37485952-37487192	GAATTTGGATTTCTTGACTATATGGAAATGTTGCTTTGTGTGGTTTCTGACCATTTGCAT	intron sense-overlapping	NM_173870	Mgat4a	mannoside acetylglucosaminyltransferase 4, isoenzyme A	-	37439339	37536259
ASMM10P001427	2.51708	down	noncoding	ENSMUST00000128230	Tsr1	Ensembl	2336	chr11	+	74898113	74908494		chr11:74899237+74899508	TCCACATCAGGGGATCTGCATACTCTGTTAGACATGGCTAAAGTCGCTGATACCATTCTG	exon sense-overlapping	NM_177325	Tsr1	TSR1 20S rRNA accumulation	+	74898079	74909340
ASMM10P001427	2.51708	down	noncoding	ENSMUST00000128230	Tsr1	Ensembl	2336	chr11	+	74898113	74908494		chr11:74899237+74899508	TCCACATCAGGGGATCTGCATACTCTGTTAGACATGGCTAAAGTCGCTGATACCATTCTG	natural antisense	NM_013761	Srr	serine racemase	-	74906358	74925798
ASMM10P028637	2.06724	down	noncoding	AK140993	AK140993	Genbank	3541	chr4	+	34577169	34580703		chr4:34578176+34578236	AGCTACTGAACTCAAGCGTTTCTAGCCAGCAGAACAAAAGCCTATATAAAAATATCATAC	natural antisense	NM_001159563	Orc3	origin recognition complex, subunit 3	-	34566780	34614942
ASMM10P030626	2.53975	down	noncoding	NR_073442	Rchy1	RefSeq	2021	chr5	-	91948841	91962556		chr5:91960824-91961065	TTTTTGGATTTTTATTGCCAAGGAGAGCAAAAATGTGGCTGTTTTGCTGAAAGCTGTGTT	exon sense-overlapping	NM_001271797	Rchy1	ring finger and CHY zinc finger domain containing 1	-	91948841	91963068
ASMM10P045450	2.06115	down	noncoding	ENSMUST00000124538	Pabpc1l2b-ps	Ensembl	690	chrX	+	103013697	103014387		chrX:103014327+103014387	ACCAGCGCTGACTTCAAGGATTTCGACGACGACTCCGATGACGAGGCCACCTTTCGATGA	intergenic
ASMM10P052235	2.5978	down	noncoding	AK139771	AK139771	Genbank	3866	chr13	-	107997754	108001653	AK083524, AK138403, AK144215, ENSMUST00000144826	chr13:108000801-108001607	GCACAATTACAACGTATTGAGGATTCGCAGCCTTTCAGTTTGTGTGTCTTTAAGACAGCA	intergenic
ASMM10P027838	2.3587	down	noncoding	ENSMUST00000119221	Gm12934	Ensembl	343	chr4	-	126524329	126524672		chr4:126524345-126524672	CTCTTGAGAGATGAGCTAGCTTCTTAAAAACCCTGAAAGAATATGATTAGAAAAAGAAGG	intron sense-overlapping	NM_153177	Ago4	argonaute RISC catalytic subunit 4	-	126489542	126533458
ASMM10P003817	2.55864	down	noncoding	ENSMUST00000176599	Gm20659	Ensembl	604	chr11	+	101971142	101971859		chr11:101971531+101971648	ATACTATAAGCAACTTAAGAGTGCTGGAGCCCAGAAGAGCCTTAGTATGGGCCAAGAGTT	natural antisense	NM_028207	Dusp3	dual specificity phosphatase 3 (vaccinia virus phosphatase VH1-related)	-	101971143	101984791
ASMM10P002011	2.36454	down	noncoding	ENSMUST00000138008	Rbm12b1	Ensembl	832	chr4	+	12140284	12145028		chr4:12143464+12144567	AAAGGCAAAGATGGAGTAATTCTCTTAAAACATCATGATGGCCGAAATAATGGTGATGCT	exon sense-overlapping	NM_028226	Rbm12b1	RNA binding motif protein 12 B1	+	12140116	12146746
ASMM10P023376	2.13267	down	noncoding	ENSMUST00000140009	Gm13905	Ensembl	579	chr2	+	101872174	101883256		chr2:101883196+101883256	GTGCATGAAAGAAACAAAGGGGGGCCTGTGTACAAATACAGGGACAATGCTGTTGTGTTA	intergenic
ASMM10UP174	2.17191	down	noncoding	uc.265+	uc.265	UCR	218	chr4	+	53536299	53536517		chr4:53536441+53536500	GGAGTAATGACCAGCAAAGAAATTATATTGGGACTTTGCTTGTTATCACTAGGTAATTGT	exon sense-overlapping	NM_001159633	Slc44a1	solute carrier family 44, member 1	+	53440412	53550164
ASMM10UP174	2.17191	down	noncoding	uc.265+	uc.265	UCR	218	chr4	+	53536299	53536517		chr4:53536441+53536500	GGAGTAATGACCAGCAAAGAAATTATATTGGGACTTTGCTTGTTATCACTAGGTAATTGT	exon sense-overlapping	NM_133891	Slc44a1	solute carrier family 44, member 1	+	53440412	53622478
ASMM10P021516	2.0792	down	noncoding	ENSMUST00000127525	9830144P21Rik	Ensembl	3362	chr2	-	129205957	129226438		chr2:129205974-129206451	TACATATGACTTATTTTAATAAAGGGAGTGTCTCAAGTCAGTGTCACGCAGACACCACAC	natural antisense	NM_015747	Slc20a1	solute carrier family 20, member 1	+	129198772	129211612
ASMM10P011780	4.54821	down	noncoding	AK145422	AK145422	Genbank	1273	chr14	+	40449923	40457142		chr14:40456550+40457142	ACAGAACCAAAATTGCAGGAACTAAAAACTCTCTAGACCATCCATGGTGTATTCCTCCAG	intergenic
ASMM10P032196	2.71251	down	noncoding	uc008ypu.2	Chfr	UCSC_knowngene	1783	chr5	+	110135839	110163807		chr5:110163747+110163807	CTGTGAAGGCCTTTGTGGAATTTTTTGAGAGAATCGTGACTCTTCTTCAGGTCCAGAAGC	exon sense-overlapping	NM_172717	Chfr	checkpoint with forkhead and ring finger domains	+	110135839	110171972
ASMM10P055247	3.08555	down	noncoding	ENSMUST00000123218	Pex5l	Ensembl	785	chr3	-	32954336	32956357		chr3:32955810-32955868	TTCTGTTTTGTCTTGTTCTCACAGGCATGGCAGTTTCTTGGTATAACCCAGGCTGAGAAT	exon sense-overlapping	NM_001163516	Pex5l	peroxisomal biogenesis factor 5-like	-	32949630	33143082
ASMM10P028637	2.06724	down	noncoding	AK140993	AK140993	Genbank	3541	chr4	+	34577169	34580703		chr4:34578176+34578236	AGCTACTGAACTCAAGCGTTTCTAGCCAGCAGAACAAAAGCCTATATAAAAATATCATAC	natural antisense	NM_015824	Orc3	origin recognition complex, subunit 3	-	34566780	34614942
ASMM10P003437	2.72247	down	noncoding	ENSMUST00000165380	Slc15a2	Ensembl	1292	chr16	-	36751777	36784792		chr16:36757818-36782271	TATTATGGCATGAAAGGTCACTCAGGAAAATGGCTGTTGGTATGATCCTAGCGTGCTTGG	exon sense-overlapping	NM_021301	Slc15a2	solute carrier family 15 (H+/peptide transporter), member 2	-	36750163	36784962
ASMM10P002470	2.05941	down	noncoding	ENSMUST00000145320	Esco1	Ensembl	2249	chr18	-	10566629	10610109		chr18:10588501-10595675	AAGCAGACAGAATTTCAGCATATGTTCAGCATCTGAGGTGGAGACTAATCCATTAGAAAA	exon sense-overlapping	NM_001081222	Esco1	establishment of cohesion 1 homolog 1 (S. cerevisiae)	-	10566511	10610352
ASMM10P002035	2.20521	down	noncoding	ENSMUST00000138422	Gm15605	Ensembl	600	chr6	-	83106866	83108987		chr6:83107865-83108883	CGAGATCTAGGGGTTGCTGCAGGAGACACAGCAGGGCCCCATCTAGCTGCTGGAAGATGC	natural antisense	NM_001081266	Ccdc142	coiled-coil domain containing 142	+	83101515	83109121
ASMM10P001894	2.1118	down	noncoding	ENSMUST00000136274	Tcaim	Ensembl	2909	chr9	+	122805595	122836327		chr9:122814591+122818849	TCAGTACTACCGTTTGCCTGTTGAACACGTCCAAAGCTTGAACACTAATGTGCATTCCCA	exon sense-overlapping	NM_001013405	Tcaim	T cell activation inhibitor, mitochondrial	+	122805546	122836332
ASMM10P009940	2.05508	down	noncoding	NR_033764	A730017C20Rik	RefSeq	1957	chr18	+	59062380	59076960		chr18:59065890+59066909	AAAGGCGGCGGTCCTTTCTACAATATCAGAATCTGCATTATGCCTGCATACCAAGAAGAC	exon sense-overlapping	NM_001167925	A730017C20Rik	RIKEN cDNA A730017C20 gene	+	59062380	59076960
ASMM10P057058	2.4732	down	noncoding	uc009mza.3	Cnot1	UCSC_knowngene	8250	chr8	-	95719450	95807462		chr8:95730612-95733070	GGAAAGAAAGATGCACCAACAAGGAATACTTAAAACTGATGACCTCATAACAAGGTTTTT	exon sense-overlapping	NM_178078	Cnot1	CCR4-NOT transcription complex, subunit 1	-	95719450	95807462
ASMM10P001606	2.03237	down	noncoding	ENSMUST00000131380	Ttll1	Ensembl	404	chr15	-	83505581	83510883		chr15:83506280-83509652	AGGTCTTTATAGTGACGCCAAGAGACTCTGAGCGCTCCAGGAGCTGCGGAAGGACCTATG	exon sense-overlapping	NM_178869	Ttll1	tubulin tyrosine ligase-like 1	-	83483768	83510907
ASMM10P019179	2.22469	down	noncoding	AK038608	AK038608	Genbank	1254	chr19	-	38300082	38315270		chr19:38300454-38300711	GAAGAGTAGCTAGAGTCAATGGAAATAGTGCATGAGCCATATACATAAGTTGCATTTTTT	natural antisense	NM_020278	Lgi1	leucine-rich repeat LGI family, member 1	+	38264781	38308939
ASMM10P031936	2.22081	down	noncoding	AK138403	AK138403	Genbank	1724	chr5	+	83139174	83141257	AK083524, AK139771, AK145129, ENSMUST00000144826, uc008lsd.2	chr5:83141197+83141257	TAATATTGTGTCAGATTCCTGTTATGTGGTCAATGCAGTAAATCTTTTAGAAGTGGCTGG	intergenic
ASMM10P038355	2.0579	down	noncoding	ENSMUST00000156060	Rsf1	Ensembl	5695	chr7	+	97579896	97686420		chr7:97670742+97670802	ACATGTGAGGTATGGTTGTATTCTGGTATGAAGAATAACACGTATATATTGCTCTGTCAG	exon sense-overlapping	NM_001081267	Rsf1	remodeling and spacing factor 1	+	97579895	97692782
ASMM10P003232	2.19859	down	noncoding	ENSMUST00000160230	Trim23	Ensembl	331	chr13	+	104178860	104189729		chr13:104181241+104189662	ACAGACCTAGGTCCCAGGTACTGCAGAGAATGCCCGATCATGTGTCAGAGCTTATTTTTC	exon sense-overlapping	NM_030731	Trim23	tripartite motif-containing 23	+	104179097	104202048
ASMM10P037005	2.08682	down	noncoding	ENSMUST00000133444	Tial1	Ensembl	2835	chr7	-	128441402	128461673		chr7:128458610-128458656	ACACACACAAGCTAAGACATATGGTTATCTTCAGAAAACAATATGGTGTTTATAGCCTAG	exon sense-overlapping	NM_009383	Tial1	Tia1 cytotoxic granule-associated RNA binding protein-like 1	-	128439776	128461513
ASMM10P033736	2.44438	down	noncoding	ENSMUST00000162504	Gm8459	Ensembl	760	chr6	-	122566714	122567474		chr6:122566763-122567474	CCTAAAACCAGGTATCAAACTGACATTGTCAGCCCTACTGGACGCAAGAACATCAATGCT	intergenic
ASMM10P056849	2.30518	down	noncoding	uc008cqm.1	AK046225	UCSC_knowngene	2972	chr17	+	45433830	45441563		chr17:45436210+45439130	TGAATCCACTTCTAGTCCAGACCTTTGAGAACCTGTTCGTAAGGACTACCAGATGCAGTT	bidirectional	NM_152810	Cdc5l	cell division cycle 5-like (S. pombe)	-	45391887	45433707
ASMM10P021645	2.10254	down	noncoding	ENSMUST00000153033	Snx5	Ensembl	1296	chr2	-	144254793	144260762		chr2:144257212-144257869	ACTAAAGATGCTAACAGAAACCGATGCCATGTCAGAAAATGTTTTGGAATTTCCTTCCTT	exon sense-overlapping	NM_001199188	Snx5	sorting nexin 5	-	144250123	144270902
ASMM10P016000	3.33792	down	noncoding	ENSMUST00000174173	1110038B12Rik	Ensembl	635	chr17	-	34951445	34952468		chr17:34951459-34951593	TCCTAACCATCGGTTTTATTTTCCTTGTATCTTCATAACTAAAGTTTGCTATTGTGATAA	intergenic
ASMM10P013527	3.10282	down	noncoding	AK086566	AK086566	Genbank	2524	chr1	+	23262228	23264751		chr1:23264688+23264751	ACCTGCTAGCACTTCTGAGCACGTTTAGAAAACTCCAGAGGCAATGTTAAGAATAGCTTT	intergenic
ASMM10P003751	2.30375	down	noncoding	ENSMUST00000174770	Rasgrp1	Ensembl	2138	chr2	-	117282541	117342709		chr2:117286858-117288616	AAGCTTTCCATTTTCCTTCTGTGTGATGGACAAAGATAGCTCTGGGGCGTGATCAAGCAA	exon sense-overlapping	NM_011246	Rasgrp1	RAS guanyl releasing protein 1	-	117279992	117342877
ASMM10P027941	2.05287	down	noncoding	NR_002865	Rnu11	RefSeq	108	chr4	-	132270078	132270186		chr4:132270101-132270186	TCAAGAGATTTCGGAAGCATAATTTTTTGGTAATTGGGCAGCTGGTGATCGTTGGTCCCG	intergenic
ASMM10P020674	2.62786	down	noncoding	AK033984	AK033984	Genbank	3115	chr2	-	62693386	62696499		chr2:62695809-62696499	ATCATTGTAACAGTGCTACAGTTTTACTGAATTCTAGTAGACCGCTAGCAAGCTCCACTA	natural antisense	NM_145523	Gca	grancalcin	+	62664326	62694109
ASMM10P001306	2.2021	down	noncoding	ENSMUST00000126405	Snx14	Ensembl	2633	chr9	-	88381538	88438929		chr9:88407433-88413480	AATTCACAAGTAAAGAACACGGAGTATTTACAACAAGCCGCTTTAGAAGAATATGGTCCA	exon sense-overlapping	NM_172926	Snx14	sorting nexin 14	-	88376746	88438951
ASMM10P016938	2.88584	down	noncoding	ENSMUST00000141049	Rpl10a	Ensembl	1618	chr17	+	28329277	28331027		chr17:28330349+28330524	ATGGGTCTGAGGAGGCAACTTGGCCTTCTCGTTGTAAAGGATGGGTTGGTTGTTTAAAAT	exon sense-overlapping	NM_011287	Rpl10a	ribosomal protein L10A	+	28328470	28331033
ASMM10P002651	2.23896	down	noncoding	ENSMUST00000148246	Eml2	Ensembl	2074	chr7	+	19181180	19206478		chr7:19201658+19202508	TTTTCACCAGGGCCATTCCAGTTTTATCACCCACCTGGATTGGGCCCAGGACAGCACCTG	exon sense-overlapping	NM_001162996	Eml2	echinoderm microtubule associated protein like 2	+	19181169	19206482
ASMM10P002651	2.23896	down	noncoding	ENSMUST00000148246	Eml2	Ensembl	2074	chr7	+	19181180	19206478		chr7:19201658+19202508	TTTTCACCAGGGCCATTCCAGTTTTATCACCCACCTGGATTGGGCCCAGGACAGCACCTG	exon sense-overlapping	NM_028153	Eml2	echinoderm microtubule associated protein like 2	+	19181169	19206482
ASMM10P002592	2.6864	down	noncoding	ENSMUST00000147291	Aldh3a2	Ensembl	917	chr11	-	61256834	61267464		chr11:61265246-61267238	TAGATTAGAGAGTGAACTCAATGCATACAGTCATGAAGTCATTACCATCCTTGGAGAGAT	exon sense-overlapping	NM_007437	Aldh3a2	aldehyde dehydrogenase family 3, subfamily A2	-	61244754	61267127
ASMM10P036058	2.27256	down	noncoding	ENSMUST00000138887	Rpl13a	Ensembl	758	chr7	-	45126477	45127823		chr7:45127670-45127823	AATAGGAATCCTATGCCTGCTGAGGCTTTGTTAGTACTATAGTGGCCCTTTGGGACACTT	exon sense-overlapping	NM_009438	Rpl13a	ribosomal protein L13A	-	45125562	45128745
ASMM10P044211	2.32851	down	noncoding	ENSMUST00000139717	Las1l	Ensembl	4625	chrX	-	95949434	95956962		chrX:95951072-95951309	CAGCAGAGTCTAGTCAGATGATCCTGTGAACTGATGGAAGAGAGCAAGCAGATAATGAAG	exon sense-overlapping	NM_152822	Las1l	LAS1-like (S. cerevisiae)	-	95935312	95956959
ASMM10P022362	2.03547	down	noncoding	ENSMUST00000154519	Commd3	Ensembl	786	chr2	+	18672435	18674512		chr2:18674024+18674084	GCCCGCTTACTTTGAAGTGGTATCTTTGTCATTGTAATTTCAGTTTTTAAAGATAGAGAC	exon sense-overlapping	NM_147778	Commd3	COMM domain containing 3	+	18672461	18676216
ASMM10P042249	49.233	down	noncoding	uc009rwl.1	AK135764	UCSC_knowngene	961	chr9	-	113604205	113611783		chr9:113604222-113605072	TTCCTTCTGCCTTCTTGAATTTCTTATAACAGGTAGGGAATGAGAGCAGATCTCTGTGGA	intergenic
ASMM10P057058	2.4732	down	noncoding	uc009mza.3	Cnot1	UCSC_knowngene	8250	chr8	-	95719450	95807462		chr8:95730612-95733070	GGAAAGAAAGATGCACCAACAAGGAATACTTAAAACTGATGACCTCATAACAAGGTTTTT	exon sense-overlapping	NM_001205226	Cnot1	CCR4-NOT transcription complex, subunit 1	-	95719450	95807462
ASMM10P009940	2.05508	down	noncoding	NR_033764	A730017C20Rik	RefSeq	1957	chr18	+	59062380	59076960		chr18:59065890+59066909	AAAGGCGGCGGTCCTTTCTACAATATCAGAATCTGCATTATGCCTGCATACCAAGAAGAC	exon sense-overlapping	NM_173759	A730017C20Rik	RIKEN cDNA A730017C20 gene	+	59062380	59076960
ASMM10P055247	3.08555	down	noncoding	ENSMUST00000123218	Pex5l	Ensembl	785	chr3	-	32954336	32956357		chr3:32955810-32955868	TTCTGTTTTGTCTTGTTCTCACAGGCATGGCAGTTTCTTGGTATAACCCAGGCTGAGAAT	exon sense-overlapping	NM_001163517	Pex5l	peroxisomal biogenesis factor 5-like	-	32949630	32985079
ASMM10P031861	2.9504	down	noncoding	ENSMUST00000125660	Guf1	Ensembl	6320	chr5	+	69566723	69575972		chr5:69566973+69567127	CCCAAAACTCTTGCTTATAGATCTTTGGTAGACCATTAAATAATACTCTTCCAGTCTGTT	exon sense-overlapping	NM_172711	Guf1	GUF1 GTPase homolog (S. cerevisiae)	+	69556941	69573630
ASMM10P031861	2.9504	down	noncoding	ENSMUST00000125660	Guf1	Ensembl	6320	chr5	+	69566723	69575972		chr5:69566973+69567127	CCCAAAACTCTTGCTTATAGATCTTTGGTAGACCATTAAATAATACTCTTCCAGTCTGTT	natural antisense	NM_001038015	Gnpda2	glucosamine-6-phosphate deaminase 2	-	69575001	69592285
ASMM10P046314	2.21144	down	noncoding	ENSMUST00000118511	Gm11977	Ensembl	1461	chr11	-	6781677	6783138		chr11:6782141-6783138	TGGTGTCCATTTGGGCCCAAAATCAAGTAGAAAATTGGAGTGCATTTGCACCAGACCAGA	intergenic
ASMM10P032186	2.7292	down	noncoding	AK079231	AK079231	Genbank	780	chr5	+	109874289	109875069	AK039529	chr5:109875006+109875069	TATGGTAATTTGACCCCAAATCTTTCTTATCTGTCCCATGCTCTTACAAATTGAGTAAGA	intergenic
ASMM10P010420	3.45613	down	noncoding	TCONS_00008125	XLOC_006285	Alexander et al 2013	232	chr13	+	83872653	83883679		chr13:83883619+83883679	TAGCAAAAGGAGAGAGATGACCAGGGAAAATGATCCACATATTTGCTGAAGATAAGTACA	intergenic
ASMM10P020919	2.12088	down	noncoding	ENSMUST00000122018	Gm13719	Ensembl	2111	chr2	-	86325640	86328569		chr2:86325738-86326341	CTGTGTAAATCATCCTTATTAGATAATCTTCTGACTGAATCCAAGGACATGGCACAGTGA	intergenic
ASMM10P057302	2.16933	down	noncoding	uc012dwy.1	Nfxl1	UCSC_knowngene	3579	chr5	-	72513303	72559645		chr5:72529455-72537365	TAGGAGAAAGGCAGTTGCTATCCATGTCCAGAAACGGTAGATGTGAAGTGCAATTGTGGT	exon sense-overlapping	NM_133921	Nfxl1	nuclear transcription factor, X-box binding-like 1	-	72513303	72559645
ASMM10P057027	2.23898	down	noncoding	uc009jev.1	Ipo7	UCSC_knowngene	772	chr7	+	110018424	110055114		chr7:110044474+110051473	TTACAGCCTGTAGCAAAAGGAAAGAGAACACGAGAATGACAGTGACGATGATGAGGATGC	exon sense-overlapping	NM_181517	Ipo7	importin 7	+	110018424	110055114
ASMM10P001121	3.9528	down	noncoding	ENSMUST00000123687	Dlg4	Ensembl	729	chr11	+	70039820	70044619		chr11:70042747+70044275	TAGCAGAGCAGAGAGATCAATAAGCGGATCACAGAGGAGCAAGCCCGGAAAGCCTTCGAC	exon sense-overlapping	NM_001109752	Dlg4	discs, large homolog 4 (Drosophila)	+	70018604	70045531
ASMM10P001121	3.9528	down	noncoding	ENSMUST00000123687	Dlg4	Ensembl	729	chr11	+	70039820	70044619		chr11:70042747+70044275	TAGCAGAGCAGAGAGATCAATAAGCGGATCACAGAGGAGCAAGCCCGGAAAGCCTTCGAC	exon sense-overlapping	NM_007864	Dlg4	discs, large homolog 4 (Drosophila)	+	70018604	70045531
ASMM10P026659	2.22492	down	noncoding	ENSMUST00000144677	Slc44a5	Ensembl	5189	chr3	+	154257473	154271722		chr3:154269842+154269982	TCATAGCTGTTTACAATGAACGCTGATGCTGTCTAAAGGAGCGATGTTTGGCGTTGCTGT	exon sense-overlapping	NM_001081263	Slc44a5	solute carrier family 44, member 5	+	153973435	154271720
ASMM10P025619	2.14148	down	noncoding	ENSMUST00000160368	Gm16337	Ensembl	917	chr3	+	9757606	9786142		chr3:9786073+9786142	TCACAGAGCTCAAGAGTCTGTGCAATTAACACAGAAGTGGAAGCTCACAGTCAGCTATTG	intronic antisense	NM_001195031	Pag1	phosphoprotein associated with glycosphingolipid microdomains 1	-	9687481	9833679
ASMM10P001898	2.15006	down	noncoding	ENSMUST00000136353	Flot2	Ensembl	2558	chr11	+	78040303	78060434		chr11:78040322+78049477	CAACTACAGGGAGGCTGTTGTGGTTCTGACTACAAACAGTATGTGTTTGGAGGCTGGGCT	exon sense-overlapping	NM_001040403	Flot2	flotillin 2	+	78037940	78060432
ASMM10P002095	2.03356	down	noncoding	ENSMUST00000139252	Chn1	Ensembl	881	chr2	-	73624877	73775326		chr2:73659708-73706918	TGGCTTTAAGTTGACATCACTTGTTAGAAGAGCAACTCTGAAAGAAAATGAACAAATTCC	exon sense-overlapping	NM_175752	Chn1	chimerin 1	-	73610659	73660423
ASMM10P050437	2.16901	down	noncoding	ENSMUST00000148119	Setd3	Ensembl	3056	chr12	-	108106665	108114947		chr12:108113492-108114765	TTCAGATTTGCAGTTTCCTGTACAGTCTTTGATGTGCATGGAAATGCCTGGCACCCTTAC	exon sense-overlapping	NM_028262	Setd3	SET domain containing 3	-	108106430	108179284
ASMM10P017920	2.16781	down	noncoding	ENSMUST00000154763	Pcyox1l	Ensembl	977	chr18	-	61702883	61707635		chr18:61702950-61703511	AGATACACAAAGTGGGTACATGCAAACTCATTCACTACATCCGGGTCTGCCTTAGCAGAA	exon sense-overlapping	NM_172832	Pcyox1l	prenylcysteine oxidase 1 like	-	61696836	61707635
ASMM10P057552	2.09709	down	noncoding	BI854883	mouselincRNA0975	lincRNA	826	chr3	+	36091101	36800359		chr3:36091737+36800192	TTACCCTCTCTTAAAAAGTGTTCTCTTAAAGTAGCCAAGGAGCTAAAGGGATCTGCAACC	exon sense-overlapping	NM_172678	Acad9	acyl-Coenzyme A dehydrogenase family, member 9	+	36065999	36092857
ASMM10P038935	3.03974	down	noncoding	TCONS_00002158	XLOC_001621	Alexander et al 2013	3191	chr10	+	30010997	30018450		chr10:30018390+30018450	TCTTATAGCCACTACTGTCCCATAGTGCAATGTTCAAATACACATCAAAGGAAGTTGGAC	intergenic
ASMM10P053168	2.09296	down	noncoding	ENSMUST00000180983	2900076A07Rik	Ensembl	598	chr7	+	81528776	81529590	ENSMUST00000180385	chr7:81529530+81529590	AGCATGTCTTCAGCGTTCATGGCTCTTAAAGATCTTGTCTGTAACACAAGGGTTTAAGAC	intergenic
ASMM10P002063	2.02177	down	noncoding	ENSMUST00000138841	Stk3	Ensembl	773	chr15	-	35072478	35155669		chr15:35114631-35114937	GCATCTGAGTTGACAAACCGTCTTATGGAAGTGTTTTTAAAGCAATACATAAGGAATCTG	exon sense-overlapping	NM_019635	Stk3	serine/threonine kinase 3	-	34875498	35155806
ASMM10P052035	2.31915	down	noncoding	TCONS_00008365	TCONS_00008365	Alexander et al 2013	1455	chr13	-	74511354	74617696	TCONS_00008342, TCONS_00008346, TCONS_00008347, TCONS_00008351, TCONS_00008357, TCONS_00008366, TCONS_00008370, TCONS_00008371, TCONS_00008374, TCONS_00008377, TCONS_00008378, TCONS_00008379, TCONS_00008380, TCONS_00008381, TCONS_00008394, TCONS_00008396, TCONS_00008397, TCONS_00008398, TCONS_00008406, TCONS_00008407, TCONS_00008408, TCONS_00008409, TCONS_00008420, TCONS_00008421, TCONS_00008422	chr13:74610119-74610199	GGGACAAATATTTCTTTGTTATTGATCCTCTGTTGTTTCAATTGAAGAGGAGGAAGAATG	intergenic
ASMM10P002095	2.03356	down	noncoding	ENSMUST00000139252	Chn1	Ensembl	881	chr2	-	73624877	73775326		chr2:73659708-73706918	TGGCTTTAAGTTGACATCACTTGTTAGAAGAGCAACTCTGAAAGAAAATGAACAAATTCC	exon sense-overlapping	NM_001113246	Chn1	chimerin 1	-	73610659	73775346
ASMM10P001898	2.15006	down	noncoding	ENSMUST00000136353	Flot2	Ensembl	2558	chr11	+	78040303	78060434		chr11:78040322+78049477	CAACTACAGGGAGGCTGTTGTGGTTCTGACTACAAACAGTATGTGTTTGGAGGCTGGGCT	exon sense-overlapping	NM_008028	Flot2	flotillin 2	+	78037940	78060432
ASMM10P057058	2.4732	down	noncoding	uc009mza.3	Cnot1	UCSC_knowngene	8250	chr8	-	95719450	95807462		chr8:95730612-95733070	GGAAAGAAAGATGCACCAACAAGGAATACTTAAAACTGATGACCTCATAACAAGGTTTTT	exon sense-overlapping	NM_153164	Cnot1	CCR4-NOT transcription complex, subunit 1	-	95719450	95807462
ASMM10P003121	2.06865	down	noncoding	ENSMUST00000156637	Pak1	Ensembl	2709	chr7	+	97842934	97912381		chr7:97871598+97893964	ATTCTTCTAACACTTTGTGCTTCAGGCACAGTGTATACTGCAATGGATGTAGCCACAGGG	exon sense-overlapping	NM_011035	Pak1	p21 protein (Cdc42/Rac)-activated kinase 1	+	97842938	97912381
ASMM10P029865	3.65435	down	noncoding	ENSMUST00000120098	Gm13044	Ensembl	253	chr4	+	143487925	143488178		chr4:143488092+143488178	AAGAAAAAAGGGTATACCTAAGAAAAAAGGCCCTTCCATGGACCCTGGATCCGAGGAAGT	intergenic
ASMM10P010417	2.07716	down	noncoding	ENSMUST00000131907	C130071C03Rik	Ensembl	3416	chr13	+	83721554	83741308		chr13:83738669+83738805	CACTAAGACAGAAACCAGGTCATGTTTACATGAAAGGAGAAGCTTAAACGCGGCAAGTAC	intergenic
ASMM10P014054	2.15262	down	noncoding	ENSMUST00000140187	Cdip1	Ensembl	3811	chr16	-	4766840	4771512		chr16:4769068-4769308	AAGACAGCAAGAAGCTGTGGGTTGTGCGTTGAGTGTTGGAATCATATGTTCTGTGTTCTC	exon sense-overlapping	NM_025670	Cdip1	cell death inducing Trp53 target 1	-	4765460	4789935
ASMM10P026486	2.41459	down	noncoding	uc008rhg.2	4930422G04Rik	UCSC_knowngene	8088	chr3	+	127553501	127618023		chr3:127595815+127595878	TTTGTTTGTTTTGCTCAAACCTACCTCAGTAAAGCTGGAATTTAAAGATGTTTGTCCTTC	exon sense-overlapping	NM_197997	4930422G04Rik	RIKEN cDNA 4930422G04 gene	+	127553488	127618023
ASMM10P023209	2.55617	down	noncoding	ENSMUST00000118699	Gm13758	Ensembl	743	chr2	+	88572051	88579744		chr2:88579652+88579744	AACAGAAATCAAACTGATGTTGTCAGCCCTGCTGGAATGGCAAGAACGTCAATATGGGCA	intergenic
ASMM10P033772	2.40193	down	noncoding	ENSMUST00000147307	Eno2	Ensembl	2614	chr6	-	124760052	124763612		chr6:124761489-124761647	AGTTTTGCTAAGTGGGTTCAAGGATGGTCCGATTGACAGATCACTAACTGACCACGAAAG	exon sense-overlapping	NM_013509	Eno2	enolase 2, gamma neuronal	-	124760054	124769509
ASMM10P020217	2.23504	down	noncoding	ENSMUST00000121607	Gm13360	Ensembl	799	chr2	-	20037095	20037894		chr2:20037245-20037894	AACAGTAACATTCTCTTTGGAAGAGCAGCCAAGTATCAGGTCCACCTGATACCTACTTTT	intergenic
ASMM10UP911	2.68647	down	noncoding	uc.475-	uc.475	UCR	397	chrX	-	101653836	101654233		chrX:101653837-101653896	CAATTGAAATTCTTTGGATGTCTATTACATATGGGAATGAGGACAGTCTCAAGTCTGTAA	intronic antisense	NM_139144	Ogt	O-linked N-acetylglucosamine (GlcNAc) transferase (UDP-N-acetylglucosamine:polypeptide-N-acetylglucosaminyl transferase)	+	101640063	101684351
ASMM10P030548	2.09446	down	noncoding	AK089804	AK089804	Genbank	2737	chr5	-	76511044	76513779		chr5:76511058-76511178	TTTCCATTTACAAAATACATTATTGCCCAGCTTCTAACTAGCCTGGAGGGCAAAGAGTTT	intergenic
ASMM10P048501	2.12375	down	noncoding	ENSMUST00000125694	Vdac1	Ensembl	951	chr11	+	52361134	52388496		chr11:52386379+52386471	AGAATTTTCACACTGGAGACGCTGAACGCTTATGGAGGTCGATTGGGTAGCTTCCTTAAA	exon sense-overlapping	NM_011694	Vdac1	voltage-dependent anion channel 1	+	52361114	52389396
ASMM10P045666	2.93837	down	noncoding	ENSMUST00000119219	Gm15026	Ensembl	458	chrX	+	136890257	136890715		chrX:136890591+136890715	CGGTGCTTGTTGCCCTAGCATTAATTGTAGGTAGCAGCTTTTATATCTGGACAAGTACCT	intergenic
ASMM10P045258	2.02847	down	noncoding	ENSMUST00000124321	Brcc3	Ensembl	2614	chrX	+	75433977	75451224		chrX:75435330+75435464	GAAAAGACTAACTTTAAGGTATAACATTGGCAGTTCTGGTCATGAACCTTATTTCACCAT	exon sense-overlapping	NM_001166457	Brcc3	BRCA1/BRCA2-containing complex, subunit 3	+	75416627	75454001
ASMM10P002868	3.75734	down	noncoding	ENSMUST00000152288	Emd	Ensembl	873	chrX	+	74254815	74257323		chrX:74255009+74255207	TGCTACGCCAGTTCCACTCGCAAGCTCTACGAAAAGAAAATCTTCGAGTACGAGACCCAG	exon sense-overlapping	NM_007927	Emd	emerin	+	74254838	74257747
ASMM10P054209	2.00988	down	noncoding	TCONS_00008288	XLOC_006733	Alexander et al 2013	5397	chr13	-	62668799	62675713		chr13:62675632-62675690	CTTTCTTTTGCACCTGTATATGAGATTCTACAGAATGCAGTGACTTATAAAGACGTACAT	intergenic
ASMM10P000624	3.67185	down	noncoding	ENSMUST00000107822	Luc7l3	Ensembl	1601	chr11	-	94292773	94321895		chr11:94293006-94293137	AAATCTGAAGGGCTTTTTGTTACTGTTTGACAGTGCAGCGTAAGTATGCACAGATGAAGA	exon sense-overlapping	NM_026313	Luc7l3	LUC7-like 3 (S. cerevisiae)	-	94291138	94321911
ASMM10P049114	2.0867	down	noncoding	ENSMUST00000119676	Gm11442	Ensembl	458	chr11	+	85216596	85217054		chr11:85216994+85217054	CTTAAAATACTATGAGATAAAGTCCGAGAGGAGTATGAGCAGACCCTCAGTACCAAACTC	intronic antisense	NM_025825	Appbp2	amyloid beta precursor protein (cytoplasmic tail) binding protein 2	-	85191309	85235120
ASMM10P025968	2.11932	down	noncoding	TCONS_00020785	XLOC_015210	Alexander et al 2013	276	chr3	+	69958211	69959769		chr3:69959594+69959769	AGCAAAAAGGGGTCTGCAACCCTATAGGTGGAACAACAATATGAACTAACGAGTACCCCT	intergenic
ASMM10P031571	2.28139	down	noncoding	AK081897	AK081897	Genbank	1241	chr5	+	29787687	29788927		chr5:29787800+29787882	TCTTCACTGTAGTAGATTCTACTTGGCATTTGGGACCATCTGGTATCCTCAGATCTTGGT	intergenic
ASMM10P052012	2.1938	down	noncoding	AK080840	AK080840	Genbank	2549	chr13	-	74460134	74462685		chr13:74460300-74460947	GTCACTGAAGAATCACCCTTTGTATTAGGGCACTGGTGTAATTAAGAAATAGATTCTGGG	intergenic
ASMM10P000120	2.26086	down	noncoding	ENSMUST00000028396	Slc25a12	Ensembl	2392	chr2	-	71274689	71367533		chr2:71324066-71343889	CCAAGGATGGAAAATGTCAAGGAGATTTTTGGGCAGACTATTATCCATCACCACATCCCT	exon sense-overlapping	NM_172436	Slc25a12	solute carrier family 25 (mitochondrial carrier, Aralar), member 12	-	71274294	71367554
ASMM10P003515	3.1461	down	noncoding	ENSMUST00000168575	Pspc1	Ensembl	601	chr14	-	56748857	56777927		chr14:56764195-56777790	CATCCGCCTGAACACCTCGTCCAGTCATTGTAGAACCCATGGAGCAGTTTGATGATGAAG	exon sense-overlapping	NM_025682	Pspc1	paraspeckle protein 1	-	56722448	56778316
ASMM10UP632	2.05418	down	noncoding	uc.217-	uc.217	UCR	221	chr11	-	16281794	16282015		chr11:16281795-16281854	AGCTATCCTCGCACCTGCGGAAGAAGTTATAAGATATTCGCTCATCTTGAAGATTTCCAA	natural antisense	NM_145967	Vstm2a	V-set and transmembrane domain containing 2A	+	16257723	16284551
ASMM10P001055	2.62222	down	noncoding	ENSMUST00000122833	Copg2	Ensembl	961	chr6	-	30858426	30896730		chr6:30858600-30858737	GATTCGAATTGCTAGTCGCTTACTGAAAGAAAGCGAGGATGGATTACAAAGAAATTGACA	exon sense-overlapping	NM_017478	Copg2	coatomer protein complex, subunit gamma 2	-	30809558	30896760
ASMM10P002567	2.32693	down	noncoding	ENSMUST00000146941	Dynll2	Ensembl	758	chr11	-	87980154	87987356		chr11:87980445-87981070	TAGGTCTGAGGGTGGGAAGGGGCAGGATAAGTGGAATCTCTAGGGTGTATGGGAAGTAGA	exon sense-overlapping	NM_026556	Dynll2	dynein light chain LC8-type 2	-	87979524	87987533
ASMM10P057343	2.08119	down	noncoding	uc012fiq.1	C80913	UCSC_knowngene	2700	chr7	-	37959991	37969697		chr7:37967440-37969605	GATGAGTGATGAAAACAACGAATTGCTCACAAACCTCATTCCAAACCAAAAACTTCAGAT	exon sense-overlapping	NM_011274	Uri1	URI1, prefoldin-like chaperone	-	37959991	38019552
ASMM10P039925	2.51178	down	noncoding	uc009nqy.1	AK039624	UCSC_knowngene	2489	chr8	-	120204433	120228230		chr8:120204730-120206485	TTTATCTAGAGGCTCTGGGTAGACACAGCATCTTCAAATCCTGTTTTGGGCCGTGAATGT	intergenic
ASMM10P039429	3.06479	down	noncoding	ENSMUST00000143972	Tma16	Ensembl	3150	chr8	-	66474329	66486497		chr8:66475037-66476345	CCCACTAAGTTCTTTTCCGAACTTTAAGATAATTAACTCACACGATATGTACTCACTGAT	exon sense-overlapping	NM_025465	Tma16	translation machinery associated 16 homolog (S. cerevisiae)	-	66476345	66486507
ASMM10P039528	2.03046	down	noncoding	NR_045341	5730435O14Rik	RefSeq	617	chr10	+	41568015	41576476		chr10:41568039+41568099	CTGGGAGATGGGGCCTCTCATCAGCACACACAGTGATGCTTCAGTGTAAATGAACACCGA	intronic antisense	NM_001177571	Ccdc162	coiled-coil domain containing 162	-	41538848	41587753
ASMM10P026060	2.89168	down	noncoding	ENSMUST00000108464	Gm17146	Ensembl	372	chr3	+	88722089	88722670		chr3:88722551+88722670	CAAAAAACCAAAATATGCTCACAGTCAGCTAATGGATGGATCATAGGGCTCCCAATGGAG	intron sense-overlapping	NM_001163310	Rit1	Ras-like without CAAX 1	+	88716853	88731048
ASMM10P026060	2.89168	down	noncoding	ENSMUST00000108464	Gm17146	Ensembl	372	chr3	+	88722089	88722670		chr3:88722551+88722670	CAAAAAACCAAAATATGCTCACAGTCAGCTAATGGATGGATCATAGGGCTCCCAATGGAG	intron sense-overlapping	NM_009069	Rit1	Ras-like without CAAX 1	+	88716853	88731048
ASMM10P024432	2.00972	down	noncoding	AK013369	AK013369	Genbank	284	chr2	+	180890683	180890966		chr2:180890906+180890966	TTCGTGCCCCTTCCTCTCCCTCACGTACCCAGGAGCTAACAAATAAATAAATCCACAAAT	intergenic
ASMM10P054235	2.00134	down	noncoding	TCONS_00008389	XLOC_006822	Alexander et al 2013	858	chr13	-	74556047	74617696	TCONS_00008346, TCONS_00008347, TCONS_00008348, TCONS_00008349, TCONS_00008350, TCONS_00008351, TCONS_00008352, TCONS_00008353, TCONS_00008354, TCONS_00008355, TCONS_00008356, TCONS_00008357, TCONS_00008358, TCONS_00008359, TCONS_00008360, TCONS_00008361, TCONS_00008362, TCONS_00008363, TCONS_00008364, TCONS_00008365, TCONS_00008366, TCONS_00008367, TCONS_00008368, TCONS_00008369, TCONS_00008370,…	chr13:74582226-74582284	TACAGAGTAGATTCTCTTTCTCAGGATGGCAAGTGTTCATGACATCAATACTACCCAAGG	intergenic
ASMM10P000379	2.10537	down	noncoding	ENSMUST00000080089	Cul2	Ensembl	2799	chr18	+	3383224	3435385		chr18:3405770+3414173	TTTTGGAAAGTCACGTTCGGCATTTGTATAAGGTACTGGGAAGAATACAGCAAAGGCGCC	exon sense-overlapping	NM_029402	Cul2	cullin 2	+	3383224	3436700
ASMM10UP087	2.10339	down	noncoding	uc.184+	uc.184	UCR	230	chr11	+	31933617	31933847		chr11:31933657+31933716	CACTGACGGGATATCTCTTTATGCAATACCTCAATTTTTCATATTGCAAAGAGTAGCTTT	intergenic
ASMM10P001136	2.00072	down	noncoding	ENSMUST00000123901	Sec14l2	Ensembl	1624	chr11	-	4097774	4118696		chr11:4111183-4111893	TGCTCCGAAAGGTGATCCAACAGTATCTGTCAGGCGGCAGATGTGGCTACGACTTGGACG	exon sense-overlapping	NM_144520	Sec14l2	SEC14-like 2 (S. cerevisiae)	-	4097039	4118729
ASMM10P050201	3.79865	down	noncoding	ENSMUST00000165200	Gm17191	Ensembl	417	chr12	-	81532034	81533358		chr12:81532117-81532316	CCACACTTGACCACCATTACTTGGGCGTTTTCGTTTTTACTTTTTAGCAAAATATTGAAA	intron sense-overlapping	NM_025292	Synj2bp	synaptojanin 2 binding protein	-	81492193	81532907
ASMM10P055902	2.16151	down	noncoding	TCONS_00004206	XLOC_003844	Alexander et al 2013	75	chr11	-	3100405	3123572		chr11:3100406-3123512	GCCTCAGCTTCCACGTGTCACGTATTATAATCTATAAAAATAGTCCTGGAATATGGCGAG	intergenic
ASMM10P009917	2.10767	down	noncoding	NR_033173	Krit1	RefSeq	6352	chr5	+	3803180	3844515		chr5:3803603+3806464	CTGCATCAAGCAATGGGAAATCCAGAAAACATCGAAGATGCTTACGTTGCAGTTATTCGT	exon sense-overlapping	NM_001170552	Krit1	KRIT1, ankyrin repeat containing	+	3803164	3844515
ASMM10P002095	2.03356	down	noncoding	ENSMUST00000139252	Chn1	Ensembl	881	chr2	-	73624877	73775326		chr2:73659708-73706918	TGGCTTTAAGTTGACATCACTTGTTAGAAGAGCAACTCTGAAAGAAAATGAACAAATTCC	exon sense-overlapping	NM_029716	Chn1	chimerin 1	-	73610659	73625740
ASMM10P001249	2.08383	down	noncoding	ENSMUST00000125551	Csmd1	Ensembl	6476	chr8	-	15892544	15984812		chr8:15906122-15910419	CACCTGTTTGTAAAATTCCTTCTGATGTATTTTTCATCAACTCGGTGTGGAAAGGATATT	exon sense-overlapping	NM_053171	Csmd1	CUB and Sushi multiple domains 1	-	15892544	17535385
ASMM10P056162	2.56997	down	noncoding	TCONS_00012309	XLOC_009729	Alexander et al 2013	1208	chr16	-	94013438	94015331		chr16:94014555-94015285	TGGAGTGCAGGCAGGATCTCACTATGCTGCTCTGGATGGCTGGGAATTTGCTATATAGAT	intergenic
ASMM10P045179	2.06106	down	noncoding	ENSMUST00000117225	Gm8410	Ensembl	605	chrX	+	70770866	70771471		chrX:70771301+70771471	GTGACTACCTGTTCTTCAGGAACAACATGGCAGAATTCCACAAACTCGAAACAAAATTGA	intergenic
ASMM10P050669	2.10017	down	noncoding	uc007ndh.1	AK018309	UCSC_knowngene	813	chr12	+	20990458	21043333	ENSMUST00000174304, ENSMUST00000174530	chr12:21043165+21043333	ATGTTTGACACCAACAGTGACGGCACTATCAACTTCTGAGTGTTCATCATTGCTCTGAGC	intergenic
ASMM10P015226	2.08304	down	noncoding	uc007zki.1	AK018679	UCSC_knowngene	3547	chr16	+	49911461	49915008		chr16:49913113+49913192	TAATCAACTCTCTGTATGAAGGATGGCAGCATTAAGAGTCCTCCTGCCTGGGCATTATTG	exon sense-overlapping	NM_010581	Cd47	CD47 antigen (Rh-related antigen, integrin-associated signal transducer)	+	49855653	49911683
ASMM10P046408	2.09566	down	noncoding	ENSMUST00000146146	Mdh1	Ensembl	600	chr11	-	21558489	21559729		chr11:21559363-21559521	TAGTAAGATTAACGTTGGAGGGACCTCTTTCAGCCATGCTTGCAGTGGTGATGAGGATTT	exon sense-overlapping	NM_008618	Mdh1	malate dehydrogenase 1, NAD (soluble)	-	21556691	21571934
ASMM10P025526	2.36787	down	noncoding	AK157017	AK157017	Genbank	5989	chr3	-	151117921	151123918		chr3:151118010-151118590	GAATAATATTAGAAACAGTGTGCTTCCAGGCTGGTGACCAGCATTCCTGATCTCTAGACT	intergenic
humanlincRNA2197-_P1	2.06103	down	noncoding	humanlincRNA2197-	humanlincRNA2197	lincRNA	32258	chr4	-	20965442	20997700		chr4:20965447-20965506	GCCTTGAATGATACTAGAAGGAATTTGGAATCAGTACCCTAGTTTTTCCTAAATGTAGGC	intergenic
MM9LINCRNAEXON11727+_P1	3.8072	down	noncoding	mouselincRNA0353+	mouselincRNA0353	lincRNA	31175	chr12	+	109499910	109531085		chr12:109512007+109512066	AATCGGGAGAGGTTATACAACGGCAAAATGCCTAGGACAAATAGGAACTTGATCTGAGCC	intergenic
ASMM10P036808	2.30149	down	noncoding	uc009jht.1	AK035124	UCSC_knowngene	2329	chr7	-	113700889	113708440		chr7:113700946-113701285	GCCCAGTCATTCAGGATCTAATATATTTTGCAAAGATCAGAGTAATAAGTGGGTGAATTT	intergenic
ASMM10P015366	6.6236	down	noncoding	ENSMUST00000156958	Bach1	Ensembl	2210	chr16	+	87699003	87722920		chr16:87722782+87722920	GTATGCATTCTACATTTTTAGCATATACTAAAAATGTGTGGGTGGGGAAGTATTTCTGGA	exon sense-overlapping	NM_007520	Bach1	BTB and CNC homology 1	+	87698953	87733346
ASMM10P000365	19.9325	down	noncoding	ENSMUST00000077582	Pla2g2a	Ensembl	784	chr4	+	138831856	138835183		chr4:138832980+138833016	TTAGCTATGCCTTCTATGGATGCCACTGTGGCCTGGGTGGCAAAGGACCCAAGGATGCCA	exon sense-overlapping	NM_001082531	Pla2g2a	phospholipase A2, group IIA (platelets, synovial fluid)	+	138831875	138835189
ASMM10P039575	2.67451	down	noncoding	uc009mki.1	Scoc	UCSC_knowngene	445	chr8	-	83437490	83442648		chr8:83437504-83437552	TAGATTGCATTTAGTAGTTTTAATGAATGGCATCTAGTTAACTTCAAAGTCCATGTTAAT	exon sense-overlapping	NM_001039137	Scoc	short coiled-coil protein	-	83434492	83458391
ASMM10P039575	2.67451	down	noncoding	uc009mki.1	Scoc	UCSC_knowngene	445	chr8	-	83437490	83442648		chr8:83437504-83437552	TAGATTGCATTTAGTAGTTTTAATGAATGGCATCTAGTTAACTTCAAAGTCCATGTTAAT	exon sense-overlapping	NM_019708	Scoc	short coiled-coil protein	-	83434492	83442648
ASMM10P027486	16.4126	down	noncoding	ENSMUST00000131864	Gm12796	Ensembl	344	chr4	-	101292413	101321745		chr4:101318497-101318547	TAGAATAAGAAAGAAGGACCCCAAATTTGAAGTCAGTGGCTGGGCTCTGTAAGCATGAGC	intergenic
ASMM10UP337	4.06633	down	noncoding	uc.421+	uc.421	UCR	345	chr18	+	13738977	13739322		chr18:13739204+13739263	GTGCTCATGGATTATGTATCTTGCAGCCTCTAATAAAGAAATGCAGTTCTTTGTTTAATG	intronic antisense	NM_145492	Zfp521	zinc finger protein 521	-	13687013	13972733
ASMM10P002676	4.44264	down	noncoding	ENSMUST00000148680	Tyw3	Ensembl	486	chr3	-	154579844	154593755		chr3:154580253-154593716	ACAAACCCTGGTTTTATAACTACCTACAACATGCTCTCAAACGAGAAACCATTTCAAACT	exon sense-overlapping	NM_001168358	Tyw3	tRNA-yW synthesizing protein 3 homolog (S. cerevisiae)	-	154576519	154597098
ASMM10P002676	4.44264	down	noncoding	ENSMUST00000148680	Tyw3	Ensembl	486	chr3	-	154579844	154593755		chr3:154580253-154593716	ACAAACCCTGGTTTTATAACTACCTACAACATGCTCTCAAACGAGAAACCATTTCAAACT	exon sense-overlapping	NM_172474	Tyw3	tRNA-yW synthesizing protein 3 homolog (S. cerevisiae)	-	154576519	154597098
ASMM10P023118	2.10512	down	noncoding	ENSMUST00000151647	Ypel4	Ensembl	1813	chr2	+	84734226	84738649		chr2:84737243+84737419	TAAAGGGGTTAAGAAACGCAGTTTAGTTTCGTGGGGCGAAAGATGGCCCAAGCACAAATT	exon sense-overlapping	NM_001005342	Ypel4	yippee-like 4 (Drosophila)	+	84734203	84737877
ASMM10P029660	2.17846	down	noncoding	uc008vch.2	AK199358	UCSC_knowngene	1635	chr4	+	133197433	133199068		chr4:133198606+133199068	TAGTGTCAGGAGTGACTTGTAGCTTTGCCTTGGTTGTGAAATGATTTCATTCCAGGGGAG	exon sense-overlapping	NM_153423	Wasf2	WAS protein family, member 2	+	133130632	133198330
ASMM10P030501	7.60853	down	noncoding	ENSMUST00000181342	Gm26789	Ensembl	2502	chr10	-	63292285	63295793		chr10:63292333-63292681	ATCTTTAAGGCCTGCTGGGACTATATACCACAAAATCCTATCCCCAGAACCTAAGCGTCA	intronic antisense	NM_026101	Herc4	hect domain and RLD 4	+	63243796	63317881
ASMM10P030501	7.60853	down	noncoding	ENSMUST00000181342	Gm26789	Ensembl	2502	chr10	-	63292285	63295793		chr10:63292333-63292681	ATCTTTAAGGCCTGCTGGGACTATATACCACAAAATCCTATCCCCAGAACCTAAGCGTCA	intronic antisense	NM_030114	Herc4	hect domain and RLD 4	+	63243796	63317881
ASMM10P029403	2.82862	down	noncoding	AK153717	AK153717	Genbank	3286	chr4	+	117676497	117679773		chr4:117679713+117679773	CCTACTGACTGTAACTGTACCCATATTCCCCTGTCTCTCAATAACATGACGTTTTTAAGG	natural antisense	NM_023178	Dmap1	DNA methyltransferase 1-associated protein 1	-	117674685	117682225
ASMM10P019978	3.44801	down	noncoding	BC053473	BC053473	Genbank	1956	chr19	+	47494011	47495929		chr19:47495819+47495929	TCACATCAACCTGACACAGGCTAGGCGTTTGATAGGAACCTTAATTAAGAAAATGCCTCC	intergenic
ASMM10P057163	2.07782	down	noncoding	uc011ypg.1	Mlh3	UCSC_knowngene	5242	chr12	-	85234519	85269474		chr12:85240960-85247611	AATCACCGTGTCAGAGGAACAAAGGAGACTCTTACGGAATTAATTCGAGAACAAGTGGAG	exon sense-overlapping	NM_175337	Mlh3	mutL homolog 3 (E coli)	-	85234519	85270564
ASMM10P003053	2.14842	down	noncoding	ENSMUST00000155654	Twf1	Ensembl	814	chr15	-	94579665	94585475		chr15:94581275-94582749	TGTGCAGTTGAAAATACAGAACTGAGAGATTTGCCAAAGAGGATTCCCAAGGATTCAGCG	exon sense-overlapping	NM_008971	Twf1	twinfilin, actin-binding protein, homolog 1 (Drosophila)	-	94577947	94589824
ASMM10UP849	2.10927	down	noncoding	uc.420-	uc.420	UCR	233	chr11	-	106782572	106782805		chr11:106782573-106782632	TCATCGAATTGGAAGAACTGCTCGCAGTACCAAAACAGGCACAGCATACACTTTCTTTAC	exon sense-overlapping	NM_007840	Ddx5	DEAD (Asp-Glu-Ala-Asp) box polypeptide 5	-	106780355	106788494
ASMM10P027402	2.2341	down	noncoding	uc008tpz.2	DQ548144	UCSC_knowngene	364	chr4	-	94310667	94311031		chr4:94310681-94311031	ATTGAAGGTTTTGGAAGCTCTCTGGGTTTCTCTCTGTCTACAGTATTGAACTATTAATGG	intergenic
ASMM10P015360	2.04137	down	noncoding	AK148127	AK148127	Genbank	1909	chr16	+	87440619	87442527		chr16:87442429+87442527	TTTAAATGAAAGCTTTAAAGCAGATGTGAAGAGAGGAGCGTGCCTTGGCACACTCCCCAA	bidirectional	NM_016924	Rwdd2b	RWD domain containing 2B	-	87433330	87440592
ASMM10P053481	2.80595	down	noncoding	ENSMUST00000126933	Dlat	Ensembl	779	chr9	-	50636527	50644361		chr9:50644111-50644169	ATGTTGGACTCTCTCTGGTTTCAGGTGATTGCGCAGAGGCTCATGCAGTCGAAGCAGACT	exon sense-overlapping	NM_145614	Dlat	dihydrolipoamide S-acetyltransferase (E2 component of pyruvate dehydrogenase complex)	-	50634632	50659780
ASMM10P013148	2.52848	down	noncoding	NR_045328	A330009N23Rik	RefSeq	1365	chr15	-	101221190	101225186		chr15:101225007-101225186	TTGGGAATTCGCAGCACTACTTCTAAGGGGCCATTAATCTCTCTCCCGCCCAGGGCTCCA	intronic antisense	NM_019518	Grasp	GRP1 (general receptor for phosphoinositides 1)-associated scaffold protein	+	101224206	101232756
ASMM10P032185	2.13379	down	noncoding	AK086636	AK086636	Genbank	1808	chr5	+	109872953	109874761		chr5:109874222+109874289	TGACTGCTTGCTTCTCCCATTTTTTGGAAACTCTGGCTTCCAGGTGATGTAATCAGCAAT	intergenic
ASMM10P056920	2.7807	down	noncoding	uc008qlp.1	Aph1a	UCSC_knowngene	780	chr3	+	95893995	95895845		chr3:95894975+95895146	TGTTCCGTTTTGCTTACTACAAGCTCCTTAAGCAGATGAGGGCTTAGCATCACTGAGTGA	exon sense-overlapping	NM_146104	Aph1a	anterior pharynx defective 1a homolog (C. elegans)	+	95893920	95898592
ASMM10P045043	2.30666	down	noncoding	ENSMUST00000120043	Gm15034	Ensembl	349	chrX	+	49158222	49158571		chrX:49158503+49158571	CTACTCTACACTGCTTTCCTAGAGGATCTGCTCTATGATGTGACAGAAGACTCTAAAAAA	intronic antisense	NM_001271450	Enox2	ecto-NOX disulfide-thiol exchanger 2	-	49009706	49288242
ASMM10P023596	2.74789	down	noncoding	AK086421	AK086421	Genbank	1787	chr2	+	119602820	119604599		chr2:119604455+119604599	GCAGAGATCACCCTTAACAGCCAAGTAAGTTTATGGTTCTAAATGCAAAAATATGCTACA	intergenic
ASMM10P042611	2.01168	down	noncoding	ENSMUST00000160041	Fez1	Ensembl	755	chr9	+	36843777	36867780		chr9:36846801+36846861	TTTCACCTGTGGAATTATGACTAAGCCAAGGAAAAGGATGACTCAAAGTCTAACCTGGTT	exon sense-overlapping	NM_183171	Fez1	fasciculation and elongation protein zeta 1 (zygin I)	+	36843658	36878640
ASMM10P042419	2.41166	down	noncoding	AK083524	AK083524	Genbank	3258	chr9	+	11215572	11793238	AK138403, AK139771, AK145129, ENSMUST00000144826, uc008lsd.2	chr9:11216338+11217108	CCTTAATATTGTGTCAGATTCCTGTTATGTGGTAAATGCAGTAAATCTTTTAGAAGTGGC	intergenic
ASMM10P057554	2.13024	down	noncoding	BU511568	mouselincRNA1182	lincRNA	1163	chr5	-	30223927	30232366	AK146406	chr5:30224511-30229588	GCTTTACAAGAATGAAGACAACCCATTTTGGATACCAGAAAGACTCACCCGAAAAATCCA	bidirectional	NM_027652	Ept1	ethanolaminephosphotransferase 1 (CDP-ethanolamine-specific)	+	30232617	30272430
ASMM10P041578	2179.53	down	noncoding	uc012gtn.1	Cyp19a1	UCSC_knowngene	401	chr9	-	54193256	54202221		chr9:54202046-54202221	AGAAACGGGTATAAGTAAAACGGAACCAGAAACCATCCAGCCTTAAGTGTGCCGGACAAA	exon sense-overlapping	NM_007810	Cyp19a1	cytochrome P450, family 19, subfamily a, polypeptide 1	-	54165936	54193442
ASMM10UP253	3.26938	down	noncoding	uc.36+	uc.36	UCR	264	chr3	-	108905865	108906129		chr3:108905866-108905925	TTCATGCGGTAATGACCCTTTTCAGAGACAATGGTCATCATGGATTATGCGTTTCCAATT	intron sense-overlapping	NM_025845	Prpf38b	PRP38 pre-mRNA processing factor 38 (yeast) domain containing B	-	108902806	108911704
ASMM10P052529	75.6461	down	noncoding	NR_037988	Gm16701	RefSeq	936	chr1	-	166974022	166999730		chr1:166974159-166974733	TGACATTGATTACCAGTTTTGGATTTTTGTGCCTGGAAAGCACAAGCGTTGGAGTTAATT	intergenic
ASMM10UP220	2.05529	down	noncoding	uc.33+	uc.33	UCR	311	chr3	-	119724571	119724882		chr3:119724577-119724636	CCCCAAAGTCTGTTTACCCTCTTCGGTATGTTATTGTTAGCACTATACTTTTATTATTGA	exon sense-overlapping	NM_019550	Ptbp2	polypyrimidine tract binding protein 2	-	119718741	119783388
ASMM10P024825	2.51655	down	noncoding	TCONS_00020991	XLOC_015832	Alexander et al 2013	334	chr3	-	78553709	78559537		chr3:78553723-78553858	ACATTTCCAGCACGTGGCTTTCAGTCTGAGTTAAAAATTAGGTTTACCTAGAGGGCTAGA	intergenic
ASMM10P003303	2.00923	down	noncoding	ENSMUST00000161769	Hnrnpu	Ensembl	2844	chr1	-	178323073	178337728		chr1:178323664-178323965	GGAGTTAGAGCTTTTTGGCTGGTACCTACTGCTATACCACCTAGTATGACATTTCGGGAT	exon sense-overlapping	NM_016805	Hnrnpu	heterogeneous nuclear ribonucleoprotein U	-	178328299	178337784
ASMM10P044253	2.21865	down	noncoding	uc029xlw.1	AK196840	UCSC_knowngene	409	chrX	-	101213377	101213786	NM_001110310	chrX:101213391-101213486	TTGGATATATTACTGATGCTGCAAGTCTAGGGCCTTTTTCTTATTCTTAGGTTTAACCAG	exon sense-overlapping	NM_001110310	Snx12	sorting nexin 12	-	101211960	101222563
ASMM10P045043	2.30666	down	noncoding	ENSMUST00000120043	Gm15034	Ensembl	349	chrX	+	49158222	49158571		chrX:49158503+49158571	CTACTCTACACTGCTTTCCTAGAGGATCTGCTCTATGATGTGACAGAAGACTCTAAAAAA	intronic antisense	NM_145951	Enox2	ecto-NOX disulfide-thiol exchanger 2	-	49009706	49288242
ASMM10P009917	2.10767	down	noncoding	NR_033173	Krit1	RefSeq	6352	chr5	+	3803180	3844515		chr5:3803603+3806464	CTGCATCAAGCAATGGGAAATCCAGAAAACATCGAAGATGCTTACGTTGCAGTTATTCGT	exon sense-overlapping	NM_030675	Krit1	KRIT1, ankyrin repeat containing	+	3803164	3844515
ASMM10P001455	2.75632	down	noncoding	ENSMUST00000128565	Arhgef9	Ensembl	3123	chrX	-	95050265	95196821		chrX:95051053-95051522	CGCTCCTCTAGTGATTTCTTCCCATATAACAGCAATGCTAAGCCATTGAAAGTTTCCACC	exon sense-overlapping	NM_001033329	Arhgef9	CDC42 guanine nucleotide exchange factor (GEF) 9	-	95048943	95166486
ASMM10P056005	2.00288	down	noncoding	TCONS_00008289	XLOC_006733	Alexander et al 2013	2376	chr13	-	62671784	62684855		chr13:62675624-62684832	CAACGTGGCGACATGATTCTACAGAATGCAGTGACTTATAAAGACGTACATGTGAACTTC	intergenic
ASMM10P037624	2.14609	down	noncoding	NR_028129	AF357399	RefSeq	94	chr7	+	28351539	28351633		chr7:28351572+28351632	CTCTTTTGCAACCCAGAACTCATTGTTGTATGAGTTTTGGTACATGTAAGAAGGAATATC	intron sense-overlapping	NM_013647	Rps16	ribosomal protein S16	+	28350688	28352698
ASMM10P003373	2.03942	down	noncoding	ENSMUST00000163231	Arel1	Ensembl	5262	chr12	-	84918147	84970824		chr12:84926396-84927868	ACTGGAGCAAGAACTTTGAAGTAGTTTTCCAGGATGAGGAAGGTGCATCCTAACCCTAAC	exon sense-overlapping	NM_178065	Arel1	apoptosis resistant E3 ubiquitin protein ligase 1	-	84918148	84970886
ASMM10P003884	2.24857	down	noncoding	ENSMUST00000178763	Gm5903	Ensembl	4405	chr7	-	130343524	130354373		chr7:130345164-130351657	TTCTTGGATGTAAAAGATACAGGAGAGAGTCTTTCACTAAACATAAAGGGCACCATTAAT	intergenic
ASMM10P013710	2.64023	down	noncoding	ENSMUST00000117896	Gm7910	Ensembl	837	chr1	+	31736055	31736892		chr1:31736707+31736892	CTGAAGACAGTAACATTGCGGAATAGACCCTGATGCCTGCTTTTCGGCCTAAATGAACAA	intergenic
ASMM10P049821	2.32132	down	noncoding	NR_003964	Tubb2a-ps2	RefSeq	704	chr12	-	11882195	11882899	NM_023716	chr12:11882480-11882899	ATCAATGTATACTACAATGAAGCAATTGGTAATAAATATGTGCCTAGGGCCATCCTGGTG	intergenic
ASMM10P030645	2.34622	down	noncoding	AK034388	AK034388	Genbank	2304	chr5	-	92441318	92443621		chr5:92443127-92443621	ACTTTTCTGACAGAGCGAGAAATGTTAGACTGCTAGTCAGAGGCACTTCAGATAAGGAGT	intergenic
ASMM10P018835	3.9984	down	noncoding	ENSMUST00000172812	Malat1	Ensembl	6983	chr19	-	5795689	5802672	NR_002847	chr19:5797493-5801915	AACAGGCTGAGTGTTGAGGAAATGGCTCTCTGCAGCTTTAAGTAACCCGTGTTTGTGATT	intergenic
ASMM10P011497	2.30919	down	noncoding	AK034507	AK034507	Genbank	2708	chr14	-	123975023	123977730		chr14:123976070-123976187	CATTATGAATTTGTCCTTGCTTGGCATTCTCAAAAAAGGTAGTTTCTATCTTGGAGTCAA	intergenic
ASMM10P041575	2.33912	down	noncoding	AK136482	AK136482	Genbank	2712	chr9	-	54016377	54019193	AK145129, uc008lsd.2	chr9:54018677-54019193	ATATCACAAAGGGACAGAATAGCTCAACTAATAATTTTGCCAAGCCTACATGGCTGTTTT	intergenic
ASMM10P002909	2.38383	down	noncoding	ENSMUST00000152996	Gcfc2	Ensembl	3519	chr6	+	81923672	81959256		chr6:81943546+81944406	AAGTGCCAAGCAGTGGCGAGAAAAGTTTCCTGATTCCTACTATGAAGCCTTCGTTGGTTT	exon sense-overlapping	NM_177884	Gcfc2	GC-rich sequence DNA binding factor 2	+	81923668	81959098
ASMM10P045043	2.30666	down	noncoding	ENSMUST00000120043	Gm15034	Ensembl	349	chrX	+	49158222	49158571		chrX:49158503+49158571	CTACTCTACACTGCTTTCCTAGAGGATCTGCTCTATGATGTGACAGAAGACTCTAAAAAA	intronic antisense	NM_001271449	Enox2	ecto-NOX disulfide-thiol exchanger 2	-	49009706	49288242
ASMM10P018566	2.17502	down	noncoding	ENSMUST00000142980	Rps14	Ensembl	662	chr18	+	60774665	60777419		chr18:60777359+60777419	TGCAGGAGGTTACATGGTTTCAGTCTGTGGTAAATACTAGGAAGTATGGAGTTGGTGGTA	exon sense-overlapping	NM_020600	Rps14	ribosomal protein S14	+	60774595	60778546
ASMM10P056020	2.1823	down	noncoding	TCONS_00008411	XLOC_006822	Alexander et al 2013	1055	chr13	-	74582190	74617696	TCONS_00008348, TCONS_00008349, TCONS_00008350, TCONS_00008351, TCONS_00008352, TCONS_00008353, TCONS_00008354, TCONS_00008355, TCONS_00008356, TCONS_00008357, TCONS_00008358, TCONS_00008359, TCONS_00008361, TCONS_00008362, TCONS_00008363, TCONS_00008364, TCONS_00008365, TCONS_00008366, TCONS_00008367, TCONS_00008368, TCONS_00008369, TCONS_00008370, TCONS_00008371, TCONS_00008372, TCONS_00008374,…	chr13:74611341-74612723	GTCTCAAACAAAGATCTTCATCCACATCTTGAAGTTTGAAGTTTGGCCAAGAATATACAA	intergenic
ASMM10P046939	2.64816	down	noncoding	ENSMUST00000130394	Atp1b2	Ensembl	3751	chr11	-	69599740	69605942		chr11:69601692-69601923	AAGTTTGACAGGGATAATTTGGGATGAAGGAGGTACAGAAGGAAGTCTTGTGAGCGCTTC	exon sense-overlapping	NM_013415	Atp1b2	ATPase, Na+/K+ transporting, beta 2 polypeptide	-	69599749	69605960
ASMM10P047685	2.01001	down	noncoding	ENSMUST00000145126	Nsf	Ensembl	3212	chr11	-	103880517	103954024		chr11:103880719-103882741	ACCTTGAACTCAGGTGGAAATAATTGCTGATGCTGTGATTTCAAAGATGGTGAAATAGCT	exon sense-overlapping	NM_008740	Nsf	N-ethylmaleimide sensitive fusion protein	-	103821782	103954056
ASMM10P011442	2.11973	down	noncoding	TCONS_00009802	XLOC_007891	Alexander et al 2013	827	chr14	-	111636765	111675012		chr14:111636779-111636940	AAACATTGAGCCTCAGAACACAAGAAATCTTGGACAAACTGGGAGACAGCTTGTCAGTAT	bidirectional	NM_198865	Slitrk5	SLIT and NTRK-like family, member 5	+	111675114	111683135
ASMM10P001345	2.23564	down	noncoding	ENSMUST00000127079	Ncdn	Ensembl	2375	chr4	-	126744730	126753438		chr4:126752032-126753324	CCGCAGCCTGTTGGGCAAGGCGGGCATCATGGCCTCGGATTGTGAGCCAGCTCTGAACCA	exon sense-overlapping	NM_011986	Ncdn	neurochondrin	-	126743749	126753429
ASMM10P021098	2.09841	down	noncoding	ENSMUST00000128152	Dgkz	Ensembl	3512	chr2	-	91932823	91965587		chr2:91942698-91942814	TGAGTGACTCTGTCCCCAAGAAGGCTCTGACATTTTGGTGGTCGCTGCAATGTTTCACAG	exon sense-overlapping	NM_001166597	Dgkz	diacylglycerol kinase zeta	-	91932826	91950348
ASMM10P021098	2.09841	down	noncoding	ENSMUST00000128152	Dgkz	Ensembl	3512	chr2	-	91932823	91965587		chr2:91942698-91942814	TGAGTGACTCTGTCCCCAAGAAGGCTCTGACATTTTGGTGGTCGCTGCAATGTTTCACAG	exon sense-overlapping	NM_138306	Dgkz	diacylglycerol kinase zeta	-	91932821	91963563
ASMM10P054094	2.00769	down	noncoding	uc007nta.1	Atl1	UCSC_knowngene	525	chr12	+	69946176	69955387		chr12:69946188+69946248	CCCTCTCTTACTTACTGCTTTCAGAGTCTGATATTTCTTGTTCGAGACTGGAGTTTCCCA	exon sense-overlapping	NM_178628	Atl1	atlastin GTPase 1	+	69893104	69964085
ASMM10P045043	2.30666	down	noncoding	ENSMUST00000120043	Gm15034	Ensembl	349	chrX	+	49158222	49158571		chrX:49158503+49158571	CTACTCTACACTGCTTTCCTAGAGGATCTGCTCTATGATGTGACAGAAGACTCTAAAAAA	intronic antisense	NM_001271447	Enox2	ecto-NOX disulfide-thiol exchanger 2	-	49009706	49288242
ASMM10P002909	2.38383	down	noncoding	ENSMUST00000152996	Gcfc2	Ensembl	3519	chr6	+	81923672	81959256		chr6:81943546+81944406	AAGTGCCAAGCAGTGGCGAGAAAAGTTTCCTGATTCCTACTATGAAGCCTTCGTTGGTTT	natural antisense	NM_026490	Mrpl19	mitochondrial ribosomal protein L19	-	81957841	81965949
ASMM10P020239	2.09513	down	noncoding	ENSMUST00000135308	Abi1	Ensembl	875	chr2	-	22941807	22947210		chr2:22946838-22947210	CACCCAGCTTTTACTTCTAATCACTGCATGTTTTATATAGTGCATGCTATATGAGTTAGA	exon sense-overlapping	NM_007380	Abi1	abl-interactor 1	-	22939988	23040240
ASMM10P056920	2.7807	down	noncoding	uc008qlp.1	Aph1a	UCSC_knowngene	780	chr3	+	95893995	95895845		chr3:95894975+95895146	TGTTCCGTTTTGCTTACTACAAGCTCCTTAAGCAGATGAGGGCTTAGCATCACTGAGTGA	exon sense-overlapping	NM_146134	Aph1a	anterior pharynx defective 1a homolog (C. elegans)	+	95893920	95898592
ASMM10P044253	2.21865	down	noncoding	uc029xlw.1	AK196840	UCSC_knowngene	409	chrX	-	101213377	101213786	NM_001110310	chrX:101213391-101213486	TTGGATATATTACTGATGCTGCAAGTCTAGGGCCTTTTTCTTATTCTTAGGTTTAACCAG	exon sense-overlapping	NM_001110311	Snx12	sorting nexin 12	-	101097785	101222563
ASMM10P002095	2.03356	down	noncoding	ENSMUST00000139252	Chn1	Ensembl	881	chr2	-	73624877	73775326		chr2:73659708-73706918	TGGCTTTAAGTTGACATCACTTGTTAGAAGAGCAACTCTGAAAGAAAATGAACAAATTCC	exon sense-overlapping	NM_001166604	Chn1	chimerin 1	-	73610659	73660423
ASMM10P044894	2.32084	down	noncoding	ENSMUST00000121177	Gm5383	Ensembl	617	chrX	+	18942611	18943228		chrX:18943047+18943228	CAGGCAGAGTGGGAAAAAGAGAAATTTGCTTTTGTAACATTTGATGATTATGACAGTCAA	intergenic
ASMM10P057373	2.17613	down	noncoding	uc012gen.2	Zfp869	UCSC_knowngene	3119	chr8	-	69705136	69716902		chr8:69707645-69708338	ACTGCCGTAGGAACATCGTCACTCACTCTGAATACACACAGTATGAACACGAGGAATATG	exon sense-overlapping	NM_001039967	Zfp869	zinc finger protein 869	-	69705136	69716902
ASMM10P021293	2.19558	down	noncoding	ENSMUST00000139975	Scg5	Ensembl	593	chr2	-	113827339	113828762		chr2:113828499-113828762	TTATTCCCTATTCCCGTGTGAATGCTCAAAAGGGTTTATCTGACTATGGCCTGAAGCACC	exon sense-overlapping	NM_009162	Scg5	secretogranin V	-	113776312	113829091
ASMM10P002748	2.07905	down	noncoding	ENSMUST00000149944	Fpr2	Ensembl	883	chr17	+	17887823	17893952		chr17:17892838+17893246	CCTCTCAATGAATTCCTGGAGGAGATGTGTATTGTACATTCAACTTTGGATCCTGGGCTC	exon sense-overlapping	NM_008039	Fpr2	formyl peptide receptor 2	+	17887823	17893952
ASMM10P055661	2.04529	down	noncoding	NR_004447	Gm5523	RefSeq	1245	chr1	-	13785684	13786929		chr1:13786857-13786915	TGCCAACCTCATCCCGTAGACAAAATGCTGAAGGTCGGTGTGAATGGATTTGGCCATATT	intergenic
ASMM10P056943	2.00043	down	noncoding	uc008vzg.1	Plekhg5	UCSC_knowngene	3803	chr4	+	152086871	152115394		chr4:152108325+152108407	AGGAAGCCATCGTCACCATGCTCGGTGGAACGCTTCATACACCACGTGAACACGTGCATG	exon sense-overlapping	NM_001004156	Plekhg5	pleckstrin homology domain containing, family G (with RhoGef domain) member 5	+	152096718	152115400
ASMM10UP124	2.21971	down	noncoding	uc.217+	uc.217	UCR	221	chr11	+	16281794	16282015		chr11:16281956+16282015	CTTAAAGCAAAGAGCAAATCGCCTGTAAAATCTACGGAGCGGACAGCAAAGTTGACCCTA	exon sense-overlapping	NM_145967	Vstm2a	V-set and transmembrane domain containing 2A	+	16257723	16284551
ASMM10P000227	2.7111	down	noncoding	ENSMUST00000051212	Gm9823	Ensembl	327	chr2	-	29738334	29738665		chr2:29738335-29738383	GTGGCCTGGGGACAGGCCCGCCATTCCCCTGGTCTGCTGCTCAGGTGTCTGCTGCTCTCC	natural antisense	NM_001039086	Rapgef1	Rap guanine nucleotide exchange factor (GEF) 1	+	29619719	29740363
ASMM10P020239	2.09513	down	noncoding	ENSMUST00000135308	Abi1	Ensembl	875	chr2	-	22941807	22947210		chr2:22946838-22947210	CACCCAGCTTTTACTTCTAATCACTGCATGTTTTATATAGTGCATGCTATATGAGTTAGA	exon sense-overlapping	NM_145994	Abi1	abl-interactor 1	-	22939988	23040240
ASMM10P045043	2.30666	down	noncoding	ENSMUST00000120043	Gm15034	Ensembl	349	chrX	+	49158222	49158571		chrX:49158503+49158571	CTACTCTACACTGCTTTCCTAGAGGATCTGCTCTATGATGTGACAGAAGACTCTAAAAAA	intronic antisense	NM_001271448	Enox2	ecto-NOX disulfide-thiol exchanger 2	-	49009706	49288242
ASMM10P038583	2.01342	down	noncoding	ENSMUST00000132877	Rpl27a	Ensembl	1596	chr7	+	109519195	109521153		chr7:109521084+109521153	TTTTGCAGGTTAAAGTGTTCATTATTTAAGGCCCTATATTGTTAAAAGTACCCCCATCCC	exon sense-overlapping	NM_011975	Rpl27a	ribosomal protein L27A	+	109519194	109522369
ASMM10P026984	2.28065	down	noncoding	ENSMUST00000157463	Rmrp	Ensembl	271	chr4	-	43492787	43493058	NR_001460	chr4:43492988-43493058	AGGCTACATACGAGGGACATGTTCCTTATCCTTTCGCCTAGGGGAAAGTCCCCGGACCAC	bidirectional	NM_001037913	Ccdc107	coiled-coil domain containing 107	+	43493364	43495921
ASMM10P002095	2.03356	down	noncoding	ENSMUST00000139252	Chn1	Ensembl	881	chr2	-	73624877	73775326		chr2:73659708-73706918	TGGCTTTAAGTTGACATCACTTGTTAGAAGAGCAACTCTGAAAGAAAATGAACAAATTCC	exon sense-overlapping	NM_001166603	Chn1	chimerin 1	-	73610659	73775346
ASMM10P020239	2.09513	down	noncoding	ENSMUST00000135308	Abi1	Ensembl	875	chr2	-	22941807	22947210		chr2:22946838-22947210	CACCCAGCTTTTACTTCTAATCACTGCATGTTTTATATAGTGCATGCTATATGAGTTAGA	exon sense-overlapping	NM_001077193	Abi1	abl-interactor 1	-	22939988	23040240
ASMM10P002616	2.069	down	noncoding	ENSMUST00000147635	Ogt	Ensembl	3521	chrX	+	101655344	101683158		chrX:101661336+101663842	TTTTTGACAGGTTGCTGAAGCAGAAGATTGTTATAACACAGCTCTTCGTCTGTGTCCTAC	exon sense-overlapping	NM_139144	Ogt	O-linked N-acetylglucosamine (GlcNAc) transferase (UDP-N-acetylglucosamine:polypeptide-N-acetylglucosaminyl transferase)	+	101640063	101684351
ASMM10P003150	2.24716	down	noncoding	ENSMUST00000157034	Zfr	Ensembl	939	chr15	+	12166158	12184463		chr15:12166288+12171758	ATGAGGGAAGGAGGCTAGAGCTAATGGCCTACAGTCGTGTGTGATTATCATACGTATTCT	exon sense-overlapping	NM_011767	Zfr	zinc finger RNA binding protein	+	12117850	12185449
ASMM10P051354	2.36082	down	noncoding	uc029ryu.1	AK134344	UCSC_knowngene	2715	chr13	-	8764022	8766737	AK157361	chr13:8764098-8766737	GTTTTCTCCACAGAACGCTGCAGAAGCATATTAATAAATTCGTGTGACGAGCTGGTAGGT	intergenic
ASMM10P056750	2.32911	down	noncoding	uc007sxn.1	Capn7	UCSC_knowngene	4556	chr14	+	31336723	31371983		chr14:31340148+31344446	CACTCTGCAGTCAAAGAGTACTGATCCTTTGAAATCAAAACACCAGTTGGATCTAGAACG	exon sense-overlapping	NM_009796	Capn7	calpain 7	+	31336723	31371983
ASMM10P001347	2.08647	down	noncoding	ENSMUST00000127084	Hsd17b12	Ensembl	1758	chr2	-	94032701	94157909		chr2:94083228-94117429	TGCAGAAGAGAAGAAAAATTCAACGTTGAAACAAGGACCATTGCTGTCGACTTTTCATTG	exon sense-overlapping	NM_019657	Hsd17b12	hydroxysteroid (17-beta) dehydrogenase 12	-	94032696	94157909
ASMM10P030072	3.18565	down	noncoding	uc029vco.1	Gm5859	UCSC_knowngene	1147	chr4_GL456350_random	-	222570	223717	ENSMUST00000121728, ENSMUST00000169242, NR_033123, NR_033506	chr4_GL456350_random:222584-223717	CTTGGATGTTACATCCTTGAGTTCTCAAGGTACCTGCAAGAAAAAGGATATGTCCAAGCC	intergenic
ASMM10P048113	2.51453	down	noncoding	ENSMUST00000155824	Ppia	Ensembl	2853	chr11	+	6415875	6419812		chr11:6418027+6418100	CCCTAAAGCTAAAGACATTAAGCATGAGACTGTTCACCTATATATTAACTAGCTGTTCAT	exon sense-overlapping	NM_008907	Ppia	peptidylprolyl isomerase A	+	6415869	6419810
ASMM10P057078	2.16931	down	noncoding	uc009nvq.1	Tcf25	UCSC_knowngene	248	chr8	+	123388564	123390878		chr8:123388643+123389730	CCCCGGTACAGCAAACCAGAATACCAACAAGCACAGCACAAGTTCCTGGTGGCTGTGGAG	exon sense-overlapping	NM_025804	Tcf25	transcription factor 25 (basic helix-loop-helix)	+	123373752	123403812
ASMM10P056932	2.44791	down	noncoding	uc008sph.2	Unc13b	UCSC_knowngene	6359	chr4	+	43058983	43264887		chr4:43255610+43255820	CCCAGCGTGAGTGGTTTGAGCAGTTTGTGCTACAGTGGCTAGATGAGAATGAAGATGTGT	exon sense-overlapping	NM_021468	Unc13b	unc-13 homolog B (C. elegans)	+	43059072	43264887
ASMM10P009901	2.05124	down	noncoding	NR_029418	Tmem161b	RefSeq	2562	chr13	+	84222295	84295966		chr13:84272329+84282748	TGTCTTTTGCAATTAGAAGATGGAGGTGAAAGGTCAGTTTGTGTCACCTTTGGATTTTTT	exon sense-overlapping	NM_175187	Tmem161b	transmembrane protein 161B	+	84222295	84295966

## Sheet: DE mRNAs 
# Fold Change cut-off: 2.0 # Condition pairs: Surgery_vs_Control # Column A: ProbeName it represents probe name. # Column B: Fold change, Absolute Fold change between two samples. # Column C: Regulation, it depicts which sample has greater or lower intensity values wrt other sample. # Column D ~ T: Annotations to each probe, including type, seqname, ccdsID, GeneSymbol, source, RNAlength, chrom, s…
Surgery_vs_Control 2.0 fold up regulated mRNAs
	Fold change and Regulation		Annotations
ProbeName	Fold Change	Regulation	type	seqname	ccdsID	GeneSymbol	source	RNAlength	chrom	strand	txStart	txEnd	Xhyb	probeCoordinates	Sequence	EntrezID	unigene	GOaccession	description
ASMM10P025530	2.53663	up	protein_coding	NM_008966	CCDS17913.1	Ptgfr	RefSeq	4414	chr3	-	151798609	151837528		chr3:151798623-151801343	CTTTATTGTGAGCCTCTGATATGGACACAATTGTTCCTCTACTGCTGTGATGTCTACAAT	19220	Mm.331442	GO:0004871|GO:0004930|GO:0004955|GO:0004958|GO:0005737|GO:0005886|GO:0007165|GO:0007186|GO:0016020|GO:0016021|GO:0032496|GO:0043066	prostaglandin F receptor
ASMM10P000969	2.11836	up	protein_coding	NM_025881	CCDS28550.1	Luc7l	RefSeq	1697	chr17	+	26252909	26280730	NM_028190	chr17:26253096+26255030	GCTCGGGACGGAGATGAAACCAGACAGAGGGTCAAGTTTACAGATGACCGTGTCTGCAAG	66978	Mm.440216	GO:0003729|GO:0005515|GO:0005634|GO:0005685|GO:0006376|GO:0042802|GO:0045843|GO:0050733	Luc7 homolog (S. cerevisiae)-like
ASMM10P021924	6.57313	up	protein_coding	NM_182840	CCDS16999.1	Emilin3	RefSeq	3577	chr2	-	160906437	160912328		chr2:160909208-160909316	ACCCTGAGTGGATTGGTAGCCAGCCACGAGAATCCCAATAGGATCACTGGTGACTCCAGG	280635	Mm.330747	GO:0003674|GO:0005576|GO:0005578|GO:0005737|GO:0008150	elastin microfibril interfacer 3
ASMM10P040945	3.25488	up	protein_coding	NM_001039700	CCDS40472.1	Pkd1l3	RefSeq	6606	chr8	+	109614516	109672592		chr8:109630185+109630245	GGGATCAGTGCAGGGGGATCGGAAATTCAAAGTGACATCCAGCTACGGAGTGAGTTTGAG	244646	Mm.436810	GO:0001581|GO:0005261|GO:0005262|GO:0005509|GO:0005515|GO:0006810|GO:0006811|GO:0006812|GO:0007218|GO:0008324|GO:0009986|GO:0016020|GO:0016021|GO:0030246|GO:0033040|GO:0050982|GO:0071468	polycystic kidney disease 1 like 3
ASMM10P008960	2.12776	up	protein_coding	NM_146101	CCDS50475.1	Habp2	RefSeq	2119	chr19	+	56287937	56320089		chr19:56298043+56308836	CCAGACCCAGATCCATGCCAGTCCAACCCCTGTGAACACGGCGGGGACTGTATCATCAGA	226243	Mm.25791	GO:0003824|GO:0004252|GO:0005576|GO:0006508|GO:0008233|GO:0008236|GO:0016787	hyaluronic acid binding protein 2
ASMM10P009749	4.44679	up	protein_coding	NM_207258	CCDS39451.1	Fam71f1	RefSeq	1616	chr6	+	29319139	29336022		chr6:29326678+29330651	TTTCCGACTTGCATCAGCAGAAACAGTACAGGAGCGAAAAGATGCACATCAACAAGACCA	330277	Mm.87624	GO:0003674|GO:0005575|GO:0008150	family with sequence similarity 71, member F1
ASMM10P036607	3.46538	up	protein_coding	NM_147046	CCDS21569.1	Olfr600	RefSeq	945	chr7	-	103345981	103346926		chr7:103345995-103346926	GTCCGAACCAAACAGATAAGGGAGCGGGTATTGCGGATATTGAACTGTGAGAGGAAATAA	259048	Mm.377806	GO:0004871|GO:0004930|GO:0004984|GO:0005886|GO:0007165|GO:0007186|GO:0007608|GO:0016020|GO:0016021|GO:0050896	olfactory receptor 600
ASMM10P015122	2.32544	up	protein_coding	NM_013661	CCDS28140.1	Sema5b	RefSeq	4556	chr16	+	35541361	35664258		chr16:35651620+35651687	TCGTGGGATTGAGCGACAGGGTGCTGCGGGTCCCACTGGAGAGGTGTTCGGCCTATCATA	20357	Mm.42015	GO:0004872|GO:0007275|GO:0007399|GO:0016020|GO:0016021|GO:0030154	sema domain, seven thrombospondin repeats (type 1 and type 1-like), transmembrane domain (TM) and short cytoplasmic domain, (semaphorin) 5B
ASMM10P024329	2.51214	up	protein_coding	NM_009335	CCDS17135.1	Tfap2c	RefSeq	2853	chr2	+	172549592	172558621		chr2:172549822+172549882	ACGCCGGACGCCATGTTGTGGAAAATAACAGATAATGTCAAGTATGAAGAGGATTGCGAG	21420	Mm.3629	GO:0000977|GO:0000980|GO:0000981|GO:0001077|GO:0001078|GO:0001829|GO:0001942|GO:0003334|GO:0003677|GO:0003677|GO:0003700|GO:0003700|GO:0005515|GO:0005634|GO:0006351|GO:0006355|GO:0006357|GO:0006366|GO:0019827|GO:0019827|GO:0021877|GO:0021987|GO:0030154|GO:0030718|GO:0035019|GO:0043588|GO:0045682|GO:0045944|GO:0045944|GO:0046983|GO:0048733|GO:0060598|GO:0060750	transcription factor AP-2, gamma
ASMM10P006795	2.23155	up	protein_coding	NM_008930	CCDS26403.1	Prl7a1	RefSeq	974	chr13	-	27633363	27642493		chr13:27640767-27642419	CCATGCTCCTGGGCACTTCTGCTGCTGGTGGTGTCAAACCTCCTTTTATGGGAGAATGTG	19113	Mm.196424	GO:0005179|GO:0005576|GO:0008150	prolactin family 7, subfamily a, member 1
ASMM10P055470	2.71515	up	protein_coding	NM_001177883	CCDS51230.1	Elavl2	RefSeq	4182	chr4	-	91250766	91376496		chr4:91376441-91376496	CGCGTGCTGCCCGGGATAGGACTCTGGCAGAGCAGCTGCACACACGGCAGTGCGGAGGCA	15569	Mm.318042	GO:0000166|GO:0003676|GO:0003723	ELAV (embryonic lethal, abnormal vision, Drosophila)-like 2 (Hu antigen B)
ASMM10P006831	2.64095	up	protein_coding	NM_009134		Scn10a	RefSeq	6413	chr9	-	119608455	119719032		chr9:119633829-119635442	CAAAGGGCAGGAGCTGCTGCAGCAAGTCCAAAAGTGTGAAGATCACCAGGCAGCCCGAAG	20264	Mm.247042	GO:0001518|GO:0002027|GO:0005216|GO:0005244|GO:0005248|GO:0005248|GO:0005272|GO:0005886|GO:0006810|GO:0006811|GO:0006814|GO:0006814|GO:0016020|GO:0016021|GO:0019233|GO:0030424|GO:0034765|GO:0035725|GO:0035725|GO:0044299|GO:0055085|GO:0055117|GO:0060371|GO:0060371|GO:0061337|GO:0071439|GO:0086067|GO:0086069	sodium channel, voltage-gated, type X, alpha
ASMM10P044633	2.00352	up	protein_coding	NM_020017	CCDS30489.1	Magea3	RefSeq	1107	chrX	-	154948462	154949569	NM_020015, NM_020016, NM_020020	chrX:154948502-154949569	TTCTAGTGTACTGGCATTTCCCTTCTAACTCCAGGTCAGACAGAGTCACTGATTCCATTG	17139	Mm.328528	GO:0003674|GO:0005575|GO:0008150	melanoma antigen, family A, 3
ASMM10P012094	2.28211	up	protein_coding	NM_011446	CCDS27206.1	Sox7	RefSeq	3266	chr14	+	63943705	63950732		chr14:63943899+63943993	ATGAATGCCTTCATGGTGTGGGCCAAGGATGAGAGGAAACGTCTGGCAGTGCAGAACCCG	20680	Mm.42162	GO:0001706|GO:0003677|GO:0003700|GO:0003700|GO:0003705|GO:0005634|GO:0005634|GO:0005737|GO:0005737|GO:0006351|GO:0006355|GO:0006357|GO:0008285|GO:0043280|GO:0043565|GO:0044212|GO:0045892|GO:0045893|GO:0060828	SRY (sex determining region Y)-box 7
ASMM10P000763	2.63246	up	protein_coding	NM_145979	CCDS20543.1	Chd4	RefSeq	6438	chr6	+	125096162	125130501	uc009dtl.1	chr6:125100592+125100798	CAAAAAAAGGAGCTGGGGGACAGCTCTGGGGAGGGGCCAGAGTTTGTGGAGGAGGAGGAA	107932	Mm.333388	GO:0000166|GO:0001103|GO:0003676|GO:0003677|GO:0004386|GO:0005515|GO:0005524|GO:0005634|GO:0005634|GO:0005737|GO:0005813|GO:0005856|GO:0006351|GO:0006355|GO:0008026|GO:0008134|GO:0008270|GO:0016568|GO:0016581|GO:0016581|GO:0016787|GO:0016818|GO:0043234|GO:0046872	chromodomain helicase DNA binding protein 4
ASMM10P052945	2.88807	up	protein_coding	NM_175526	CCDS20587.1	Clec1a	RefSeq	3268	chr6	-	129426683	129452000		chr6:129429936-129429994	AGTTTTTCTACTCTTATTGGACAGGGCTCTCCCGCAATGGCAGTGGCAAAGCCTGGCTGT	243653	Mm.131289	GO:0005575|GO:0008150|GO:0016020|GO:0016021|GO:0030246	C-type lectin domain family 1, member a
ASMM10P041656	2.57721	up	protein_coding	NM_146223	CCDS23226.1	Cplx3	RefSeq	2859	chr9	-	57599991	57606281		chr9:57600018-57602461	CTAGGATTACAGATGTGCAGCAACACTATGTATGACTTTAATGAGGAATAAAAAGGGGGA	235415	Mm.35242	GO:0000149|GO:0005326|GO:0005634|GO:0005829|GO:0005886|GO:0006810|GO:0006836|GO:0006887|GO:0016020|GO:0016079|GO:0019905|GO:0030054|GO:0030073|GO:0045202|GO:0046928	complexin 3
ASMM10P023670	2.01456	up	protein_coding	NM_028914	CCDS50688.1	4933406J08Rik	RefSeq	2111	chr2	+	122186271	122206393		chr2:122187989+122188049	AAATGAAAAATTCAGTGGCCTTAGGCCATTTTGTTCTTCCTCCTGCATGTCTGCAAAAAG	74401	Mm.374834	GO:0003674|GO:0005575|GO:0008150	RIKEN cDNA 4933406J08 gene
ASMM10P026366	3.23697	up	protein_coding	ENSMUST00000061206	CCDS17722.1	Dennd2d	Ensembl	2050	chr3	+	106486049	106501042		chr3:106486145+106486320	TCAGCTCAATAAAGTTGTGATTGGAGACCAAGGCAGAAGGCACTTTCTCAGGCTTTCTGT	72121	Mm.14816	GO:0005085|GO:0005575|GO:0005737|GO:0017112	DENN/MADD domain containing 2D
ASMM10P027346	2.14995	up	protein_coding	NM_172426	CCDS18312.1	Slc24a2	RefSeq	10606	chr4	-	86983125	87230540		chr4:87230481-87230540	GCGCAAGGCGGGAGGGCGCCGAGCTGCGGCTACTCCCGCGCCGCCGAGAGGGAGGGGCCC	76376	Mm.490487	GO:0005262|GO:0005509|GO:0006816|GO:0006874|GO:0007612|GO:0007613|GO:0008273|GO:0016020|GO:0016021|GO:0016151|GO:0030145|GO:0030955|GO:0031226|GO:0031402|GO:0034220|GO:0046870|GO:0046983|GO:0060291|GO:0060292|GO:0070588|GO:0070588	solute carrier family 24 (sodium/potassium/calcium exchanger), member 2
ASMM10P046212	2.01876	up	protein_coding	NM_001011849	CCDS24322.1	Olfr792	RefSeq	936	chr10	+	129540538	129541474		chr10:129541375+129541474	GCCCCAATGCTGAATCCTTTCATTTACACACTTAGAAACAAACAAGTAAAAGAAGCATTT	258150	Mm.377360	GO:0004871|GO:0004930|GO:0004984|GO:0005886|GO:0007165|GO:0007186|GO:0007608|GO:0016020|GO:0016021|GO:0050896	olfactory receptor 792
ASMM10P000054	4.24035	up	protein_coding	NM_001110146	CCDS48391.1	Prg4	RefSeq	1884	chr1	-	150449411	150466165		chr1:150454073-150456250	GGCTGGATAATGCTATTCCAGGCACTGATCTTTTGGCCGGGAGACTCAATCAAGGCATTA	96875	Mm.329131	GO:0005044|GO:0005576|GO:0005615|GO:0006955|GO:0030247|GO:0042127|GO:0045409|GO:0071425	proteoglycan 4 (megakaryocyte stimulating factor, articular superficial zone protein)
ASMM10P021995	5.53667	up	protein_coding	NM_001005425	CCDS17078.1	Zfp663	RefSeq	3337	chr2	-	165351296	165362119		chr2:165351402-165353810	CCTAACATCAGGCCATTTGTAATGAGAAGAAGAGAAAGAGGAGGAAGAAGAACACGCTAT	381405	Mm.296323	GO:0003674|GO:0005575|GO:0008150|GO:0046872	zinc finger protein 663
ASMM10P047492	2.16913	up	protein_coding	NM_010666	CCDS25379.1	Krt27	RefSeq	1539	chr11	-	99345565	99351094		chr11:99345579-99345873	GTGACATTCTTTGACTTTCTCTCTGGTGATGCTTCAATAAACGTCTTCCTGTTGCAAGTT	16675	Mm.440476	GO:0005198|GO:0005737|GO:0005882|GO:0031069	keratin 27
ASMM10P031497	2.1644	up	protein_coding	NM_026984	CCDS51430.1	Kmt2e	RefSeq	7258	chr5	+	23434428	23504229		chr5:23500752+23500812	ACAAGTACAAGTGAATGTCCATCCCCTGACACTTCTCAGAGCCCTTCTAAAACAAGCAAG	69188	Mm.205190	GO:0002446|GO:0003713|GO:0005634|GO:0006306|GO:0006351|GO:0006355|GO:0007049|GO:0007050|GO:0008168|GO:0008270|GO:0016568|GO:0016740|GO:0018024|GO:0019899|GO:0030218|GO:0030854|GO:0032259|GO:0042119|GO:0042800|GO:0045893|GO:0046872|GO:0048384|GO:0051568|GO:0070688|GO:0071300	lysine (K)-specific methyltransferase 2E
ASMM10P006833	10.4449	up	protein_coding	NM_009140	CCDS39144.1	Cxcl2	RefSeq	1083	chr5	+	90903898	90905938		chr5:90904430+90905188	AAATCATCCAAAAGATACTGAACAAAGGCAAGGCTAACTGACCTGGAAAGGAGGAGCCTG	20310	Mm.4979	GO:0002237|GO:0005125|GO:0005576|GO:0005615|GO:0005615|GO:0006935|GO:0006954|GO:0006955|GO:0007204|GO:0008009|GO:0030593|GO:0030595|GO:0070997	chemokine (C-X-C motif) ligand 2
ASMM10P034172	3.9915	up	protein_coding	NM_029848	CCDS39441.1	Hyal4	RefSeq	2088	chr6	+	24748366	24766519		chr6:24763796+24763885	AAGATCTAATTAGTACCATAGGAGAAAGTGCTGCGTTGGGAGCGGCAGGCATTGTTGTTT	77042	Mm.66017	GO:0003824|GO:0004415|GO:0005975|GO:0008152|GO:0009986|GO:0016020|GO:0016021|GO:0016787|GO:0016798|GO:0030207	hyaluronoglucosaminidase 4
ASMM10P024748	2.07877	up	protein_coding	NM_001104592	CCDS50919.1	Vmn2r2	RefSeq	2484	chr3	-	64116431	64137480		chr3:64118769-64118879	AACCTGTATGCTGCTTTAATTGTATCCCATGTGCTGATGGATATGTGTCAGAGAAATCAG	100125586	Mm.469888	GO:0003674|GO:0004871|GO:0004930|GO:0005575|GO:0005886|GO:0007165|GO:0007186|GO:0008150|GO:0016020|GO:0016021	vomeronasal 2, receptor 2
ASMM10P022235	3.48195	up	protein_coding	NM_146114	CCDS15650.1	Dclre1c	RefSeq	3759	chr2	+	3424130	3455354		chr2:3453531+3453594	CACAAGATACTCACTGTGATTTGAAAAGCAGAGCTGAAGTAAATGGAGCCCCTTGTCTTG	227525	Mm.23483	GO:0000014|GO:0000723|GO:0004518|GO:0004519|GO:0004527|GO:0005634|GO:0006281|GO:0006302|GO:0006310|GO:0006974|GO:0008409|GO:0010212|GO:0016787|GO:0030183|GO:0051276	DNA cross-link repair 1C, PSO2 homolog (S. cerevisiae)
ASMM10P003606	2.98627	up	protein_coding	NM_009915	CCDS23669.1	Ccr2	RefSeq	3589	chr9	+	124102182	124109140		chr9:124102187+124103954	ATCATAAAGGAGCCATACCTGTAAATGCCATGCAAGTTCAGCTGCCTGCAAAGACCAGAA	12772	Mm.6272	GO:0001525|GO:0001974|GO:0002246|GO:0002827|GO:0002829|GO:0004871|GO:0004930|GO:0004950|GO:0005515|GO:0005829|GO:0005886|GO:0005886|GO:0005887|GO:0006874|GO:0006935|GO:0006954|GO:0006954|GO:0006955|GO:0006959|GO:0006968|GO:0007165|GO:0007186|GO:0007186|GO:0010574|GO:0010820|GO:0016020|GO:0016021|GO:0016493|GO:0016493|GO:0016525|GO:0019221|GO:0019221|GO:0019233|GO:0019725|GO:0019955|GO:0019956|GO:…	chemokine (C-C motif) receptor 2
ASMM10P008372	5.44215	up	protein_coding	NM_028948	CCDS37857.2	Ccdc11	RefSeq	1876	chr18	+	74283099	74359984		chr18:74283271+74299111	GGTGATCATAAGAGCCAAGCCTCCCAAAGCTCAGAGAGCTGAGCAACATCTAAAAAGAAT	74453	Mm.182293	GO:0003674|GO:0005575|GO:0008150	coiled-coil domain containing 11
ASMM10P004799	2.53783	up	protein_coding	NM_009821	CCDS28339.1	Runx1	RefSeq	6945	chr16	-	92601465	92697328	NM_001111022	chr16:92613711-92668707	GAACCCCGAAATGCCAGGCAGATCCAGCCATCCCCACCGTGGTCCTATGACCAGTCCTAC	12394	Mm.4081	GO:0000975|GO:0001501|GO:0001701|GO:0001889|GO:0002318|GO:0003677|GO:0003677|GO:0003700|GO:0003700|GO:0005509|GO:0005515|GO:0005524|GO:0005604|GO:0005634|GO:0005634|GO:0006351|GO:0006355|GO:0007417|GO:0008134|GO:0009966|GO:0030097|GO:0030097|GO:0030099|GO:0030182|GO:0030853|GO:0030854|GO:0031069|GO:0032526|GO:0035162|GO:0042803|GO:0043231|GO:0045766|GO:0045893|GO:0045944|GO:0045944|GO:0046982|GO:…	runt related transcription factor 1
ASMM10P006974	2.21525	up	protein_coding	NM_009950	CCDS24135.1	Cradd	RefSeq	1650	chr10	-	95174745	95324097		chr10:95322851-95323984	AAACGGTACGTGGTCGCAGACGAAGAAATGGAAGCCAGAGACAAGCAGGTACTCCGCTCC	12905	Mm.473739	GO:0002020|GO:0005622|GO:0005622|GO:0005634|GO:0005737|GO:0006915|GO:0006919|GO:0006977|GO:0007165|GO:0030674|GO:0042981|GO:0070513|GO:2001235	CASP2 and RIPK1 domain containing adaptor with death domain
ASMM10P016109	2.04872	up	protein_coding	NM_146456	CCDS50108.1	Olfr92	RefSeq	939	chr17	-	37111041	37111980		chr17:37111067-37111980	CTGAGGAACAAGGAGGTAAAAAGAGCATTCTGGAAGCTGCTAAGGAAAGATGAGGACTCT	258448	Mm.377508	GO:0004871|GO:0004930|GO:0004984|GO:0005886|GO:0007165|GO:0007186|GO:0007608|GO:0016020|GO:0016021|GO:0050896	olfactory receptor 92
ASMM10P020662	2.07872	up	protein_coding	NM_010074	CCDS16065.1	Dpp4	RefSeq	5268	chr2	-	62330072	62412231		chr2:62330119-62332719	GCTCTTGCTCTAAGTTGGAGTGAGAATGCCGGTTTATAAAATTACTAGATTTGTACAATA	13482	Mm.1151	GO:0001666|GO:0002020|GO:0002709|GO:0004177|GO:0004252|GO:0005102|GO:0005518|GO:0005576|GO:0005765|GO:0005783|GO:0005794|GO:0005886|GO:0006508|GO:0007155|GO:0008233|GO:0008236|GO:0008239|GO:0008284|GO:0009986|GO:0010716|GO:0016020|GO:0016021|GO:0016324|GO:0016787|GO:0030027|GO:0030054|GO:0030139|GO:0031295|GO:0033632|GO:0042110|GO:0042277|GO:0042802|GO:0042803|GO:0042995|GO:0043542|GO:0046581|GO:…	dipeptidylpeptidase 4
ASMM10P024732	2.34362	up	protein_coding	NM_173398	CCDS17370.1	Gpr171	RefSeq	2225	chr3	-	59096447	59101821		chr3:59096465-59098437	TAGAGACAAGGCCAACCAGAATGAATCTGCAGTACAAAGTACAAGTCACCCCATTGCTGA	229323	Mm.123648	GO:0003674|GO:0004871|GO:0004930|GO:0005886|GO:0007165|GO:0007186|GO:0008150|GO:0016020|GO:0016021	G protein-coupled receptor 171
ASMM10P022157	2.23092	up	protein_coding	NM_177191	CCDS38370.1	Sycp2	RefSeq	5688	chr2	-	178345295	178407658		chr2:178369281-178369389	ATATAACCCAAGTGATAGCATGATGTCAACAAGAAAACTGAAGGAGCCTCAGGATGGCAG	320558	Mm.70781	GO:0000795|GO:0000795|GO:0000800|GO:0003677|GO:0005515|GO:0005634|GO:0005694|GO:0007049|GO:0007126|GO:0007140|GO:0007143|GO:0009566|GO:0009887|GO:0043066|GO:0046982|GO:0048808|GO:0051301	synaptonemal complex protein 2
ASMM10P052733	2.4051	up	protein_coding	NM_012050	CCDS26504.1	Omd	RefSeq	1751	chr13	+	49582746	49592609		chr13:49590337+49590415	GACACAATAAATTGAAGCAAGCATTCTACATTCCAAGGAATTTGGAACATCTATACCTAC	27047	Mm.390589	GO:0005576|GO:0005578|GO:0007155	osteomodulin
ASMM10P055369	5.10638	up	protein_coding	NM_027907	CCDS38638.1	Etnppl	RefSeq	2704	chr3	+	130617574	130635750		chr3:130617574+130617634	GCCACTAGTGACCTCCGATACCCAGGGCAGGAGGCACAGGAGGGGAGAAAAAAAATCCTT	71760	Mm.29125	GO:0003824|GO:0005575|GO:0005739|GO:0008150|GO:0008483|GO:0016740|GO:0016829|GO:0030170|GO:0050459	ethanolamine phosphate phospholyase
ASMM10P024753	3.21906	up	protein_coding	NM_001104615	CCDS50921.1	Vmn2r4	RefSeq	2484	chr3	-	64388620	64410057		chr3:64406205-64407024	TGCTCATGCGATGGATATTTTGAGACAAGATGACATAAGAGAAGAATATAGGGAAAAGTC	637053	Mm.425135	GO:0003674|GO:0004871|GO:0004930|GO:0005575|GO:0005886|GO:0007165|GO:0007186|GO:0008150|GO:0016020|GO:0016021	vomeronasal 2, receptor 4
ASMM10P043400	4.56456	up	protein_coding	NM_001081340	CCDS40781.2	Setd2	RefSeq	8350	chr9	+	110532596	110618633		chr9:110547906+110547969	TTTGGAAGAACACACAGTTCAAACTTTGAAGGAACAAGCAGATCATCTCCTGCAAAAAGA	235626	Mm.288949	GO:0001525|GO:0001570|GO:0001763|GO:0001843|GO:0005634|GO:0005694|GO:0006298|GO:0006351|GO:0006355|GO:0006368|GO:0008168|GO:0010452|GO:0010468|GO:0010793|GO:0016568|GO:0016740|GO:0018023|GO:0018024|GO:0030900|GO:0032259|GO:0034728|GO:0034968|GO:0035441|GO:0048332|GO:0048568|GO:0048701|GO:0048864|GO:0060039|GO:0060669|GO:0060977|GO:0097198	SET domain containing 2
ASMM10P010724	3.75863	up	protein_coding	NM_021542	CCDS26841.1	Kcnk5	RefSeq	3364	chr14	-	20140057	20181782		chr14:20140096-20142457	AACCACGCTGTGTGCATGTGCCGATGGTGAAGGCAGATGTAATTTATTTTAACATTTTTT	16529	Mm.68998	GO:0006810|GO:0006811|GO:0016020|GO:0016021	potassium channel, subfamily K, member 5
ASMM10P043036	4.74486	up	protein_coding	NM_009022	CCDS52852.1	Aldh1a2	RefSeq	2264	chr9	+	71215788	71296243		chr9:71293634+71293694	AAGTAAAGACCGTGACGGTGAAGATCCCCCAGAAGAACTCCTAAGAGGCCGAGGCTGAAG	19378	Mm.42016	GO:0001523|GO:0001568|GO:0001758|GO:0001758|GO:0001936|GO:0001947|GO:0002138|GO:0003007|GO:0004028|GO:0005634|GO:0005737|GO:0005829|GO:0007507|GO:0008152|GO:0008284|GO:0008285|GO:0009855|GO:0009952|GO:0009952|GO:0009954|GO:0010628|GO:0014032|GO:0014032|GO:0016331|GO:0016491|GO:0016620|GO:0016918|GO:0021915|GO:0030182|GO:0030324|GO:0030326|GO:0030900|GO:0030902|GO:0031016|GO:0031076|GO:0034097|GO:…	aldehyde dehydrogenase family 1, subfamily A2
ASMM10P035382	8.30633	up	protein_coding	NM_001004153	CCDS39724.2	AU018091	RefSeq	3466	chr7	-	3154658	3169203		chr7:3154776-3156108	CAACTGAGCTACACCCCCCAACCCTATGTTTATGTTTTGTGATGAAAACATTAAATTTTT	245128	Mm.268551	GO:0003674|GO:0005575|GO:0008150|GO:0016020|GO:0016021	expressed sequence AU018091
ASMM10P017781	2.06007	up	protein_coding	NM_021342	CCDS15088.1	Kcne4	RefSeq	2487	chr1	+	78816948	78820025		chr1:78819928+78820025	TTCCAGTATGCTGAGTTGTAGACAATTGTCTGGTGTATTTAATGGTTTGTAATTTTCACG	57814	Mm.24386	GO:0005244|GO:0005249|GO:0005267|GO:0006810|GO:0006811|GO:0006813|GO:0008076|GO:0016020|GO:0016021|GO:0016324|GO:0034765	potassium voltage-gated channel, Isk-related subfamily, gene 4
ASMM10P000339	4.31412	up	protein_coding	NM_001038700	CCDS38097.1	Fnbp1	RefSeq	4545	chr2	-	31026205	31142008	NM_001177649	chr2:31040474-31054023	ATTCATCAAGAAAAACAAGGGTGTCACACCAGAAGACTTCAGCAACTTCCCACCTGAGCA	14269	Mm.52297	GO:0005515|GO:0005575|GO:0005737|GO:0005764|GO:0005856|GO:0005886|GO:0005905|GO:0006897|GO:0007399|GO:0008289|GO:0016020|GO:0031410|GO:0042802	formin binding protein 1
ASMM10P035140	2.07867	up	protein_coding	NM_001033464	CCDS20566.1	Efcab4b	RefSeq	1094	chr6	+	127577974	127629938		chr6:127629820+127629938	AGAAGCAGAGGAAGGTAGGCTACTGTGGAGACATCGTGGGCCCTCAGCTCTTCCAACTCA	381812	Mm.296093	GO:0002115|GO:0005509|GO:0005634|GO:0005730|GO:0005737|GO:0005794|GO:0006810|GO:0006811|GO:0006816|GO:0032237|GO:0046872|GO:0051928	EF-hand calcium binding domain 4B
ASMM10P011117	2.20675	up	protein_coding	NM_010780	CCDS27135.1	Cma1	RefSeq	1086	chr14	-	55941450	55944661		chr14:55941464-55941797	ATGTTCCTAAAAGCCACCATCTTCATTAACCTCAATAAAGACCCAGATTGTCAACTGCAA	17228	Mm.1252	GO:0003824|GO:0004252|GO:0005576|GO:0005622|GO:0006508|GO:0008233|GO:0008236|GO:0016787|GO:0031012|GO:0042277|GO:0045766|GO:0050720	chymase 1, mast cell
ASMM10P013562	2.44205	up	protein_coding	NM_007740	CCDS35527.1	Col9a1	RefSeq	3888	chr1	+	24177609	24252738		chr1:24194706+24194766	CATTGTGACCCCCTGAGACCCAGGAGAGAAACCTGTCATGAGCTGCCAATCAGAATCACA	12839	Mm.154662	GO:0001894|GO:0003417|GO:0003417|GO:0005576|GO:0005578|GO:0005581|GO:0005594|GO:0046872|GO:0051216	collagen, type IX, alpha 1
ASMM10P019196	2.95829	up	protein_coding	NM_001034964	CCDS37979.1	Sorbs1	RefSeq	5275	chr19	-	40292039	40402310		chr19:40321809-40321960	AATGAGCGCTTTGGGGACCTCCTCAATATAGATGATACGGCCAAAAGGAAATCTGGGTTA	20411	Mm.210815	GO:0001725|GO:0005070|GO:0005158|GO:0005158|GO:0005158|GO:0005515|GO:0005634|GO:0005634|GO:0005737|GO:0005813|GO:0005829|GO:0005856|GO:0005886|GO:0005899|GO:0005913|GO:0005924|GO:0005925|GO:0006810|GO:0008286|GO:0008286|GO:0015758|GO:0016020|GO:0016363|GO:0016600|GO:0019901|GO:0030054|GO:0032869|GO:0032869|GO:0043149|GO:0045121|GO:0045725|GO:0046326|GO:0046889|GO:0048041|GO:0090004	sorbin and SH3 domain containing 1
ASMM10P042114	2.1395	up	protein_coding	NM_207668	CCDS23460.1	Acpp	RefSeq	4488	chr9	-	104288239	104337722		chr9:104288272-104291048	CAACAGGTCACCTTTATCCTGTGTCTTCACTGTTTTTTAATCTTTGGCCAAACTAATAAA	56318	Mm.19941	GO:0003993|GO:0003993|GO:0005576|GO:0005622|GO:0005764|GO:0005765|GO:0005771|GO:0005886|GO:0005886|GO:0006144|GO:0008253|GO:0009117|GO:0016020|GO:0016021|GO:0016311|GO:0016311|GO:0016787|GO:0030141|GO:0030175|GO:0031985|GO:0033265|GO:0042802|GO:0042803|GO:0045177|GO:0046085	acid phosphatase, prostate
ASMM10P015555	2.14915	up	protein_coding	NM_009202	CCDS28393.1	Slc22a1	RefSeq	1994	chr17	-	12648874	12675838		chr17:12648888-12649084	GACACTTCTATATATTCACCAGGTTCCAAATGAATTCCCAACCTTAAAGACTTTTCTGAA	20517	Mm.594	GO:0005215|GO:0005277|GO:0005329|GO:0005333|GO:0005886|GO:0005887|GO:0006810|GO:0006811|GO:0006812|GO:0006855|GO:0008504|GO:0008513|GO:0010248|GO:0015075|GO:0015101|GO:0015101|GO:0015651|GO:0015695|GO:0015695|GO:0015697|GO:0015844|GO:0015872|GO:0015874|GO:0016020|GO:0016021|GO:0016323|GO:0022857|GO:0034220|GO:0034220|GO:0042802|GO:0042803|GO:0048241|GO:0051260|GO:0055085	solute carrier family 22 (organic cation transporter), member 1
ASMM10P053712	3.47869	up	protein_coding	NM_001007578	CCDS30399.1	Armcx6	RefSeq	2034	chrX	-	134748454	134751419		chrX:134751343-134751397	CCAACCCCCTATTACTCTGCAGGCGCGTGAAGGAGAAGGAAACTCGCTGGGACCGTGCAG	278097	Mm.113272	GO:0003674|GO:0005575|GO:0008150|GO:0016020|GO:0016021	armadillo repeat containing, X-linked 6
ASMM10P021798	2.47693	up	protein_coding	NM_001134300	CCDS50758.1	8430427H17Rik	RefSeq	6416	chr2	-	153407460	153529971		chr2:153529602-153529971	GCTAAAACCAAGACAGTGACACGCAGCAAATACCAGCGGATCGCCGAGGTCCTGCAGGGT	329540	Mm.50600	GO:0003674|GO:0005575|GO:0008150	RIKEN cDNA 8430427H17 gene
ASMM10P009562	5.1459	up	protein_coding	NM_180958	CCDS22580.1	Ccdc79	RefSeq	2950	chr8	-	104446718	104509887		chr8:104507797-104509266	AGCCGTGAGGATGAAATATAAGGGAAAAAGACAAGCATGGAAAGTGAGAAGCCAAAGAAA	320022	Mm.249775	GO:0003677|GO:0003682|GO:0005575|GO:0008150	coiled-coil domain containing 79
ASMM10P031335	2.59909	up	protein_coding	NM_001039678	CCDS39399.1	Urad	RefSeq	786	chr5	-	147314983	147322440		chr5:147315000-147315465	AATGGCTTGGGCCTGGAAAGACAATTCATACACCCACACAAAGGAAGTGGAGAATTGAAG	231903	Mm.291286	GO:0005575|GO:0005777|GO:0006144|GO:0016829|GO:0016831|GO:0019428	ureidoimidazoline (2-oxo-4-hydroxy-4-carboxy-5) decarboxylase
ASMM10P000570	3.09137	up	protein_coding	NM_001128606	CCDS51317.1	Epb4.1	RefSeq	5141	chr4	-	131923428	132049078		chr4:132007389-132048870	AGAACCCCGGGAACATCATGACAACAGAGAAGAGTTTAGCGGCTGAAGCTGAGAATTCTC	269587	Mm.30038	GO:0003779|GO:0005198|GO:0005516|GO:0005545|GO:0005634|GO:0005737|GO:0005794|GO:0005856|GO:0005886|GO:0008092|GO:0008360|GO:0015629|GO:0016020|GO:0019898|GO:0030036|GO:0030507|GO:0030863|GO:0030863|GO:0030866|GO:0032092|GO:0032092|GO:0043231|GO:0043234	erythrocyte protein band 4.1
ASMM10P003206	2.11099	up	protein_coding	NM_001205346	CCDS56992.1	Sun2	RefSeq	3803	chr15	-	79724067	79742536	ENSMUST00000162392	chr15:79735870-79737065	TCCTAACCAGGCACTTCTCGCTGAACCTGAAGAGTTTTCTGTGGTTCCTTCTGCTCTTGC	223697	Mm.202715	GO:0000784|GO:0000784|GO:0000794|GO:0000794|GO:0005515|GO:0005521|GO:0005634|GO:0005635|GO:0005635|GO:0005637|GO:0005768|GO:0006998|GO:0016020|GO:0016021|GO:0030335|GO:0031022|GO:0031965|GO:0034993|GO:0042802|GO:0051642|GO:0090286|GO:0090292	Sad1 and UNC84 domain containing 2
ASMM10P032998	4.83557	up	protein_coding	NM_173375	CCDS20001.1	Fam180a	RefSeq	1528	chr6	-	35312745	35326141		chr6:35312868-35313869	CTATGCGTGTTTTTCCTAAAATACCATAGCACTGTCAGCGACTTGGGTGCTCCTAAAAAA	208164	Mm.257766	GO:0003674|GO:0005575|GO:0005576|GO:0008150	family with sequence similarity 180, member A
ASMM10P025905	2.13185	up	protein_coding	NM_001128091	CCDS50917.1	Aadacl2	RefSeq	1590	chr3	+	60006742	60025420		chr3:60019128+60019214	TAACAAAGTATGGAGTAGATCCTACCCGAATTGCTGTGTCAGGAGACAGTTCTGGAGGAA	639634	Mm.475611	GO:0003674|GO:0005575|GO:0008150	arylacetamide deacetylase-like 2
ASMM10P037298	2.36954	up	protein_coding	NM_001177416	CCDS51989.1	Gm6792	RefSeq	963	chr7	+	6252709	6281861		chr7:6252807+6252892	ATGTGCAGACTAGAGCCATTTCTGAAGAGGTCCCTGGTGGTCCTCCTTTTCCTGGGCCTG	627821	Mm.99441	GO:0003674|GO:0005575|GO:0008150	predicted gene 6792
ASMM10P021982	2.00597	up	protein_coding	NM_029370	CCDS50799.1	Spata25	RefSeq	783	chr2	-	164827381	164828534		chr2:164827396-164828034	TTTAGTGAGATCCAGGAGGGGTTCCTGCTTGTAGTCAGATGAAATAGCATGAGCTACACA	75642	Mm.159541	GO:0007283|GO:0016020|GO:0016021|GO:0030154	spermatogenesis associated 25
ASMM10P051289	2.43232	up	protein_coding	NM_177039	CCDS49188.1	A530016L24Rik	RefSeq	2636	chr12	+	112489447	112499927		chr12:112496903+112496984	AATGTGGATGCCACGGGGGTGAACCACAGAAAACTTCAAGGCATGTGCGGTTCCGAGAGC	319942	Mm.185209	GO:0003674|GO:0005575|GO:0005886|GO:0008150|GO:0016020|GO:0016021	RIKEN cDNA A530016L24 gene
ASMM10P045505	3.58499	up	protein_coding	NM_001033541	CCDS30343.1	Gm5127	RefSeq	1809	chrX	+	106583185	106710557		chrX:106710472+106710557	GTATATATGGGAGATACTGGAGAGAAAGGAGGGGAAATACTGTAATCATATTATAATTCC	331493	Mm.249319	GO:0003674|GO:0004871|GO:0004930|GO:0005575|GO:0007165|GO:0007186|GO:0008150|GO:0016020|GO:0016021	predicted gene 5127
ASMM10P016128	2.67721	up	protein_coding	NM_146289	CCDS57081.1	Olfr113	RefSeq	939	chr17	-	37574482	37575421	ENSMUST00000081181, NM_146632	chr17:37574529-37575421	CCAACTCTCAACCCTGTTATTTATAGTCTGAGAAATGAGACGATAAAAAGTGTTATAAGG	258286	Mm.377415	GO:0004871|GO:0004930|GO:0004984|GO:0005886|GO:0007165|GO:0007186|GO:0007608|GO:0016020|GO:0016021|GO:0050896	olfactory receptor 113
ASMM10P052413	2.77313	up	protein_coding	NM_145451	CCDS26271.1	Gpx6	RefSeq	1262	chr13	+	21312202	21319624		chr13:21317042+21317102	ATGCAACCAGTTTGGAAAGCAAGAACCTGGAAAGAACTCAGAGATTCTCCTTGGACTCAA	75512	Mm.46195	GO:0004601|GO:0004602|GO:0005576|GO:0006979|GO:0016491|GO:0055114	glutathione peroxidase 6
ASMM10P018616	2.02412	up	protein_coding	NM_021451	CCDS29315.1	Pmaip1	RefSeq	2654	chr18	+	66458603	66465558		chr18:66460917+66460998	TAACTGTGGTTCTGGCGCAGATGCCTGGGAAGTCGCAAAAGAGCAGGATGAGGAGCCCAA	58801	Mm.271878	GO:0001836|GO:0001836|GO:0005515|GO:0005739|GO:0005739|GO:0006915|GO:0006919|GO:0006974|GO:0008630|GO:0009411|GO:0010165|GO:0010917|GO:0042771|GO:0042981|GO:0043029|GO:0043065|GO:0043065|GO:0043517|GO:0043525|GO:0048147|GO:0072332|GO:1900740	phorbol-12-myristate-13-acetate-induced protein 1
ASMM10P006536	2.17799	up	protein_coding	NM_001277195		Szrd1	RefSeq	3294	chr4	-	141112977	141139796		chr4:141118730-141120323	CAAAAAGAGAGGAAATCCAAATCTCCTCCCAAAGTGCCCATTGTGATTCAAGACGATAGC	213491	Mm.332006	GO:0003674|GO:0005575|GO:0008150	SUZ RNA binding domain containing 1
ASMM10P009657	2.52313	up	protein_coding	NM_198105	CCDS41175.1	Fam120c	RefSeq	7709	chrX	+	151344222	151474134		chrX:151467413+151467798	TTGGCATGCAAGTGGTTTCTGTCGGTGGGCCAGGAAAAGGACACGGAAAAGAACAGGCTG	207375	Mm.391339	GO:0003674|GO:0005575|GO:0008150	family with sequence similarity 120, member C
ASMM10P029081	2.15607	up	protein_coding	NM_001243167	CCDS57286.1	Gm13288	RefSeq	2850	chr4	+	88805530	88808380		chr4:88808290+88808380	CGTGTGATTACATAAAATCTTCCCATTTGACCACTTCTATTTTTGTCGTTGCTTGTATCA	668208	Mm.487241	GO:0003674|GO:0005575|GO:0008150	predicted gene 13288
ASMM10P016645	2.4923	up	protein_coding	NM_013667	CCDS28392.1	Slc22a2	RefSeq	2138	chr17	+	12584188	12628488		chr17:12619827+12619887	ACCTGAGACCAAAGGGAAGGCTCTGCCTGAGACCATCGAGGATGCTGAGAAGATGCAGAG	20518	Mm.17322	GO:0005215|GO:0005496|GO:0005886|GO:0005887|GO:0005887|GO:0006810|GO:0006811|GO:0006812|GO:0015075|GO:0015101|GO:0015101|GO:0015220|GO:0015651|GO:0015695|GO:0015695|GO:0015697|GO:0015871|GO:0016020|GO:0016021|GO:0016323|GO:0022857|GO:0034220|GO:0051608|GO:0055085	solute carrier family 22 (organic cation transporter), member 2
ASMM10P026148	2.39611	up	protein_coding	NM_001018079	CCDS38522.1	Lce3f	RefSeq	627	chr3	+	92992225	92993426		chr3:92993366+92993426	GGGTGGTTATCATCCTGTACTTGACCCTGTGGAAAGTAAAGAATGTGTTTCTCAACAGCA	69520	Mm.439968	GO:0003674|GO:0005575|GO:0008150	late cornified envelope 3F
ASMM10P049379	2.18991	up	protein_coding	NM_010475	CCDS25445.1	Hsd17b1	RefSeq	1317	chr11	+	101078410	101080505		chr11:101079743+101079834	AGATGCCCAGACCCGCCACCTCTTTGCGCACTACCTGCGTGGTTATGAGCAAGCCCTGAG	15485	Mm.188939	GO:0004303|GO:0005737|GO:0005829|GO:0006629|GO:0006694|GO:0006703|GO:0008152|GO:0016491|GO:0047035|GO:0055114|GO:0055114|GO:0061370	hydroxysteroid (17-beta) dehydrogenase 1
ASMM10P022442	3.7494	up	protein_coding	NM_146117	CCDS15763.1	Lrrc26	RefSeq	1207	chr2	+	25289910	25291193		chr2:25290549+25290661	AATAACTTGCCTGCCCTCGATGTGTTGCGCTTGCATGGCAACCCCTGGACGTGCAACTGT	227618	Mm.275228	GO:0005737|GO:0005856|GO:0005886|GO:0006810|GO:0006811|GO:0008076|GO:0008150|GO:0015459|GO:0016020|GO:0016021	leucine rich repeat containing 26
ASMM10P012375	2.32508	up	protein_coding	NM_001243837	CCDS56974.1	C7	RefSeq	2709	chr15	-	4988761	5063773		chr15:4988830-4989006	ACAGAGCATCTCCATCACAGCCATAAAGCCCTGTGCAGAAGAAGCAGCCCAGTAGGGCCT	109828	Mm.208034	GO:0006883	complement component 7
ASMM10P048757	2.20615	up	protein_coding	NM_028336	CCDS24880.1	Tmem107	RefSeq	1281	chr11	+	69070808	69073293		chr11:69072629+69072745	TTTGAAGAGTCATACCCACCCTAACCCACCCGCATATAAGGTTTGGAGGTTCAAGTGTTT	66910	Mm.33964	GO:0003674|GO:0005575|GO:0007275|GO:0016020|GO:0016021|GO:0021532|GO:0030030|GO:0042384|GO:0042733	transmembrane protein 107
ASMM10P017029	2.14449	up	protein_coding	NM_183282	CCDS57063.1	Actl9	RefSeq	1380	chr17	+	33432898	33434267		chr17:33434168+33434265	AATATGAAGAAAGGGGACCCCAGGTTGTATACCGAAAATGCTACTAACATGGGGAAAGGC	69481	Mm.154333	GO:0003674|GO:0005575|GO:0005737|GO:0005856|GO:0008150	actin-like 9
ASMM10P020930	2.80315	up	protein_coding	NM_001011735	CCDS16257.1	Olfr1066	RefSeq	942	chr2	-	86455327	86456269		chr2:86455374-86456269	ATGTTGAACCCCTTAATATACAGCTTGAGGAACAAAGATGTGACAGATGTCCTTAAAAAA	257880	Mm.377281	GO:0004871|GO:0004930|GO:0004984|GO:0005886|GO:0007165|GO:0007186|GO:0007608|GO:0016020|GO:0016021|GO:0050896	olfactory receptor 1066
ASMM10P010507	2.2356	up	protein_coding	NM_008242	CCDS36759.1	Foxd1	RefSeq	2461	chr13	+	98354244	98356705		chr13:98356416+98356705	CCAAGAAATGCCTCTACTTGTTCACACTTGTTTGGTAGACTTTTTTCATGGAAAGAAAAA	15229	Mm.347441	GO:0000122|GO:0001658|GO:0001755|GO:0001822|GO:0001829|GO:0001892|GO:0003677|GO:0003677|GO:0003690|GO:0003700|GO:0003705|GO:0005634|GO:0005667|GO:0006351|GO:0006355|GO:0007275|GO:0007411|GO:0007422|GO:0008134|GO:0008301|GO:0008301|GO:0010628|GO:0030318|GO:0030513|GO:0043565|GO:0043565|GO:0045892|GO:0045944|GO:0048484|GO:0048485|GO:0048846|GO:0048937|GO:0050935|GO:0051090|GO:0051216|GO:0060678|GO:…	forkhead box D1
ASMM10P016079	6.38624	up	protein_coding	NM_201608	CCDS28722.1	H2-M10.3	RefSeq	1592	chr17	-	36365003	36368417		chr17:36367393-36367591	TACATGAAGAACAGGTGGGAGAATATGAGTGAGGCAGAAAGGTGGAAGACTTACCTTCGA	110696	Mm.303091	GO:0002474|GO:0005102|GO:0005886|GO:0042605	histocompatibility 2, M region locus 10.3
ASMM10P027199	2.22508	up	protein_coding	NM_001135127	CCDS51200.1	Mup19	RefSeq	878	chr4	-	61778327	61782224	NM_001122647, NM_001134674, NM_001134675, NM_001134676, NM_001163011, NM_001164526, NM_001199333, NM_001199936, NM_001199995, NM_001199999, NM_001200004, NM_001200006, NM_008647, NM_031188	chr4:61778415-61778576	CCAGTCTATCCACATGTTACCTAGGATACCTCATCAAGAATCAAAGACTTCTTTAAATTT	100189605	Mm.457980	GO:0003674|GO:0005575|GO:0008150	major urinary protein 19
ASMM10P026107	2.63107	up	protein_coding	NM_029937	CCDS50969.1	Nup210l	RefSeq	5681	chr3	+	90104131	90212017		chr3:90211957+90212017	TCACGGCCACCACTAGTGCAGAGTCGGCTACAACACTGGTTATGGAGTATAAAACACTAA	77595	Mm.159949	GO:0003674|GO:0005575|GO:0007286|GO:0016020|GO:0016021|GO:0060009	nucleoporin 210-like
ASMM10P016290	2.60806	up	protein_coding	NM_173449	CCDS37653.1	Pp2d1	RefSeq	2476	chr17	-	53507459	53539451		chr17:53514994-53516004	AATAAAGACTGGGAAAAAACCTATCAGCAGGGTTCCACCAGTCTTCCCTTCCAGAAGACT	110332	Mm.444633	GO:0003674|GO:0003824|GO:0005575|GO:0008150	protein phosphatase 2C-like domain containing 1
ASMM10P031450	3.16576	up	protein_coding	NM_001037919	CCDS51413.1	Gm6460	RefSeq	821	chr5	+	11594955	11599480	NM_001177510, NR_001586, NR_003596	chr5:11598461+11598534	AAATATTTGGTTGCCTTGAACCTGAATGGACAAACAGGAGCAGACCAGCAACCATGAGAC	623898	Mm.425228	GO:0003674|GO:0005575|GO:0008150	predicted gene 6460
ASMM10P052161	2.0211	up	protein_coding	NM_026685	CCDS26715.1	Tmem174	RefSeq	2252	chr13	-	98634977	98637410		chr13:98634994-98636513	CCTCAGGGACATTTCACTTGGATGATAACTAGTAATAAAAAACTAGACATGTCTATACTC	68344	Mm.28766	GO:0003674|GO:0005575|GO:0005783|GO:0008150|GO:0016020|GO:0016021	transmembrane protein 174
ASMM10P000189	2.70854	up	protein_coding	NM_001045481	CCDS48453.1	Ifi203	RefSeq	3633	chr1	-	173920402	173942492		chr1:173927178-173933782	TGTGAGAGAATTAAGGCACCAAGGAGAGGAACTGTACCAAAGGAGCCTTCTAGAGAAGAA	15950	Mm.463437	GO:0005634|GO:0035458	interferon activated gene 203
ASMM10P031227	2.58271	up	protein_coding	NM_001253890	CCDS19803.1	Prkar1b	RefSeq	2633	chr5	-	139017303	139130386	uc012efp.1	chr5:139130329-139130383	TTCAGGGAGCTGGTCAGTGTAGATAGACGAGTGGGGAGCTGGTGAATGGAAGAACAGATT	19085	Mm.306163	GO:0000166|GO:0001932|GO:0004862|GO:0005737|GO:0005737|GO:0005886|GO:0005952|GO:0006468|GO:0007611|GO:0008283|GO:0008603|GO:0008603|GO:0009887|GO:0016020|GO:0016301|GO:0016310|GO:0016740|GO:0030552|GO:0034236|GO:0045859|GO:2000480	protein kinase, cAMP dependent regulatory, type I beta
ASMM10P024481	2.19125	up	protein_coding	NM_133218	CCDS17234.1	Zfp704	RefSeq	13849	chr3	-	9427009	9610085		chr3:9609283-9610085	TTCGTGCCCCTCGGACCCGGCCGTGCGCTTCCCAAGGGCCCCGCCCGAGGCGCGGTGAAG	170753	Mm.212908	GO:0046872	zinc finger protein 704
ASMM10P033953	2.39371	up	protein_coding	NM_008597	CCDS20659.1	Mgp	RefSeq	614	chr6	-	136872434	136875805		chr6:136872475-136872788	CTCCTTCCTTCTGCGGGTTGAAAGTAATGAAAGAACAGTATTAAGAAGTGTGTTTATATA	17313	Mm.243085	GO:0001503|GO:0005509|GO:0005576|GO:0005615|GO:0005783|GO:0006461|GO:0007275|GO:0030154|GO:0030324|GO:0030500|GO:0031012|GO:0031012|GO:0043234|GO:0048306|GO:0048754|GO:0051216	matrix Gla protein
ASMM10P043105	2.12507	up	protein_coding	NM_001122660	CCDS52866.1	Gm10639	RefSeq	874	chr9	+	78289927	78305525		chr9:78305465+78305525	ATTATAAAATACAATTGTTGATTTGGCTATTGTGCAATAATAAAAAATTAACAAATGGTA	100042314	Mm.482247	GO:0003674|GO:0004364|GO:0005575|GO:0008150|GO:0016740	predicted gene 10639
ASMM10P051672	6.15629	up	protein_coding	NM_001122948	CCDS49243.1	Tfap2a	RefSeq	3114	chr13	-	40715674	40730443		chr13:40730058-40730443	TTTTCCTCACCCTGACTGGTTACCCCAGACTCTTCGCAGATGTTAGTTCACAGTTTTTCA	21418	Mm.85544	GO:0000122|GO:0000122|GO:0000976|GO:0000978|GO:0000979|GO:0000979|GO:0000980|GO:0000981|GO:0000982|GO:0000987|GO:0000987|GO:0001077|GO:0001077|GO:0001078|GO:0001078|GO:0001105|GO:0001106|GO:0001822|GO:0001843|GO:0002089|GO:0003151|GO:0003334|GO:0003404|GO:0003409|GO:0003677|GO:0003682|GO:0003700|GO:0003713|GO:0003713|GO:0005515|GO:0005634|GO:0005634|GO:0005667|GO:0005737|GO:0005794|GO:0005813|GO:…	transcription factor AP-2, alpha
ASMM10P010873	2.22428	up	protein_coding	NM_001195097	CCDS49437.1	3425401B19Rik	RefSeq	5553	chr14	-	32659118	32685272		chr14:32659132-32664178	TCTGATAAAGCAAAAGTTAACATTTAAAATGTGAAACAAGTTTGCCAGTGTGGTCCTGTC	100504518	Mm.318319	GO:0003674|GO:0005575|GO:0008150	RIKEN cDNA 3425401B19 gene
ASMM10P029789	4.57032	up	protein_coding	NM_010959	CCDS23865.1	Oit3	RefSeq	2716	chr10	-	59422959	59441779		chr10:59423036-59424112	CAGAATATCAGTATTCTGTGCCCTGGGTTAGATAAGACAATAGGAAAAGGTATATATACA	18302	Mm.123013	GO:0005634	oncoprotein induced transcript 3
ASMM10P041857	2.17834	up	protein_coding	NM_008280	CCDS23324.1	Lipc	RefSeq	1934	chr9	-	70798127	70934808		chr9:70934490-70934808	ATTTTCCTGGTGTTCTGCATCTTTATCCAATCAAGTGCTTGTGGACAAGGCGTGGGAACA	15450	Mm.390187	GO:0003824|GO:0004622|GO:0004806|GO:0005515|GO:0005576|GO:0005615|GO:0005615|GO:0005769|GO:0005770|GO:0005902|GO:0006629|GO:0006631|GO:0006633|GO:0006641|GO:0006658|GO:0008201|GO:0008203|GO:0008289|GO:0008970|GO:0009986|GO:0015012|GO:0016042|GO:0016071|GO:0016298|GO:0016746|GO:0016787|GO:0019433|GO:0030169|GO:0030301|GO:0034185|GO:0034364|GO:0034371|GO:0034372|GO:0034374|GO:0034375|GO:0034382|GO:…	lipase, hepatic
ASMM10P010750	2.08161	up	protein_coding	NM_001013826	CCDS26863.1	Dupd1	RefSeq	1103	chr14	-	21676571	21714576		chr14:21676591-21677160	GTGGGTACTGTGTTGTGATTAAATGCTTGGCTCTGAAAGGGAAAAATCATGTTATTATAA	435391	Mm.295860	GO:0004721|GO:0004725|GO:0005575|GO:0005737|GO:0006470|GO:0008138|GO:0016311|GO:0016787|GO:0016791	dual specificity phosphatase and pro isomerase domain containing 1
ASMM10P009296	2.01645	up	protein_coding	NM_175228	CCDS30038.1	4930578C19Rik	RefSeq	1799	chrX	-	18418426	18461274		chrX:18447803-18461023	TTCTTTAAAGAAGAAATAAGGTTTGACAACTCACTGGCTTCCCACCTGGGACTGCCTCCT	75905	Mm.159617	GO:0003674|GO:0005575|GO:0005576|GO:0008150	RIKEN cDNA 4930578C19 gene
ASMM10P051439	2.61654	up	protein_coding	NM_146541	CCDS26284.1	Olfr1361	RefSeq	954	chr13	-	21658367	21659321		chr13:21658395-21659321	TCTACACTCTGAGAAACAAAGATGTCAAAGAGGCCGTAAAGAAAGTGCTAGGGAAGGGGA	258534	Mm.271446	GO:0004871|GO:0004930|GO:0004984|GO:0005886|GO:0007165|GO:0007186|GO:0007608|GO:0016020|GO:0016021|GO:0050896	olfactory receptor 1361
ASMM10P031996	6.58236	up	protein_coding	NM_009704	CCDS19421.1	Areg	RefSeq	1199	chr5	+	91139614	91148432		chr5:91146639+91146746	TTTGGAAACGATACTTCAGGGAATATGAAGGAGAAACAGAAGAAAGAAGGAGGCTTCGAC	11839	Mm.8039	GO:0005125|GO:0005154|GO:0005615|GO:0005622|GO:0005634|GO:0005737|GO:0007173|GO:0008083|GO:0008284|GO:0009986|GO:0014009|GO:0016020|GO:0016021|GO:0031175|GO:0032355|GO:0042327|GO:0045668|GO:0051384|GO:0060598|GO:0060744|GO:0060749|GO:0060750	amphiregulin
ASMM10P040634	2.16274	up	protein_coding	NM_178267	CCDS52604.1	Zfp827	RefSeq	7625	chr8	+	79028436	79193766		chr8:79091855+79092066	AATCTTAATTTTAAAGTGAAGGAGGAGCCCAAGGAAGAGGAGTCCCTGAGCATGCCTTTG	622675	Mm.48724	GO:0003676|GO:0003677|GO:0005634|GO:0006351|GO:0006355|GO:0008150|GO:0046872	zinc finger protein 827
ASMM10P006067	2.10741	up	protein_coding	NM_001242372		Gon4l	RefSeq	7597	chr3	+	88835230	88910099	NM_027389	chr3:88835301+88836989	AGGGTATTTGGATGGAACAGACGTGGAACTTGTAAAATGTTGCCCTGTAAGAAGAGAAGA	76022	Mm.126870	GO:0003674|GO:0003677|GO:0003682|GO:0005634|GO:0006355|GO:0030183	gon-4-like (C.elegans)
ASMM10P017111	2.13275	up	protein_coding	NM_148947	CCDS28682.1	Ly6g5c	RefSeq	450	chr17	+	35108299	35111953		chr17:35111893+35111953	CAGTGTTGCTTCCTGGATTTCTGCAACAATCCGGACAACAGAAAGAATAGCATGCACTAG	114652	Mm.222643	GO:0003674|GO:0005575|GO:0005576|GO:0008150	lymphocyte antigen 6 complex, locus G5C
ASMM10P006634	2.13749	up	protein_coding	NM_007797	CCDS49289.1	Ctla2b	RefSeq	856	chr13	-	60895350	60897447		chr13:60895670-60896020	AAGGGCTCAGCCAGAGTAACAGTTGTGGCTTGACTGGTAACAATATCATAGTCTAGGAGT	13025	Mm.30144	GO:0004869|GO:0005515|GO:0005575|GO:0008234|GO:0010951	cytotoxic T lymphocyte-associated protein 2 beta
ASMM10P048907	2.17883	up	protein_coding	NM_011002	CCDS25029.1	Olfr59	RefSeq	1328	chr11	+	74283808	74289646		chr11:74283974+74284049	ATCAATCAACATAGAGGATGAAAGAAGAGGCACCAGGTCATTGTGATGGTGGCTGAGACA	18359	Mm.300072	GO:0004871|GO:0004930|GO:0004984|GO:0005886|GO:0007165|GO:0007186|GO:0007608|GO:0016020|GO:0016021|GO:0050896	olfactory receptor 59
ASMM10P022173	2.71176	up	protein_coding	NM_173031	CCDS17174.1	Rbbp8nl	RefSeq	2319	chr2	-	180277645	180289879		chr2:180277750-180277870	AAGAAGACCAACACCAGAGTTCCATAAACTTAAGAGTTAAGAGTGCGGCTGAGAGGGTCT	271887	Mm.246640	GO:0003674|GO:0005575|GO:0008150	RBBP8 N-terminal like
ASMM10P021688	2.86746	up	protein_coding	NM_009378	CCDS16838.1	Thbd	RefSeq	3718	chr2	-	148404470	148408188		chr2:148404484-148408188	ACAAGCAAAGCCTTTGCTTATGACGTCACATGTACAAAATAAATAGATGACAGTGTACTG	21824	Mm.24096	GO:0004888|GO:0005509|GO:0005615|GO:0005886|GO:0005886|GO:0007565|GO:0007596|GO:0007599|GO:0009790|GO:0009986|GO:0016020|GO:0016021|GO:0030246|GO:0050819	thrombomodulin
ASMM10P044410	2.78813	up	protein_coding	NM_001100616	CCDS53179.1	Vmn2r121	RefSeq	3062	chrX	-	124127338	124135910		chrX:124132541-124132972	GAATCTGGATCACAACCTCACAGTGGGATGTCATCAAAAATAAAAAAGAATTCACCTTTA	100038941	Mm.388852	GO:0003674|GO:0004871|GO:0004930|GO:0005575|GO:0005886|GO:0007165|GO:0007186|GO:0008150|GO:0016020|GO:0016021	vomeronasal 2, receptor 121
ASMM10P026274	3.66333	up	protein_coding	NM_026328	CCDS17661.1	Reg4	RefSeq	1021	chr3	+	98222155	98236748		chr3:98233050+98233110	GCTGGAATCCCAGGACAAAGAGTGAAGCCAGGCATTGCGCTGAGATGAACCCCAAGGATA	67709	Mm.46306	GO:0005576|GO:0005615|GO:0005737|GO:0008150|GO:0030246	regenerating islet-derived family, member 4
ASMM10P010948	3.57976	up	protein_coding	NM_008962	CCDS26971.1	Ptgdr	RefSeq	3187	chr14	-	44851234	44859375		chr14:44851259-44853456	GGTATGCTATGGTAACTGTCTAGAGAATTTGATAAAGTGCCAGATGAATCAATAAATGTG	19214	Mm.5105	GO:0001785|GO:0004871|GO:0004930|GO:0004956|GO:0004956|GO:0005886|GO:0005886|GO:0006954|GO:0007165|GO:0007186|GO:0016020|GO:0016021|GO:0030238|GO:0030431|GO:0046085|GO:0071799	prostaglandin D receptor
ASMM10P019294	4.12508	up	protein_coding	NM_008723	CCDS29865.1	Npm3	RefSeq	866	chr19	-	45747733	45749563	NR_002702	chr19:45747977-45748051	TGCTCCGTATGTTCCTGGACAAGTTCAAGAATGGTTTTCTCGATGAAGAGAATAGGGGGT	18150	Mm.1406	GO:0003676|GO:0005515|GO:0005634|GO:0005730|GO:0006364|GO:0009303	nucleoplasmin 3
ASMM10P013287	2.2257	up	protein_coding	NM_175501	CCDS27384.1	Adamts12	RefSeq	6234	chr15	+	11064789	11346867		chr15:11336348+11336454	TCAGAAAACAGTACAACTGAAGATCAAGACCAGTGCCTCTGTGACCATCAAGTCAAACCC	239337	Mm.482727	GO:0004222|GO:0005575|GO:0005576|GO:0005578|GO:0006508|GO:0008233|GO:0008237|GO:0008270|GO:0016787|GO:0031012|GO:0046872	a disintegrin-like and metallopeptidase (reprolysin type) with thrombospondin type 1 motif, 12
ASMM10P035554	3.74947	up	protein_coding	NM_001104648	CCDS52020.1	Vmn2r56	RefSeq	2340	chr7	-	12693997	12733105		chr7:12694011-12694902	ATCTTACTGAAACCTGAGAAGAACACTTCTTCCTGGCTCAGGCAAGGCCATCATGTATAG	629079	Mm.469869	GO:0003674|GO:0004871|GO:0004930|GO:0005575|GO:0005886|GO:0007165|GO:0007186|GO:0008150|GO:0016020|GO:0016021	vomeronasal 2, receptor 56
ASMM10P046957	3.57336	up	protein_coding	NM_175368	CCDS24912.1	4933402P03Rik	RefSeq	1615	chr11	-	69816565	69818440		chr11:69816591-69817941	AAACTTAACTGAGCAACAGGTGATCGTGTACAAGGCGCAAGGCGTGGAGAAAGGAATAAA	108803	Mm.73263	GO:0003674|GO:0005575|GO:0008150|GO:0016020|GO:0016021	RIKEN cDNA 4933402P03 gene
ASMM10P027196	3.32485	up	protein_coding	NM_001199936	CCDS57278.1	Mup16	RefSeq	882	chr4	-	61515592	61519486	NM_001122647, NM_001134674, NM_001134675, NM_001164526, NM_001199333, NM_001199999, NM_001200004, NM_001200006, NM_008647	chr4:61515663-61515844	CTAGGATACCTCATCAAGAATCAAAGACTTCTTTAAATTTCTCTTTGATACACCCTTGAC	100039177	Mm.422695	GO:0003674|GO:0005575|GO:0008150	major urinary protein 16
ASMM10P043351	2.39332	up	protein_coding	NM_016802	CCDS23521.1	Rhoa	RefSeq	2126	chr9	+	108306204	108337939		chr9:108337854+108337939	GTCTCTTCTCTCCAGCTGACTAAACATTTTTCTGTACCAGTTAATTTTTCCAACTAATAG	11848	Mm.757	GO:0000166|GO:0000902|GO:0003924|GO:0003924|GO:0003924|GO:0005515|GO:0005525|GO:0005622|GO:0005634|GO:0005737|GO:0005739|GO:0005829|GO:0005829|GO:0005829|GO:0005856|GO:0005886|GO:0005938|GO:0006184|GO:0006184|GO:0006357|GO:0007010|GO:0007049|GO:0007155|GO:0007160|GO:0007229|GO:0007264|GO:0007266|GO:0007519|GO:0016020|GO:0017022|GO:0019003|GO:0019904|GO:0021795|GO:0021861|GO:0030027|GO:0030036|GO:…	ras homolog gene family, member A
ASMM10P052971	2.27408	up	protein_coding	NM_028742	CCDS20695.1	Ifltd1	RefSeq	1534	chr6	-	145397234	145434925		chr6:145397301-145397354	GAAAATGGAAAGCCATGAAATCTGTGAACGTGAGTAACTATTGTAGAGTTGCTTTATAAC	74071	Mm.441497	GO:0003674|GO:0005198|GO:0005634|GO:0005635|GO:0005737|GO:0005882|GO:0008283	intermediate filament tail domain containing 1
ASMM10P038457	2.57257	up	protein_coding	NM_146757	CCDS21559.1	Olfr583	RefSeq	960	chr7	+	103051299	103052259		chr7:103051749+103052259	ATTCAGATAGGTTTCCTAGTGATAATGCACACTCTACTATTAACAGTTCCACTACTTCTG	258752	Mm.377674	GO:0004871|GO:0004930|GO:0004984|GO:0005886|GO:0007165|GO:0007186|GO:0007608|GO:0016020|GO:0016021|GO:0050896	olfactory receptor 583
ASMM10P036709	2.6407	up	protein_coding	NM_007412	CCDS36084.1	Gpr182	RefSeq	1694	chr10	-	127749601	127751798		chr10:127749678-127751096	TCTTTCCTTGATAGTACACTATTTGTTTGGGTACTGATGTCTAAGGGAGCCACACCGGTG	11536	Mm.2857	GO:0001605|GO:0004871|GO:0004930|GO:0005886|GO:0007165|GO:0016020|GO:0016021	G protein-coupled receptor 182
ASMM10P001978	2.0664	up	protein_coding	NM_001271447		Enox2	RefSeq	3977	chrX	-	49009706	49288242	ENSMUST00000137518, NM_145951	chrX:49168765-49286844	ATTCTTGGAGAACACAAAGAAGTGTGGTGGTATGTTCCAGGATTGAACCAGCTGCCCTTT	209224	Mm.327730	GO:0000166|GO:0003676|GO:0005576|GO:0005886|GO:0006810|GO:0007624|GO:0009897|GO:0015035|GO:0016020|GO:0016491|GO:0040008|GO:0048511|GO:0055114	ecto-NOX disulfide-thiol exchanger 2
ASMM10P047602	2.66232	up	protein_coding	NM_024449	CCDS25481.1	Sost	RefSeq	2066	chr11	-	101962457	101967015		chr11:101962481-101964267	GTGTGGTTTTTTGTTTTTTGTTTTTTCCCCGACCAGAGGCATTGTTAATAAAGACAATGA	74499	Mm.265602	GO:0001503|GO:0005515|GO:0005576|GO:0005578|GO:0005615|GO:0005794|GO:0008134|GO:0008201|GO:0016055|GO:0030178|GO:0030514|GO:0030514|GO:0031012|GO:0031333|GO:0045893|GO:0071374|GO:0090090|GO:0090090|GO:2000054	sclerostin
ASMM10P002419	8.18023	up	protein_coding	NM_008491	CCDS15913.1	Lcn2	RefSeq	853	chr2	-	32384636	32387739		chr2:32384836-32385418	TGTCCCCACCGACCAATGCATTGACAACTGAATGGGTGGTGAGTGTGGCTGACTGGGATG	16819	Mm.9537	GO:0002020|GO:0005215|GO:0005506|GO:0005515|GO:0005576|GO:0005615|GO:0005737|GO:0005829|GO:0006810|GO:0006811|GO:0006915|GO:0009615|GO:0009635|GO:0010628|GO:0015891|GO:0015891|GO:0031346|GO:0036094|GO:0042493|GO:0042803|GO:0045087|GO:0055072|GO:0070207|GO:0070301|GO:0097192	lipocalin 2
ASMM10P009572	2.26699	up	protein_coding	NM_181403	CCDS29585.1	Vps37c	RefSeq	2415	chr19	+	10688814	10714419		chr19:10688984+10706209	GGCGGCCCCGGAGAAGATGGAGGGGCTGAAAGACAAGACCCTGCAGGAGCTGGAGGAAAT	107305	Mm.19091	GO:0000813|GO:0003674|GO:0005634|GO:0005768|GO:0006810|GO:0015031|GO:0016020|GO:0043231	vacuolar protein sorting 37C (yeast)
ASMM10P051360	2.32368	up	protein_coding	NM_001159965	CCDS15396.1	Ralgps2	RefSeq	6992	chr1	-	156804165	156939626	NM_001159966, NM_001159968, NM_023884	chr1:156821409-156821464	ATACCATTCTCTCGGCCCGGTGACAAGAGTGCCGCGAAATGGCTATCGAAGCCACACGAA	78255	Mm.28376	GO:0003674|GO:0005085|GO:0005575|GO:0005622|GO:0005737|GO:0005886|GO:0007264|GO:0008150|GO:0016020	Ral GEF with PH domain and SH3 binding motif 2
ASMM10P024440	2.11267	up	protein_coding	NM_013730	CCDS15502.1	Slamf1	RefSeq	2688	chr1	+	171767131	171801184		chr1:171798146+171798238	AAGAGAAGAAACTTCATGATGCCCTAACAGATCAGGACCCCTGCACAACCATTTATGTGG	27218	Mm.103648	GO:0004872|GO:0005515|GO:0005886|GO:0009897|GO:0009986|GO:0016020|GO:0016021|GO:0046649	signaling lymphocytic activation molecule family member 1
ASMM10P031455	3.05877	up	protein_coding	NM_027650	CCDS39014.2	Speer3	RefSeq	1191	chr5	+	13791618	13796819		chr5:13793223+13793373	AAAGATATCACCCACTGTACGTGACCTAAGTGAGAAGGAGTTCAAAATGGAAATGGAGAG	71026	Mm.158536	GO:0003674|GO:0005575|GO:0008150	spermatogenesis associated glutamate (E)-rich protein 3
ASMM10P008476	8.0599	up	protein_coding	NM_029723	CCDS16053.1	Dapl1	RefSeq	589	chr2	+	59484652	59505020		chr2:59496592+59504710	AGATACAGATGTTGGATGCTCTGACGGACACACTGGACAAGCTCAACCATAAATTTCCAG	76747	Mm.275769	GO:0003674|GO:0005575|GO:0006915|GO:0008150|GO:0030154	death associated protein-like 1
ASMM10P046828	10.0731	up	protein_coding	NM_026183	CCDS24811.2	Slc47a1	RefSeq	2634	chr11	-	61343399	61378075	ENSMUST00000131723	chr11:61343464-61344528	GCTGGAATTCCTATTTCTTCTGCCTATTGTTTTCTATGCTACAAAACTATATCTGAACTG	67473	Mm.100741	GO:0005451|GO:0005886|GO:0006810|GO:0006855|GO:0015238|GO:0015297|GO:0015695|GO:0015893|GO:0016020|GO:0016021|GO:0031988|GO:0055085	solute carrier family 47, member 1
ASMM10P039289	2.0659	up	protein_coding	NM_031195	CCDS52543.1	Msr1	RefSeq	3643	chr8	-	39603451	39642678		chr8:39603504-39605982	GAAAAGAGACAGGATGTGAATTTTGGGCATCTTCTTTTGAACCTCATACAATGAAATGAA	20288	Mm.239291	GO:0005044|GO:0005581|GO:0005829|GO:0005886|GO:0006897|GO:0006898|GO:0010744|GO:0010886|GO:0016020|GO:0016021|GO:0030169|GO:0030301|GO:0031410|GO:0034362|GO:0034381|GO:0042953	macrophage scavenger receptor 1
ASMM10P019154	5.01514	up	protein_coding	NM_009890	CCDS29759.1	Ch25h	RefSeq	1365	chr19	-	34473783	34475135		chr19:34473880-34475135	TCTGACTCTTTAAATAATCAAATTTGTTCCTGCTGGGCAGTGACCAAGGTTATAGTATAT	12642	Mm.30824	GO:0001567|GO:0004497|GO:0005506|GO:0005783|GO:0006629|GO:0006633|GO:0006694|GO:0008202|GO:0008203|GO:0008395|GO:0016020|GO:0016021|GO:0016126|GO:0016491|GO:0046872|GO:0055114|GO:0055114	cholesterol 25-hydroxylase
ASMM10P016461	2.32638	up	protein_coding	NM_011500	CCDS28978.1	Strn	RefSeq	3965	chr17	-	78653963	78736560		chr17:78692407-78692467	AGTTGAAATATGGGACAGAACTGAATCAGGGAGACATGAAGCCTCCAAGCTATGACTCTG	268980	Mm.391038	GO:0000159|GO:0005516|GO:0005737|GO:0005923|GO:0007626|GO:0008285|GO:0014069|GO:0016020|GO:0016055|GO:0016358|GO:0019904|GO:0030331|GO:0032403|GO:0042995|GO:0043025|GO:0043197|GO:0043234|GO:0045211|GO:0051721|GO:0070016	striatin, calmodulin binding protein
ASMM10P009511	3.22512	up	protein_coding	NM_178606	CCDS35926.1	Reep3	RefSeq	5473	chr10	-	67009188	67096988		chr10:67013737-67014901	CCGCAAAGAGGTGCGGTATGGCTCACTAAAATATAAAGTGAAGAAGAGACCGCAAGTGTA	28193	Mm.41272	GO:0003674|GO:0005575|GO:0005783|GO:0005874|GO:0006998|GO:0007049|GO:0007067|GO:0007084|GO:0016020|GO:0016021|GO:0051301	receptor accessory protein 3
ASMM10P041060	4.72077	up	protein_coding	NM_013519	CCDS40499.1	Foxc2	RefSeq	2739	chr8	+	121116170	121118894		chr8:121118822+121118892	ACCTGTGTTTGTCTTATGTGATCTCAGTGTTGTATTTACCTTAAAATAAACCCGTGTTGT	14234	Mm.14092	GO:0000122|GO:0001077|GO:0001501|GO:0001501|GO:0001503|GO:0001568|GO:0001569|GO:0001656|GO:0001657|GO:0001756|GO:0001822|GO:0001945|GO:0001946|GO:0001946|GO:0001946|GO:0001974|GO:0003007|GO:0003677|GO:0003690|GO:0003700|GO:0003700|GO:0003700|GO:0003705|GO:0005634|GO:0005634|GO:0005667|GO:0006351|GO:0006355|GO:0006366|GO:0007219|GO:0007275|GO:0007507|GO:0007507|GO:0007507|GO:0008134|GO:0008283|GO:…	forkhead box C2
ASMM10P037878	2.66659	up	protein_coding	NM_008437	CCDS21212.1	Napsa	RefSeq	1479	chr7	+	44572444	44586846		chr7:44586786+44586846	CGCCCTGGTTAGGGTACAAGCTCACCGGGCCACAGCAGCTATGCTTCTTTCCAATTAAAC	16541	Mm.383181	GO:0004175|GO:0004175|GO:0004190|GO:0005515|GO:0005576|GO:0005615|GO:0005764|GO:0005764|GO:0006508|GO:0008233|GO:0016787|GO:0033619|GO:0033619|GO:0043129|GO:0097208|GO:0097208	napsin A aspartic peptidase
ASMM10P041863	2.24217	up	protein_coding	NM_001033208	CCDS23327.1	Myzap	RefSeq	2283	chr9	-	71504346	71592360	ENSMUST00000163708	chr9:71504383-71505057	GACGAGGAGTCCATTCACGCACGCTCTACTTTGATATTAAAACCCACATAACATATATTT	102371	Mm.27585	GO:0005515|GO:0005737|GO:0005856|GO:0005886|GO:0016020|GO:0030054|GO:0030864|GO:0031234|GO:0031674|GO:0035556	myocardial zonula adherens protein
ASMM10P021540	2.11471	up	protein_coding	NM_009732	CCDS16746.1	Avp	RefSeq	507	chr2	-	130580676	130582541		chr2:130580690-130580849	CTGGTACAGCTGGCTGGGACACGGGAGTCCGTGGATTCTGCCAAGCCCCGGGTCTACTGA	11998	Mm.6190	GO:0002125|GO:0003084|GO:0004672|GO:0004871|GO:0005179|GO:0005184|GO:0005185|GO:0005576|GO:0005615|GO:0006468|GO:0007165|GO:0007204|GO:0007621|GO:0007625|GO:0007626|GO:0008284|GO:0010628|GO:0014049|GO:0030141|GO:0030307|GO:0030425|GO:0030819|GO:0031394|GO:0031894|GO:0031895|GO:0032849|GO:0033138|GO:0035176|GO:0035813|GO:0042310|GO:0042711|GO:0043027|GO:0043066|GO:0043084|GO:0043154|GO:0045907|GO:…	arginine vasopressin
ASMM10P050822	2.1051	up	protein_coding	NM_001100109	CCDS49065.1	Srp54b	RefSeq	3286	chr12	+	55155103	55189213	NM_011899	chr12:55189142+55189213	CCTTTATCCATAGAGCCATGTCATTGGCCACAGTTCCAAAGAAAGAGAGGAAGGAAGGAA	665155	Mm.12848	GO:0003924|GO:0005525|GO:0005634|GO:0005786|GO:0008144|GO:0008150|GO:0019003|GO:0030942	signal recognition particle 54B
ASMM10P048055	2.38733	up	protein_coding	NM_001029937	CCDS24375.1	Sec14l3	RefSeq	3928	chr11	+	4064852	4078990		chr11:4078892+4078990	GAGAAAGCTTTCAGACTTTGAAAGACTCTTTTTGAGTGATATTGGATGGTCCTTAAAATG	380683	Mm.296806	GO:0003674|GO:0005575|GO:0008150	SEC14-like 3 (S. cerevisiae)
ASMM10P006839	2.61183	up	protein_coding	NM_009177	CCDS27511.1	St3gal1	RefSeq	5784	chr15	-	67102874	67176882		chr15:67153121-67176631	AGCTGGCTGGGTTTGACTCTGCTGAGCTAGCAATGCCATCAAAGAGCAACTGGCACCTGT	20442	Mm.248334	GO:0003836|GO:0003836|GO:0005576|GO:0005794|GO:0006468|GO:0006486|GO:0006486|GO:0008373|GO:0016020|GO:0016021|GO:0016740|GO:0016757|GO:0030173|GO:0097503	ST3 beta-galactoside alpha-2,3-sialyltransferase 1
ASMM10P018682	2.33755	up	protein_coding	NM_001042660	CCDS37860.1	Smad7	RefSeq	4441	chr18	+	75367364	75395934		chr18:75395578+75395934	CTCATTGGAAATTTAGCATTGTAGTGCTTTGAGAGAGGAAAGGACTCCTTAAAAGAAAAA	17131	Mm.34407	GO:0000122|GO:0003677|GO:0003700|GO:0005515|GO:0005518|GO:0005622|GO:0005634|GO:0005634|GO:0005667|GO:0005737|GO:0005886|GO:0005913|GO:0006351|GO:0006355|GO:0007179|GO:0008013|GO:0010801|GO:0010944|GO:0016342|GO:0017015|GO:0017015|GO:0022409|GO:0030512|GO:0030514|GO:0030514|GO:0030617|GO:0031397|GO:0031398|GO:0031625|GO:0032436|GO:0032925|GO:0033137|GO:0034333|GO:0034629|GO:0034713|GO:0035556|GO:…	SMAD family member 7
ASMM10P052840	2.3879	up	protein_coding	NM_007610	CCDS20064.1	Casp2	RefSeq	3463	chr6	+	42265038	42282496	ENSMUST00000139930	chr6:42265095+42265155	TGCGTGTGCAGCCCGGGAAAAGCTGGAAATGGCGGCGCCGAGCGGGAGGTCGCAGTCCTC	12366	Mm.3921	GO:0004197|GO:0005515|GO:0005622|GO:0005634|GO:0005737|GO:0005739|GO:0006508|GO:0006915|GO:0006977|GO:0008233|GO:0008234|GO:0016020|GO:0016485|GO:0016787|GO:0019904|GO:0035234|GO:0042981|GO:0043065|GO:0043065|GO:0043066|GO:0043525|GO:0097153|GO:0097190|GO:0097192|GO:2001235	caspase 2
ASMM10P044579	2.44947	up	protein_coding	NM_008356	CCDS30460.1	Il13ra2	RefSeq	1558	chrX	-	147383477	147403832		chrX:147384457-147384559	ATATTCCTTTTGTTACTTCTTTGCCTTATTGTGGAGAAGGAAGAACCTGAACCCACATTG	16165	Mm.368330	GO:0004896|GO:0005576|GO:0016020|GO:0016021	interleukin 13 receptor, alpha 2
ASMM10P035035	2.22476	up	protein_coding	NM_144512	CCDS20490.1	Slc6a13	RefSeq	2150	chr6	+	121300295	121337718		chr6:121336925+121336985	ATCTGCATTCCTGCCTGGAGCATCTACAAGCTGAGGACTCTCAAGGGCCCACTCAGAGAG	14412	Mm.258596	GO:0005328|GO:0005332|GO:0005886|GO:0005887|GO:0006810|GO:0006836|GO:0015293|GO:0016020|GO:0016021|GO:0042165	solute carrier family 6 (neurotransmitter transporter, GABA), member 13
ASMM10P020276	2.8202	up	protein_coding	NM_008963	CCDS38074.1	Ptgds	RefSeq	806	chr2	-	25466711	25469749		chr2:25469629-25469734	AAATGGCTGCTCTTCGCATGCTGTGGATGGGTTTGGTCCTCCTGGGTCTCTTGGGATTCC	19215	Mm.1008	GO:0001516|GO:0001516|GO:0004667|GO:0004667|GO:0005215|GO:0005501|GO:0005501|GO:0005504|GO:0005576|GO:0005576|GO:0005615|GO:0005634|GO:0005737|GO:0005783|GO:0005791|GO:0005794|GO:0006629|GO:0006631|GO:0006633|GO:0006693|GO:0006810|GO:0016020|GO:0016853|GO:0036094|GO:0045187	prostaglandin D2 synthase (brain)
ASMM10P046119	2.12795	up	protein_coding	NM_009635	CCDS24221.1	Avil	RefSeq	3033	chr10	+	127000708	127020994		chr10:127020934+127020994	TACCATGTGCCACAGCATGTTCAACTTTACAAATAAAGAGGCCATGTGACTATGTTCTTA	11567	Mm.10739	GO:0003779|GO:0005515|GO:0005737|GO:0005856|GO:0007010|GO:0007015|GO:0010976|GO:0042995|GO:0051693|GO:0060271	advillin
ASMM10P054023	3.80121	up	protein_coding	NM_021510	CCDS24634.1	Hnrnph1	RefSeq	2242	chr11	+	50377718	50386528		chr11:50377723+50377786	TTGCTGGAAGGGCTTTATTTAGCCTGCGCAGGCGCCCGCTTATCATTTCTCCTCAGCCAC	59013	Mm.21740	GO:0000166|GO:0003676|GO:0003723|GO:0005634|GO:0005681|GO:0005737|GO:0006397|GO:0008380|GO:0015629|GO:0019012|GO:0019013|GO:0030529|GO:0043484|GO:0071013	heterogeneous nuclear ribonucleoprotein H1
ASMM10P019052	2.03925	up	protein_coding	NM_010730	CCDS29692.1	Anxa1	RefSeq	1395	chr19	-	20373433	20390671		chr19:20377626-20377679	ATGACATGAACAAAGCTCTGGATCTGGAACTGAAGGGTGACATTGAGAAGTGCCTCACAA	16952	Mm.248360	GO:0001533|GO:0001780|GO:0001780|GO:0002674|GO:0003697|GO:0003727|GO:0004859|GO:0005198|GO:0005509|GO:0005515|GO:0005543|GO:0005544|GO:0005615|GO:0005634|GO:0005737|GO:0005886|GO:0005929|GO:0007165|GO:0007166|GO:0016020|GO:0018149|GO:0019834|GO:0030073|GO:0030216|GO:0030674|GO:0031340|GO:0031394|GO:0031966|GO:0033031|GO:0042127|GO:0042383|GO:0042803|GO:0042995|GO:0043065|GO:0043066|GO:0043086|GO:…	annexin A1
ASMM10P052587	2.0642	up	protein_coding	NM_008592	CCDS26425.1	Foxc1	RefSeq	3990	chr13	+	31806645	31810635		chr13:31810553+31810635	CTTAAGCAGTAATTGCTGTTGCTTGTTGTCAAAATTTGATCATTGTTAAAGGATTGCTGC	17300	Mm.12949	GO:0000122|GO:0001501|GO:0001503|GO:0001541|GO:0001568|GO:0001654|GO:0001654|GO:0001657|GO:0001701|GO:0001756|GO:0001822|GO:0001945|GO:0001974|GO:0003007|GO:0003677|GO:0003690|GO:0003700|GO:0003700|GO:0003705|GO:0005634|GO:0005667|GO:0005720|GO:0005737|GO:0006351|GO:0006355|GO:0007219|GO:0007420|GO:0007507|GO:0007507|GO:0007507|GO:0008134|GO:0008134|GO:0008301|GO:0008301|GO:0008354|GO:0014032|GO:…	forkhead box C1
ASMM10P020130	2.27	up	protein_coding	NM_010582	CCDS15677.2	Itih2	RefSeq	3139	chr2	-	10094590	10130683		chr2:10094714-10094901	GCCTTAATGGCTTATAGTTTTGGAAACTGTATGTGTATCCTTTTCTCCCTTGATACTTTT	16425	Mm.182043	GO:0004867|GO:0005576|GO:0010466|GO:0030212|GO:0030414	inter-alpha trypsin inhibitor, heavy chain 2
ASMM10P035236	3.11236	up	protein_coding	NM_001109914	CCDS51938.1	Apold1	RefSeq	3284	chr6	+	134982000	134986836		chr6:134986760+134986836	GCAGGTCGAAAGGGTTTGTGGCGCAAATGAAAAGAGAGAAATAAATGTTAGGGTTTGGAA	381823	Mm.296104	GO:0003674|GO:0005575|GO:0008150	apolipoprotein L domain containing 1
ASMM10P021237	2.12171	up	protein_coding	NM_026271	CCDS16511.1	Fibin	RefSeq	2069	chr2	-	110360924	110362993		chr2:110360959-110362993	CTATGCACTCATTCTGTGTTAGTGATGCCTAACAATTTGAAAGCTATTTCTATGCTCTTA	67606	Mm.291809	GO:0003674|GO:0005576|GO:0005783|GO:0005794|GO:0008150	fin bud initiation factor homolog (zebrafish)
ASMM10P026031	4.24912	up	protein_coding	NM_007759	CCDS17460.1	Crabp2	RefSeq	900	chr3	+	87948692	87953372		chr3:87948850+87948910	TTTCTGGCAACTGGAAGATCATCCGATCGGAAAACTTTGAGGAAATGCTAAAAGCTCTGG	12904	Mm.4757	GO:0001972|GO:0001972|GO:0005215|GO:0005634|GO:0005737|GO:0005737|GO:0005783|GO:0005829|GO:0006810|GO:0008289|GO:0016918|GO:0019841|GO:0030332|GO:0035115|GO:0042573	cellular retinoic acid binding protein II
ASMM10P042837	2.13004	up	protein_coding	NM_025540	CCDS40640.1	Sln	RefSeq	536	chr9	+	53850250	53853849		chr9:53853781+53853849	CCTAGCAAATGTACTATTCAAGTCACCAGGTTAAAATTAAACTGGATTCTTATGATGCAG	66402	Mm.29132	GO:0005783|GO:0016020|GO:0016021|GO:0016529|GO:0030234|GO:0070296|GO:1901077|GO:1901894	sarcolipin
ASMM10P014962	2.32828	up	protein_coding	NM_009930	CCDS35554.1	Col3a1	RefSeq	5564	chr1	+	45311537	45349706		chr1:45347765+45347878	AGGCCAGTGGCAATGTAAAGAAGTCTCTGAAGCTGATGGGATCAAATGAAGGCGAATTCA	12825	Mm.249555	GO:0001568|GO:0005178|GO:0005201|GO:0005576|GO:0005578|GO:0005581|GO:0005586|GO:0005586|GO:0005615|GO:0007160|GO:0007179|GO:0007229|GO:0007507|GO:0009314|GO:0018149|GO:0021987|GO:0030199|GO:0030199|GO:0031012|GO:0031012|GO:0032964|GO:0034097|GO:0035025|GO:0042060|GO:0043206|GO:0043588|GO:0046332|GO:0046872|GO:0048407|GO:0048565|GO:0050777|GO:0071230|GO:2001223	collagen, type III, alpha 1
ASMM10P005053	2.68376	up	protein_coding	NM_001145960	CCDS52769.1	Slc37a2	RefSeq	4440	chr9	-	37229148	37255738		chr9:37233060-37233309	GAAGCAGTGGCTCTAGTCTGGCCCTAACCCACCCGCGATAGTATTTTCCTCAAGTCCCAT	56857	Mm.440037	GO:0005215|GO:0006072|GO:0006127|GO:0006810|GO:0008643|GO:0015169|GO:0015794|GO:0016020|GO:0016021|GO:0055085	solute carrier family 37 (glycerol-3-phosphate transporter), member 2
ASMM10P040911	8.61212	up	protein_coding	NM_009864	CCDS22638.1	Cdh1	RefSeq	4413	chr8	+	106603367	106670246		chr8:106670163+106670246	TGGGGGGTGGAAAAGGTAAGCCATTGAAACCGTTCTCTAAGATGCATTTTTATGAATTTT	12550	Mm.35605	GO:0001701|GO:0001829|GO:0003382|GO:0005509|GO:0005515|GO:0005737|GO:0005768|GO:0005794|GO:0005802|GO:0005886|GO:0005886|GO:0005911|GO:0005911|GO:0005912|GO:0005913|GO:0005913|GO:0005925|GO:0007155|GO:0007156|GO:0007416|GO:0007605|GO:0008013|GO:0008013|GO:0009898|GO:0009986|GO:0015629|GO:0016020|GO:0016021|GO:0016235|GO:0016323|GO:0016328|GO:0016337|GO:0016337|GO:0016342|GO:0019538|GO:0019903|GO:…	cadherin 1
ASMM10P037110	2.22308	up	protein_coding	NM_001143765	CCDS52436.1	Syce1	RefSeq	1462	chr7	-	140777228	140787854		chr7:140777256-140777732	CACATCACCAGCTCTTAATTCTCACTATAAACCACCTCATTCTTCAAGCAAAATAAATGA	74075	Mm.46102	GO:0000795|GO:0000801|GO:0005515|GO:0005634|GO:0005694|GO:0007049|GO:0007126|GO:0007128|GO:0007130|GO:0051301|GO:0070193	synaptonemal complex central element protein 1
ASMM10P017310	3.05943	up	protein_coding	NM_009526	CCDS15056.1	Wnt6	RefSeq	2068	chr1	+	74771891	74785319		chr1:74782809+74782894	ACTCTTTATGGATGCGCAGCACAAGCGGGGCCGTGGAGATATCCGTGCATTGGTGCAACT	22420	Mm.268282	GO:0001658|GO:0005102|GO:0005109|GO:0005515|GO:0005576|GO:0005578|GO:0005615|GO:0007165|GO:0007267|GO:0007275|GO:0009798|GO:0009887|GO:0009986|GO:0010628|GO:0010628|GO:0016055|GO:0030182|GO:0031012|GO:0042475|GO:0045165|GO:0045893|GO:0060684|GO:0070172|GO:0072079|GO:0072080	wingless-related MMTV integration site 6
ASMM10P000469	2.01213	up	protein_coding	NM_146238	CCDS41207.1	Gemin8	RefSeq	1836	chrX	+	166170479	166190512		chrX:166170544+166178791	TGCCAGCTGCGTGCCCACGAGTTCCCACTTGGACTTTTGCAATCAGAGATAACAGCAATG	237221	Mm.209490	GO:0000387|GO:0005634|GO:0005681|GO:0005737|GO:0006397|GO:0008380|GO:0032797	gem (nuclear organelle) associated protein 8
ASMM10P005337	3.12072	up	protein_coding	NM_001163465	CCDS49641.1	Rhpn1	RefSeq	2303	chr15	+	75704287	75714419	NM_008164	chr15:75711903+75712256	AGGAAGCTTGCCAAGGCCCACCTGAAGCGTGCCATCCTGGGCCAGGAGGAGGCGCTGCGG	14787	Mm.57052	GO:0005083|GO:0007165|GO:0050790	rhophilin, Rho GTPase binding protein 1
ASMM10P053938	2.22036	up	protein_coding	NM_001042558	CCDS36030.1	Apaf1	RefSeq	6557	chr10	-	90989310	91082743		chr10:91080066-91080124	ACATCCTGTTGCTCGTCATGACAGGCATCCTGGTGCTTTGCCTCTAGCCCATGCTCCACA	11783	Mm.220289	GO:0000166|GO:0001843|GO:0005524|GO:0005622|GO:0005634|GO:0005634|GO:0005737|GO:0005794|GO:0005829|GO:0005829|GO:0006309|GO:0006919|GO:0006919|GO:0006919|GO:0006952|GO:0007275|GO:0007420|GO:0008635|GO:0008656|GO:0010659|GO:0030900|GO:0031072|GO:0042802|GO:0042802|GO:0042981|GO:0043293|GO:0043531|GO:0051260|GO:0051402|GO:0071560|GO:2001235	apoptotic peptidase activating factor 1
ASMM10P006515	2.21211	up	protein_coding	NM_001276481		Dag1	RefSeq	5534	chr9	-	108204860	108263815		chr9:108218361-108263480	GTCCTTGCGGGCTCTGGGTGCTCTAGGATGGAACAGCTGTGCAGAGGGTGAGGATCCAAC	13138	Mm.7524	GO:0002011|GO:0002162|GO:0003779|GO:0005509|GO:0005515|GO:0005576|GO:0005604|GO:0005604|GO:0005615|GO:0005634|GO:0005654|GO:0005737|GO:0005856|GO:0005886|GO:0005886|GO:0005913|GO:0005925|GO:0005925|GO:0006509|GO:0006607|GO:0007016|GO:0008307|GO:0009279|GO:0014044|GO:0015631|GO:0016010|GO:0016011|GO:0016020|GO:0016021|GO:0016323|GO:0016340|GO:0017166|GO:0019048|GO:0021682|GO:0022011|GO:0030027|GO:…	dystroglycan 1
ASMM10P035847	3.71728	up	protein_coding	NM_028179	CCDS52172.1	2200002D01Rik	RefSeq	522	chr7	-	29247520	29248467		chr7:29248376-29248467	TAGGCTCTGCCTAAAGTTTCCGGCCATCCAGACTGGTCACCGCCATGGAGTTTGACTTGG	72275	Mm.441142	GO:0003674|GO:0005634|GO:0005730|GO:0008150	RIKEN cDNA 2200002D01 gene
ASMM10P052137	2.04476	up	protein_coding	NM_012048	CCDS26704.1	Polk	RefSeq	4226	chr13	-	96480688	96542485		chr13:96496616-96496842	AAGTGGTAAAGGAAATTCGCTTCAGAATTGAACAAAAAACAACGCTGACAGCCAGCGCAG	27015	Mm.89926	GO:0003677|GO:0003684|GO:0003887|GO:0005634|GO:0006260|GO:0006261|GO:0006281|GO:0006297|GO:0006974|GO:0016740|GO:0016779|GO:0046872	polymerase (DNA directed), kappa
ASMM10P034722	4.9105	up	protein_coding	NM_020619	CCDS20273.1	Mogs	RefSeq	2798	chr6	+	83115505	83118898		chr6:83116165+83116248	TAAGGCTCACCACTGAGTTCGTCAAGAGGCCTGGGGGTCAGCACGGAGGGGATTGGAGCT	57377	Mm.28188	GO:0003674|GO:0003824|GO:0004573|GO:0005575|GO:0005783|GO:0008152|GO:0009311|GO:0016020|GO:0016021|GO:0016787|GO:0016798	mannosyl-oligosaccharide glucosidase
ASMM10P046639	2.87068	up	protein_coding	NM_173387	CCDS24638.1	Zfp879	RefSeq	2408	chr11	-	50832034	50841552		chr11:50838423-50838536	CTCAGAGAACCTTGTACCGAGAGGTGATGCTGGAGAACTACAGCAACCTGGTCTCGCTGG	214779	Mm.191846	GO:0003676|GO:0003677|GO:0005622|GO:0005634|GO:0006351|GO:0006355|GO:0008150|GO:0046872	zinc finger protein 879
ASMM10P052746	2.79306	up	protein_coding	NM_001244649		Gm8765	RefSeq	3109	chr13	+	50698328	50703409	NM_001033438	chr13:50703146+50703409	TAAAGCCCAAAGAGCCTGTGACCCATATATGAACCAAGAGATGAGAGGGATGTGCTTTGA	667693	Mm.425810	GO:0003674|GO:0005575|GO:0008150	predicted gene 8765
ASMM10P017817	3.84782	up	protein_coding	NM_001136086	CCDS50269.1	Dpysl3	RefSeq	1986	chr18	-	43324226	43373272		chr18:43373081-43373272	GAAAAATCTGGGTCTAACTGAAGCTTAGGATGTATTCACCATCAAGAAACAAAATCCGGC	22240	Mm.8180	GO:0005737|GO:0006208|GO:0007399|GO:0016787|GO:0016810|GO:0016812|GO:0042995|GO:0051219	dihydropyrimidinase-like 3
ASMM10P007742	2.08245	up	protein_coding	NM_023143	CCDS20521.1	C1ra	RefSeq	2762	chr6	+	124512620	124523440		chr6:124521699+124522201	TGTCTGCCAGTGTGTGGGAAACCTGTCAACCCTGTGACACAGAAGGAGCGCATCATCAGA	50909	Mm.333375	GO:0003824|GO:0004252|GO:0005509|GO:0005576|GO:0006508|GO:0006956|GO:0006958|GO:0008233|GO:0008236|GO:0016787|GO:0045087	complement component 1, r subcomponent A
ASMM10P051893	4.21066	up	protein_coding	NM_007994	CCDS36698.1	Fbp2	RefSeq	1294	chr13	-	62836884	62858370		chr13:62836911-62837280	CTGCTAAGGACAGGGTTAGAAGCCAGGGGTAAAGAAAGATACAGTCAAAGGACTAAAATA	14120	Mm.391871	GO:0003824|GO:0005975|GO:0006094|GO:0008152|GO:0016787|GO:0042132|GO:0042578|GO:0046872	fructose bisphosphatase 2
ASMM10P014543	3.16406	up	protein_coding	NM_146992	CCDS28253.1	Olfr204	RefSeq	918	chr16	-	59314487	59315405		chr16:59314786-59315405	TCTCTTAATGGATTGGTGGCTTTTATTTTTGCTTCTTCTATACAAATCAGTACCTCTGTG	258994	Mm.378629	GO:0004871|GO:0004930|GO:0004984|GO:0005886|GO:0007165|GO:0007186|GO:0007608|GO:0016020|GO:0016021|GO:0050896	olfactory receptor 204
ASMM10P028155	4.19718	up	protein_coding	NM_019763	CCDS38940.1	Spen	RefSeq	12299	chr4	-	141467889	141538597		chr4:141480759-141480814	GATGGCTCAGTCCAAGCATGAAGACTGGAGTGCAGATGCCCAGAGCCCACATAAATGCCG	56381	Mm.299906	GO:0000122|GO:0000166|GO:0001085|GO:0001191|GO:0003676|GO:0003677|GO:0003697|GO:0003700|GO:0003714|GO:0003723|GO:0005515|GO:0005634|GO:0005634|GO:0006351|GO:0006355|GO:0007219|GO:0017053|GO:0045892|GO:0045892|GO:0045893|GO:0050769	SPEN homolog, transcriptional regulator (Drosophila)
ASMM10P053588	2.79324	up	protein_coding	NM_172472	CCDS52984.1	Tfe3	RefSeq	3293	chrX	+	7762660	7775202	NM_001105196, NM_001271489, NM_001271490	chrX:7762672+7762732	TGTGGAGTTTCCCCAGCCCAAGGAGGAGGGGGAAGAGGACGAGAGGGAGGCGAGCGGTCG	209446	Mm.249142	GO:0003677|GO:0003700|GO:0005634|GO:0005634|GO:0005667|GO:0005737|GO:0005737|GO:0006351|GO:0006355|GO:0006959|GO:0044212|GO:0045670|GO:0045785|GO:0045893|GO:0045944|GO:0045944|GO:0046982|GO:0046983	transcription factor E3
ASMM10P053568	3.63996	up	protein_coding	NM_148940	CCDS40782.1	Prss44	RefSeq	1854	chr9	+	110813993	110817999		chr9:110817178+110817238	GGATACCCTGGAGTTTATACAGAAGTGAGTTACTACAGAGACTGGATCATTAAAGAACTG	73336	Mm.200587	GO:0003824|GO:0004252|GO:0005575|GO:0006508|GO:0008233|GO:0008236|GO:0016020|GO:0016021|GO:0016787	protease, serine 44
ASMM10P002550	5.08253	up	protein_coding	NM_033605	CCDS30363.1	Dach2	RefSeq	3014	chrX	+	113298255	113836386	ENSMUST00000146539	chrX:113298919+113452457	AAACTTTGTTCACCGATTGCACCAACGCCAGAAGGAAGAGGCAAATGACAAGGAAACAAG	93837	Mm.79760	GO:0000166|GO:0003677|GO:0005634|GO:0006351|GO:0006355|GO:0007275|GO:0046545	dachshund 2 (Drosophila)
ASMM10P000171	3.26611	up	protein_coding	NM_001081341	CCDS52802.1	Scaper	RefSeq	5259	chr9	-	55549882	55938115		chr9:55859885-55864385	TTTCAAATGTGAGTGCTGCTGACTGGTCTATGGCAGAAGTTCTCGCTAAAAAAGAAGAGC	244891	Mm.86588	GO:0003674|GO:0005575|GO:0008150	S phase cyclin A-associated protein in the ER
ASMM10P000221	2.09941	up	protein_coding	NM_133232	CCDS15683.1	Pfkfb3	RefSeq	5043	chr2	-	11471430	11502090	NM_001177754, NM_001177757, NM_001177758, uc008iii.1	chr2:11480322-11481870	GAGGTCAGAGGATGCAAAGAAGGGACCTAACCCGCTCATGAGACGCAATAGTGTCACCCC	170768	Mm.19669	GO:0003873|GO:0004331|GO:0006003|GO:0016301|GO:0016310|GO:0016740|GO:0016787	6-phosphofructo-2-kinase/fructose-2,6-biphosphatase 3
ASMM10P047525	2.36068	up	protein_coding	NM_001256057	CCDS56804.1	Gm11570	RefSeq	1891	chr11	-	99984702	99986593		chr11:99984716-99986593	GGAGCACCTGCAGCGAGATATATTTAATCGTGCAATAAAAGTGGCTAAGTTGAAGTGGCA	100504183	Mm.426560	GO:0003674|GO:0005575|GO:0005882|GO:0008150|GO:0045095	predicted gene 11570
ASMM10P041395	3.34447	up	protein_coding	NM_207664		Olfr151	RefSeq	1086	chr9	-	37729976	37731061		chr9:37729990-37730239	TCTTCATGTAAAAGTAAGTGGTTATGCACACCTGTATGATAACCTCTGCAAGCTCACCCA	406176	Mm.356219	GO:0004871|GO:0004930|GO:0004984|GO:0005886|GO:0007165|GO:0007186|GO:0007608|GO:0016020|GO:0016021|GO:0050896	olfactory receptor 151
ASMM10P022550	2.20985	up	protein_coding	NM_001039086	CCDS38092.1	Rapgef1	RefSeq	6233	chr2	+	29619719	29740363		chr2:29720647+29720738	AAAGGCCAGCAGTGAGGAAGCTGGTGGGGATGAGTATGTCAGTCTGTACTCCTCTGGCCA	107746	Mm.298274	GO:0001568|GO:0004871|GO:0005070|GO:0005085|GO:0005515|GO:0005769|GO:0010976|GO:0016337|GO:0017034|GO:0032486|GO:0032854|GO:0038180|GO:0046580|GO:0048008|GO:0050790|GO:0051898|GO:0061028|GO:0070373|GO:0071320|GO:0090090|GO:1901888|GO:1990090|GO:2000178	Rap guanine nucleotide exchange factor (GEF) 1
ASMM10P054511	2.69449	up	protein_coding	NM_001272031		Arvcf	RefSeq	4330	chr16	+	18392562	18407074	NM_001272032	chr16:18392563+18392623	GCTGGTCTTGGCCGCTGCCAGGTCCGCCTGCACTGGAGGGAGTCAGTAGAGCCGGAGCGG	11877	Mm.293599	GO:0005515|GO:0005634|GO:0005737|GO:0005886|GO:0007155|GO:0016339	armadillo repeat gene deleted in velo-cardio-facial syndrome
ASMM10P010843	2.67192	up	protein_coding	NM_001033668	CCDS49436.1	Dnah1	RefSeq	12872	chr14	-	31260374	31323896		chr14:31269782-31269917	CATCGCCACAATGCAGGCCAAGTATCGAGAGTGTGTGGCCAAGAAGGAGGAGCTGGAGAT	110084	Mm.101811	GO:0000166|GO:0003777|GO:0005524|GO:0005858|GO:0007018	dynein, axonemal, heavy chain 1
ASMM10P017957	2.46614	up	protein_coding	NM_008651	CCDS35510.1	Mybl1	RefSeq	3564	chr1	-	9668834	9700209		chr1:9671592-9671758	AATAAAAAGAGACCAAACCCTAACCCTTGTAAAGCTGTCAAATTGGAAAAGAGTCTTCAG	17864	Mm.479	GO:0003677|GO:0003682|GO:0005634|GO:0006351|GO:0006355	myeloblastosis oncogene-like 1
ASMM10P032781	2.85441	up	protein_coding	NM_010102	CCDS24059.1	S1pr4	RefSeq	2393	chr10	-	81497744	81500137		chr10:81497758-81500132	GTGCAGCTGCAAGCCATGCATGGCTGCATAAAATTCATTAAAATGAACGAAACCTCCACA	13611	Mm.33065	GO:0004871|GO:0004930|GO:0005886|GO:0005887|GO:0007165|GO:0007186|GO:0007186|GO:0007189|GO:0016020|GO:0016021|GO:0038036	sphingosine-1-phosphate receptor 4
ASMM10P046450	2.03082	up	protein_coding	NM_027260	CCDS24486.1	Vrk2	RefSeq	1906	chr11	-	26471401	26593920		chr11:26476643-26476700	AAAGGCTACAAGAAAACCAGCCAATGAGTTCCCAGCTAAGTTCCCAAAGAAAGTCCACAG	69922	Mm.285351	GO:0000166|GO:0004672|GO:0004674|GO:0004674|GO:0005524|GO:0005634|GO:0005737|GO:0005739|GO:0005783|GO:0005789|GO:0006468|GO:0016020|GO:0016021|GO:0016301|GO:0016310|GO:0016740|GO:0016772|GO:0031966|GO:0034599|GO:0043408|GO:0046777|GO:0046777|GO:2000659	vaccinia related kinase 2
ASMM10P016311	3.59083	up	protein_coding	NM_029796	CCDS28895.1	Lrg1	RefSeq	1372	chr17	-	56119677	56121946		chr17:56119702-56120944	TATCTGGCTTTGACACGTCTGTTTCAGGGGTCACCAAAGCAGTTAATAAAACGGCTCCTA	76905	Mm.348025	GO:0003674|GO:0005615|GO:0050873	leucine-rich alpha-2-glycoprotein 1
ASMM10P044555	3.6627	up	protein_coding	NM_001114385	CCDS53208.1	Chrdl1	RefSeq	4060	chrX	-	143285673	143394262	NM_031258	chrX:143394139-143394262	TGGGATGTATCAATAAAGCCCGGTGCTAGGACCAAGAAGGGGTGCGTGTTTGCAGCGGCT	83453	Mm.157697	GO:0001503|GO:0001654|GO:0001709|GO:0005576|GO:0007275|GO:0007399|GO:0030154|GO:0030182|GO:0030514|GO:0048749	chordin-like 1
ASMM10P054961	4.48158	up	protein_coding	NM_013908	CCDS15778.1	Fbxw5	RefSeq	2359	chr2	+	25500777	25505470		chr2:25500786+25500851	GGGCTCTCAGCGTCGAGCCTGGCGCCTCCATAAAGACGTGGAGGTGGAGACTAGAGCGGC	30839	Mm.29170	GO:0005515|GO:0005737|GO:0007067|GO:0016567|GO:0016567|GO:0019005|GO:0019005|GO:0019901|GO:0031146|GO:0031146|GO:0043161|GO:0051298|GO:0080008	F-box and WD-40 domain protein 5
ASMM10P018373	2.13463	up	protein_coding	NM_138662		Pcdha3	RefSeq	5230	chr18	+	36946206	37187657		chr18:36948516+36948576	TGCCCAGTTAATCAAGATAAAGAAGACAAACTGGTTGGAGACATTGATTTCTCCATCAAA	192163	Mm.308500	GO:0003674|GO:0005886|GO:0007155|GO:0016020|GO:0016021	protocadherin alpha 3
ASMM10P036374	2.41534	up	protein_coding	NM_008486	CCDS21388.1	Anpep	RefSeq	3439	chr7	-	79821802	79842352		chr7:79821843-79822376	CACGAGATCCAGAACCAAAGAATCAACAGGGCACAAGATCTATATATATTTTTAAGAGAA	16790	Mm.4487	GO:0001525|GO:0004177|GO:0005765|GO:0005793|GO:0006508|GO:0006725|GO:0007275|GO:0008233|GO:0008237|GO:0008270|GO:0009897|GO:0012506|GO:0016020|GO:0016021|GO:0016787|GO:0030154|GO:0031983|GO:0035814|GO:0042277|GO:0046872	alanyl (membrane) aminopeptidase
ASMM10P053989	2.8405	up	protein_coding	NM_007912	CCDS24444.1	Egfr	RefSeq	2678	chr11	+	16752202	16887658		chr11:16887160+16887221	AAGGATGTGAAGTGTGGCCATCTGGGTACGTTCAATGGCAGTGGATCTTAAAGACCTTTT	13649	Mm.439882	GO:0000166|GO:0000186|GO:0000902|GO:0001892|GO:0001934|GO:0001942|GO:0001948|GO:0003682|GO:0004672|GO:0004713|GO:0004714|GO:0004716|GO:0004871|GO:0004888|GO:0005006|GO:0005006|GO:0005102|GO:0005178|GO:0005515|GO:0005524|GO:0005622|GO:0005634|GO:0005634|GO:0005737|GO:0005768|GO:0005783|GO:0005794|GO:0005886|GO:0005886|GO:0006412|GO:0006468|GO:0007165|GO:0007165|GO:0007166|GO:0007169|GO:0007173|GO:…	epidermal growth factor receptor
ASMM10P006989	2.37863	up	protein_coding	NM_010011	CCDS18492.1	Cyp4a10	RefSeq	2096	chr4	+	115518286	115533649		chr4:115520272+115521067	AATGGTGCGTACAGATTGCTAGCTCCTTGGATTGGGTATGGTTTGCTCTTGTTGAATGGA	13117	Mm.10742	GO:0004497|GO:0005506|GO:0005737|GO:0005783|GO:0006631|GO:0008391|GO:0008392|GO:0016020|GO:0016324|GO:0016491|GO:0016705|GO:0018685|GO:0020037|GO:0043231|GO:0043231|GO:0046872|GO:0050051|GO:0052869|GO:0055114	cytochrome P450, family 4, subfamily a, polypeptide 10
ASMM10P055599	2.48796	up	protein_coding	NM_023119	CCDS18971.1	Eno1	RefSeq	1831	chr4	+	150237196	150248873		chr4:150237203+150237275	AACGAGCAGGAAAGGAAGACAGAGTGGGAGGCGCTTAGTGCTGCTCCGGTACAGGGTCGC	13806	Mm.70666	GO:0001701|GO:0003723|GO:0004634|GO:0004634|GO:0005515|GO:0005737|GO:0019897|GO:0030308|GO:0042803|GO:0043005|GO:0045892|GO:0046982|GO:0051099|GO:0070062|GO:0071229|GO:0097060	enolase 1, alpha non-neuron
ASMM10P012552	2.46847	up	protein_coding	NM_008764	CCDS27468.1	Tnfrsf11b	RefSeq	2818	chr15	-	54250618	54278484		chr15:54250830-54252382	GAAACTTTGTAGTGTTTTCCCATAGGTACTGTCAGTTTTCCAGTGTGGAATGTTTTTATA	18383	Mm.15383	GO:0005576|GO:0005578|GO:0005615|GO:0006915|GO:0007165|GO:0030198|GO:0042489|GO:0045779	tumor necrosis factor receptor superfamily, member 11b (osteoprotegerin)
ASMM10P024333	2.00345	up	protein_coding	NM_012046	CCDS17137.1	Spo11	RefSeq	1716	chr2	+	172979841	172993576		chr2:172982032+172982092	GGCAAGAAATGAAGTGCCTGCCTTCACAATAGACAACAGATCGAGCTGGGAAAACATAAT	26972	Mm.23495	GO:0000781|GO:0001541|GO:0003677|GO:0003824|GO:0005524|GO:0005634|GO:0005694|GO:0006259|GO:0007126|GO:0007129|GO:0007131|GO:0007141|GO:0007286|GO:0016787|GO:0034502	SPO11 meiotic protein covalently bound to DSB homolog (S. cerevisiae)
ASMM10P005920	2.30468	up	protein_coding	NM_001195084	CCDS23405.1	Plscr2	RefSeq	1900	chr9	+	92275601	92297752		chr9:92276023+92282111	GAAAGGTAAGGCTTGCAAATGGAGGCTCCTCGCTCAGGAACATACTTGCCAGCTGGGTAT	18828	Mm.10306	GO:0005515|GO:0005634|GO:0005737|GO:0016020|GO:0016021|GO:0017124|GO:0046872	phospholipid scramblase 2
ASMM10P027602	4.6443	up	protein_coding	NM_008593	CCDS18482.1	Foxd2	RefSeq	2619	chr4	-	114906279	114908898		chr4:114906352-114908898	GACTTCTCCACTTAGCGGAGACTCTGTGAAATCGTCTGATGGTCTGTATGGAAGAAAAAA	17301	Mm.7997	GO:0000122|GO:0001658|GO:0001755|GO:0001822|GO:0003677|GO:0003690|GO:0003700|GO:0003705|GO:0005634|GO:0005667|GO:0006351|GO:0006355|GO:0007389|GO:0007422|GO:0008134|GO:0008301|GO:0009790|GO:0030318|GO:0043565|GO:0045944|GO:0048484|GO:0048485|GO:0048846|GO:0048937|GO:0050935|GO:0051090|GO:0051216	forkhead box D2
ASMM10P053159	3.48369	up	protein_coding	NM_178070	CCDS39997.1	Vps33b	RefSeq	2595	chr7	+	80269654	80291579		chr7:80269654+80269714	TCTCTGGGTAGGAGGCGGGGTTCCCCGGCACGCTGCCGAGTGTGCGGATGTCGTTGGGAA	233405	Mm.322870	GO:0005515|GO:0005737|GO:0005764|GO:0005768|GO:0005770|GO:0006810|GO:0006904|GO:0015031|GO:0016020|GO:0016192|GO:0030897|GO:0031091|GO:0032400|GO:0032418|GO:0048471|GO:0061025|GO:0070889	vacuolar protein sorting 33B (yeast)
ASMM10P014016	3.55124	up	protein_coding	NM_008272	CCDS27893.1	Hoxc9	RefSeq	1719	chr15	+	102977031	102984444		chr15:102981788+102982190	ACTGTAGCGATTTTCCGTCCTGTAGCTTCGCGCCCAAGCCGGCTGTATTCAGTACGTCGT	15427	Mm.4765	GO:0003677|GO:0003700|GO:0005634|GO:0006351|GO:0006355|GO:0007275|GO:0009952|GO:0009952|GO:0043565|GO:0048704|GO:0048706	homeobox C9
ASMM10P006195	2.38487	up	protein_coding	NM_001252547	CCDS57168.1	Sh2d3c	RefSeq	2619	chr2	+	32727688	32755007		chr2:32727801+32737518	TCTGCGCTAGAGCCCCGAAGGACTGCTGCAGAGCTGGAGGCCGCTGGGGACTATGTGAAG	27387	Mm.9593	GO:0005068|GO:0005085|GO:0005622|GO:0005737|GO:0007165|GO:0007169|GO:0007264|GO:0016020	SH2 domain containing 3C
ASMM10P046827	2.86422	up	protein_coding	NM_001033542	CCDS24810.1	Slc47a2	RefSeq	2377	chr11	-	61301630	61342860		chr11:61301644-61302439	TTCTCGCTCTGTCTGGGAACTGTGTCACAGAAGCATTGATAAAATAAAAATCTAAGATCT	380701	Mm.340166	GO:0003674|GO:0005575|GO:0006810|GO:0006855|GO:0008150|GO:0015238|GO:0015297|GO:0016020|GO:0016021|GO:0055085	solute carrier family 47, member 2
ASMM10P022025	2.26215	up	protein_coding	NM_008968	CCDS17097.1	Ptgis	RefSeq	1751	chr2	-	167203195	167240537		chr2:167203209-167203468	AGGGGACACTGAGGACAGTGAGAGCAGGAAAAGCTAATAAAAGCTCTGTATCTCGCTGTG	19223	Mm.2339	GO:0001516|GO:0001666|GO:0004497|GO:0005506|GO:0005615|GO:0005634|GO:0005783|GO:0005901|GO:0006629|GO:0006631|GO:0006633|GO:0006693|GO:0008116|GO:0016020|GO:0016021|GO:0016491|GO:0016705|GO:0016853|GO:0020037|GO:0032088|GO:0035360|GO:0045019|GO:0045766|GO:0046872|GO:0050728|GO:0055114|GO:0071456|GO:0097190|GO:1900119	prostaglandin I2 (prostacyclin) synthase
ASMM10P028275	2.1381	up	protein_coding	NM_001039554	CCDS18938.1	Angptl7	RefSeq	2062	chr4	-	148495279	148500462		chr4:148495313-148496324	AAGGTAGATGGCGCTGTGGTTTAAAACTTGTGATGTATATAGAAGCATCTTCCTTGTAAA	654812	Mm.388929	GO:0005575|GO:0005576	angiopoietin-like 7
ASMM10P035073	2.7428	up	protein_coding	NM_181344	CCDS20520.1	C1rl	RefSeq	3010	chr6	+	124493112	124510643		chr6:124507096+124507164	TAGCTGCCCATCCTCGTGGAAGTGGAAGGACAGACAGGATGGAGGAGAGGTTCCTGAATG	232371	Mm.132974	GO:0003824|GO:0004252|GO:0005576|GO:0005615|GO:0006508|GO:0006958|GO:0008233|GO:0008236|GO:0016787|GO:0045087	complement component 1, r subcomponent-like
ASMM10P055052	2.27062	up	protein_coding	NM_178084		Zak	RefSeq	1303	chr2	+	72285700	72389839		chr2:72389543+72389612	TAACTCATTTTTACACAACAAGGCGGAGTGGAGGTGGGTAGCTCCGGCATGAGTCCCGGC	65964	Mm.314618	GO:0000075|GO:0000077|GO:0000166|GO:0000186|GO:0000287|GO:0000287|GO:0004672|GO:0004674|GO:0004674|GO:0004709|GO:0004709|GO:0005524|GO:0005524|GO:0005634|GO:0005737|GO:0005737|GO:0006468|GO:0006468|GO:0007010|GO:0007049|GO:0007050|GO:0007243|GO:0007243|GO:0007257|GO:0009314|GO:0016301|GO:0016310|GO:0016740|GO:0016772|GO:0023014|GO:0043065|GO:0046872	sterile alpha motif and leucine zipper containing kinase AZK
ASMM10P009026	3.32186	up	protein_coding	NM_153111	CCDS15058.1	Fev	RefSeq	1479	chr1	-	74881508	74885408		chr1:74884435-74885158	ATGTACCTGCCAGATCCCGTCGGAGATGGTCTTTTTAAGGAAGGGAAGAGCCCGAGCTGG	260298	Mm.150496	GO:0003677|GO:0003690|GO:0003700|GO:0005634|GO:0006351|GO:0006355|GO:0007275|GO:0007399|GO:0010628|GO:0030154|GO:0042551|GO:0043565|GO:0045893|GO:0048665	FEV (ETS oncogene family)
ASMM10P054187	2.45517	up	protein_coding	NM_183204	CCDS26480.1	Rnf182	RefSeq	3456	chr13	+	43615796	43670944		chr13:43668042+43668102	TTACAATCGGTACAACCTGAAGCAGAGGAAGCCCAAGGTTCTGGAGTGTTGTCACAGGGT	328234	Mm.40588	GO:0004842|GO:0005737|GO:0008270|GO:0016020|GO:0016021|GO:0016567|GO:0016874|GO:0043231|GO:0046872	ring finger protein 182
ASMM10P006267	2.11338	up	protein_coding	NM_175344	CCDS37184.1	Ano6	RefSeq	5662	chr15	+	95790842	95975472	NM_001253813	chr15:95941351+95943397	AAACGAGATCACTCAGGAGGAGGAGCGCATCCCATTTACCACCTGTGGGAAGTGCATCCG	105722	Mm.38087	GO:0002543|GO:0005227|GO:0005229|GO:0005244|GO:0005254|GO:0005622|GO:0005886|GO:0006810|GO:0006811|GO:0006821|GO:0007596|GO:0016020|GO:0016021|GO:0017121|GO:0034707|GO:0097045|GO:1902476	anoctamin 6
ASMM10P044372	3.71505	up	protein_coding	NM_028655	CCDS53173.1	Satl1	RefSeq	2412	chrX	-	112384304	112406779		chrX:112384318-112384629	AATGTCACCTGAGAAACATCACTTTGACATCAAATGTTACAAAATAAAGCAAGTGAACGC	73809	Mm.50508	GO:0003674|GO:0005575|GO:0008080|GO:0008150|GO:0016740|GO:0016746	spermidine/spermine N1-acetyl transferase-like 1
ASMM10P039122	4.73623	up	protein_coding	NM_183038	CCDS22130.1	Defb39	RefSeq	252	chr8	-	19052825	19064810		chr8:19052839-19053016	CATATCAGAGTTCCAAGGAAGAAGAAGGTGTAACCAGTTATAATAAAGGAAAACACCCTG	360214	Mm.271559	GO:0003674|GO:0005575|GO:0005576|GO:0006952|GO:0008150|GO:0042742	defensin beta 39
ASMM10P042768	3.86626	up	protein_coding	NM_007503		Fxyd2	RefSeq	569	chr9	+	45406076	45410278		chr9:45406106+45406166	AAGACCGTCGTGGAGAAGCCCCGATGGCTGGGGAAATATCAGATCTGTCAGCGAACAGTG	11936	Mm.22742	GO:0001558|GO:0005216|GO:0005391|GO:0005890|GO:0006810|GO:0006811|GO:0006813|GO:0006814|GO:0016020|GO:0016021|GO:0016323|GO:0042127|GO:0043231	FXYD domain-containing ion transport regulator 2
ASMM10P020992	2.17293	up	protein_coding	NM_146294	CCDS16327.1	Olfr1167	RefSeq	1100	chr2	-	88148983	88150083		chr2:88149063-88150083	CAGGAGACTTATCAGCTCAAAACTTCACTCTCACTTGACATAGTTATGAATACTGTAGGA	258291	Mm.451654	GO:0004871|GO:0004930|GO:0004984|GO:0005886|GO:0007165|GO:0007186|GO:0007608|GO:0016020|GO:0016021|GO:0050896	olfactory receptor 1167
ASMM10P011457	2.65371	up	protein_coding	NM_001163675		Abcc4	RefSeq	5711	chr14	-	118482691	118676931		chr14:118676879-118676931	AGGCGGTTGTCCGAGCTTAAGAGTCTACAGCATTCTGAAGTCAGCTGTGGAGGCTTCGAG	239273	Mm.40537	GO:0000166|GO:0005524|GO:0005886|GO:0006855|GO:0015238|GO:0016020|GO:0016323|GO:0031088|GO:0048661	ATP-binding cassette, sub-family C (CFTR/MRP), member 4
ASMM10P017227	3.97446	up	protein_coding	NM_146832	CCDS28777.1	Olfr134	RefSeq	939	chr17	+	38175085	38176024		chr17:38175327+38176024	GCTAACCAACCTTGGAAGTTCCACAAAGACCATCAGCTACATGAGGTGTGTAGTTCAACT	258829	Mm.451665	GO:0004871|GO:0004930|GO:0004984|GO:0005886|GO:0007165|GO:0007186|GO:0007608|GO:0016020|GO:0016021|GO:0050896	olfactory receptor 134
ASMM10P033242	4.27209	up	protein_coding	NM_134178	CCDS20187.1	Vmn1r22	RefSeq	909	chr6	-	57900081	57900990	NM_134179	chr6:57900095-57900990	GATAAGAGAATAATCAATGTGCTGAAAAACTTGTGGCTAAAATGCCACCAGACTGTTTAA	171196	Mm.377175	GO:0005550|GO:0005887|GO:0007186|GO:0016503|GO:0019236	vomeronasal 1 receptor 22
ASMM10P015008	2.03904	up	protein_coding	NM_026400	CCDS28070.1	Dnajb11	RefSeq	2534	chr16	+	22857844	22879634		chr16:22879535+22879634	TGGGCTACAAGGGAGGTTAAAGGTTAAAGCGTTTGTAAGAACCATCTTTAAAAATAAGGT	67838	Mm.37516	GO:0005515|GO:0005634|GO:0005634|GO:0005737|GO:0005737|GO:0005783|GO:0006457|GO:0016556|GO:0016556|GO:0051082	DnaJ (Hsp40) homolog, subfamily B, member 11
ASMM10P054819	2.20664	up	protein_coding	NM_009792	CCDS29277.1	Camk2a	RefSeq	4268	chr18	+	60963553	60988152		chr18:60963575+60963635	TTGGCCACCACCAGCACTGGTGACAAAGATCCAGAGGGAATCCCCAGACTGAAACAGCAA	12322	Mm.131530	GO:0000082|GO:0000166|GO:0004672|GO:0004674|GO:0004674|GO:0004683|GO:0005515|GO:0005516|GO:0005524|GO:0005737|GO:0005886|GO:0005954|GO:0006468|GO:0006816|GO:0016020|GO:0016301|GO:0016310|GO:0016740|GO:0016772|GO:0018105|GO:0030054|GO:0030425|GO:0032794|GO:0032839|GO:0035235|GO:0035254|GO:0045202|GO:0046777|GO:0046777|GO:0046928|GO:0048168|GO:0051092	calcium/calmodulin-dependent protein kinase II alpha
ASMM10P025810	3.03709	up	protein_coding	NM_183221	CCDS17325.1	Fat4	RefSeq	16109	chr3	+	38886939	39011983		chr3:39007204+39007353	AAAGAATGGAAGCATCACTGTGCTGTCTGTAGACAGGATACACAACAGAGACATCGTCCA	329628	Mm.316210	GO:0001658|GO:0001736|GO:0001822|GO:0003007|GO:0005509|GO:0005515|GO:0005886|GO:0007009|GO:0007155|GO:0007156|GO:0016020|GO:0016021|GO:0043931|GO:0045177|GO:0048565|GO:0060122	FAT tumor suppressor homolog 4 (Drosophila)
ASMM10P007553	2.14191	up	protein_coding	NM_019691	CCDS22797.1	Gria4	RefSeq	5458	chr9	-	4417892	4796234		chr9:4424405-4427029	GGGAAGCAAGGACAAGACGAGTGCCTTGAGCCTGAGCAACGTAGCAGGCGTCTTCTACAT	14802	Mm.209263	GO:0004872|GO:0004970|GO:0004971|GO:0005216|GO:0005234|GO:0005515|GO:0005886|GO:0006810|GO:0006811|GO:0007268|GO:0014069|GO:0015277|GO:0016020|GO:0016021|GO:0030054|GO:0030425|GO:0032281|GO:0032281|GO:0032983|GO:0035235|GO:0042995|GO:0043025|GO:0043195|GO:0045202|GO:0045202|GO:0045211|GO:0050804|GO:0051968	glutamate receptor, ionotropic, AMPA4 (alpha 4)
ASMM10P025498	2.59984	up	protein_coding	NM_010516	CCDS17895.1	Cyr61	RefSeq	2028	chr3	-	145646970	145649985		chr3:145647056-145647968	AAAGTGTAGCTTTTGGGGAGGGAGGGGAAATGTAATACTGGAATAATTTGTAAATGATTT	16007	Mm.1231	GO:0001558|GO:0001649|GO:0001934|GO:0002041|GO:0003181|GO:0003278|GO:0003281|GO:0005178|GO:0005520|GO:0005576|GO:0006935|GO:0007155|GO:0007155|GO:0008201|GO:0010518|GO:0010811|GO:0016337|GO:0019838|GO:0030198|GO:0030335|GO:0030335|GO:0030513|GO:0033690|GO:0043065|GO:0043066|GO:0043280|GO:0044319|GO:0045597|GO:0045669|GO:0045860|GO:0045944|GO:0050840|GO:0060413|GO:0060591|GO:0060710|GO:0060716|GO:…	cysteine rich protein 61
ASMM10P024882	2.66769	up	protein_coding	NM_001205355	CCDS17438.1	Fhdc1	RefSeq	6001	chr3	-	84442195	84479491		chr3:84479362-84479491	GGTAGCCTCGGGGGGCTTGGGCTAAGCGCCTCGGGAGCCGGCGGAGCCAAGGGCCTTTTG	229474	Mm.331107	GO:0003674|GO:0005575|GO:0008150	FH2 domain containing 1
ASMM10P041044	2.5358	up	protein_coding	NM_030209	CCDS22714.1	Crispld2	RefSeq	4165	chr8	+	119992469	120052793		chr8:120052730+120052793	CATGAACAGGGCCACACTGGTTGTTGCTATGGTTTCAATAAAACGGATTTGATTTCTAAC	78892	Mm.264680	GO:0005539|GO:0005576|GO:0008201|GO:0030133|GO:0030198|GO:0031012	cysteine-rich secretory protein LCCL domain containing 2
ASMM10P011014	2.36124	up	protein_coding	NM_001011754	CCDS27011.1	Olfr735	RefSeq	1065	chr14	-	50345375	50346440		chr14:50345389-50346440	CAAGCCATAGAAAAGCTGAGAAAGAAGCAAGTGGCATCCCACTGCTTTGCTAAAGGATGA	257909	Mm.482035	GO:0004871|GO:0004930|GO:0004984|GO:0005886|GO:0007165|GO:0007186|GO:0007608|GO:0016020|GO:0016021|GO:0050896	olfactory receptor 735
ASMM10P024535	2.6367	up	protein_coding	NM_175086	CCDS17264.1	Agtr1b	RefSeq	2147	chr3	-	20314472	20367177		chr3:20314633-20314896	CTCCCAGGTAACTGTGTCTTCATAGTTGGACCAGTTTTATTTCATATCTAAGAAATGTAG	11608	Mm.134863	GO:0001568|GO:0001596|GO:0001822|GO:0001991|GO:0002035|GO:0004871|GO:0004930|GO:0004945|GO:0005886|GO:0006954|GO:0007165|GO:0007186|GO:0007204|GO:0012506|GO:0016020|GO:0016021|GO:0016323|GO:0017046|GO:0019229|GO:0031983|GO:0042756|GO:0042756|GO:0043524|GO:0043621|GO:0043627|GO:0071549|GO:0086097|GO:0090190	angiotensin II receptor, type 1b
ASMM10P033496	2.16354	up	protein_coding	NM_053221	CCDS57439.1	Vmn1r42	RefSeq	1098	chr6	-	89844517	89845615		chr6:89844535-89845615	AGAAGAGACATTGTTCTGCCATCAGAACTGTCAGTCATGGCATGCTGTCTATGTGCTTTG	113848	Mm.349358	GO:0004871|GO:0004872|GO:0004930|GO:0005575|GO:0005886|GO:0007165|GO:0007186|GO:0007606|GO:0016020|GO:0016021|GO:0016503|GO:0019236	vomeronasal 1 receptor 42
ASMM10P025969	2.9089	up	protein_coding	NM_001018031	CCDS17409.1	Otol1	RefSeq	2161	chr3	+	70007612	70028708		chr3:70026586+70026646	ACCGGGGGGACCAAGGAGCAGGTGGCATTCCGGGGTACCCAGGAAAACCAGGAGAGCAAG	229389	Mm.331071	GO:0003674|GO:0005575|GO:0005576|GO:0005581|GO:0008150	otolin 1 homolog (zebrafish)
ASMM10P054165	2.16828	up	protein_coding	NM_031999	CCDS26243.1	Gpr137b	RefSeq	2996	chr13	-	13357619	13393624	uc007pme.2	chr13:13393573-13393624	GTGCGGCGGGAGGAAGTGCGGCTTGTTTTCCCGGCTAGGCTCTGGAGCGGCGGGCGCGGC	83924	Mm.379269	GO:0003674|GO:0005575|GO:0008150	G protein-coupled receptor 137B
ASMM10P052912	2.21721	up	protein_coding	NM_145826	CCDS20420.1	Il17re	RefSeq	2933	chr6	+	113458483	113470751		chr6:113458870+113458930	TGCGCCCGGATCCTACAGAAGCTCATGGGGAGCCCCAGACTGGCAGCCTTGCTCCTGTCT	57890	Mm.131781	GO:0005576|GO:0005737|GO:0005886|GO:0006954|GO:0016020|GO:0016021	interleukin 17 receptor E
ASMM10P045036	4.7309	up	protein_coding	NM_178782	CCDS40961.1	Bcorl1	RefSeq	6142	chrX	+	48341357	48406728		chrX:48341423+48341483	GCTTCCCGGGCGGTGTGGAGAAGAGCAAAGTTGCGACAGCAGCCGGGGGGCTCTGCCCAG	320376	Mm.210146	GO:0003674|GO:0005634|GO:0005737|GO:0005886|GO:0006351|GO:0006355|GO:0008150|GO:0016568	BCL6 co-repressor-like 1
ASMM10P029965	2.28692	up	protein_coding	NM_001085529	CCDS51385.1	Slc2a7	RefSeq	1578	chr4	+	150148971	150168482		chr4:150168374+150168482	AACTGTGCTTTTGCCAAGAGAAATGGAGTGGAGTTTCCAGAAGAGAAAGAAGTAGCCACG	435818	Mm.359648	GO:0003674|GO:0005575|GO:0006810|GO:0008150|GO:0016020|GO:0016021	solute carrier family 2 (facilitated glucose transporter), member 7
ASMM10P042745	2.97503	up	protein_coding	NM_024266	CCDS40600.1	Rps25	RefSeq	701	chr9	+	44407713	44410406		chr9:44410340+44410406	GCAGCTTCGGTTTTGAATTGATGCCTGAAAGAAAATAAAAACTTAGCAAGACTAATGGTA	75617	Mm.292027	GO:0000028|GO:0003735|GO:0005730|GO:0005737|GO:0005840|GO:0015935|GO:0022627|GO:0030529	ribosomal protein S25
ASMM10P006656	2.41976	up	protein_coding	NM_007957	CCDS53199.1	Esx1	RefSeq	1615	chrX	-	137115396	137120326		chrX:137119647-137119943	ACACTTCAGGATCCACAGCCTAGCTTGAGCTCAACGCTTTTGGAGGGAGCAGACTACCAG	13984	Mm.8017	GO:0001568|GO:0003677|GO:0005634|GO:0005634|GO:0005737|GO:0006357|GO:0043565|GO:0045892|GO:0051726|GO:0060713|GO:0060716	extraembryonic, spermatogenesis, homeobox 1
ASMM10P010373	2.0158	up	protein_coding	NM_013628	CCDS26649.1	Pcsk1	RefSeq	2516	chr13	+	75089986	75132498		chr13:75130143+75130203	TCCTACAATACAGTCCAGAATGACAGGAGAGGAGTGGAAAAGATGGTGAATGTTGTGGAG	18548	Mm.1333	GO:0004175|GO:0004175|GO:0004252|GO:0005615|GO:0005615|GO:0005791|GO:0005794|GO:0005802|GO:0006508|GO:0008233|GO:0008236|GO:0016485|GO:0016486|GO:0016486|GO:0016540|GO:0016787|GO:0030141|GO:0030141|GO:0030425|GO:0031410|GO:0032403|GO:0043005|GO:0043025|GO:0043043|GO:0043204|GO:0043559|GO:0043679|GO:0048471|GO:0050714|GO:0051087	proprotein convertase subtilisin/kexin type 1
ASMM10P031066	3.68242	up	protein_coding	NM_175520	CCDS19669.2	Gpr81	RefSeq	3285	chr5	-	123876735	123880020		chr5:123876752-123880020	TGCCCGGAAGAAGACCATGTGCGTGTAGTAGTTGATAAATAAATAGTTGCTGAACAACTA	243270	Mm.33362	GO:0004871|GO:0004930|GO:0005886|GO:0007165|GO:0007186|GO:0016020|GO:0016021|GO:0032355	G protein-coupled receptor 81
ASMM10P034779	2.5755	up	protein_coding	NM_031199	CCDS51832.1	Tgfa	RefSeq	4229	chr6	+	86195250	86275449		chr6:86271429+86271489	GACATGAGAAGCCCAGCGCCCTCCTGAAGGGAAGGACTGCTTGCTGCCACTCTGAGACAG	21802	Mm.137222	GO:0000165|GO:0000187|GO:0001525|GO:0001948|GO:0004708|GO:0005154|GO:0005576|GO:0005615|GO:0005634|GO:0005886|GO:0007173|GO:0008083|GO:0008284|GO:0009986|GO:0016020|GO:0016021|GO:0016323|GO:0031410|GO:0043066|GO:0045741|GO:0045840|GO:0048471|GO:0048523|GO:0050679|GO:0051781|GO:0060749	transforming growth factor alpha
ASMM10P004371	3.1255	up	protein_coding	NM_001039126	CCDS35665.1	Asb1	RefSeq	5971	chr1	+	91540564	91559590		chr1:91540869+91544155	GGACCCGCAGGTCCTAATCTGAAGGAGTGGCTGAGGGAGCAGTTCTGTGACCATCCACTG	65247	Mm.234152	GO:0003674|GO:0005575|GO:0007275|GO:0030539|GO:0035556	ankyrin repeat and SOCS box-containing 1
ASMM10P036061	2.68134	up	protein_coding	NM_001195255	CCDS57548.1	Gm581	RefSeq	1877	chr7	-	45176348	45179597		chr7:45176368-45176631	AGCTTCAATGCCTTAGAGGGACCCCAGAGCCAGGCAGAACTTCCCAATAAACCACCTCGC	100039953	Mm.300663	GO:0003674|GO:0005575|GO:0008150	predicted gene 581
ASMM10P047230	2.16494	up	protein_coding	NM_013653	CCDS36254.1	Ccl5	RefSeq	579	chr11	-	83525778	83530518		chr11:83525792-83526064	GGCTCTGCACAGCAAACCCAAGAAATCAGCATTTCATTAAAATTTCAGATGCAAGGACAA	20304	Mm.284248	GO:0000165|GO:0002230|GO:0004435|GO:0004672|GO:0005125|GO:0005576|GO:0005615|GO:0005622|GO:0005623|GO:0005737|GO:0006468|GO:0006816|GO:0006874|GO:0006887|GO:0006935|GO:0006954|GO:0006954|GO:0006955|GO:0007159|GO:0007267|GO:0008009|GO:0008201|GO:0009636|GO:0010628|GO:0010759|GO:0010820|GO:0014068|GO:0014911|GO:0016004|GO:0030298|GO:0030335|GO:0031269|GO:0031328|GO:0031584|GO:0031622|GO:0031663|GO:…	chemokine (C-C motif) ligand 5
ASMM10P017186	2.18822	up	protein_coding	NM_001013745	CCDS28733.1	Zfp57	RefSeq	1846	chr17	+	37002524	37010729	NM_001168501, NM_001168502, NR_033137	chr17:37010667+37010729	TGACCTCTGCCATCAGGAGGCTTGAACAGGAGAGAAGTGGATGATGAAGGAAAGAGACAA	22715	Mm.305561	GO:0000122|GO:0003676|GO:0003677|GO:0005515|GO:0005622|GO:0005634|GO:0005720|GO:0006349|GO:0006349|GO:0006351|GO:0006355|GO:0007275|GO:0043045|GO:0043045|GO:0046872	zinc finger protein 57
ASMM10P052731	2.05159	up	protein_coding	NM_001276399		Ippk	RefSeq	3015	chr13	+	49421613	49463060		chr13:49421866+49421938	TCAGCCTCGAGAAACCACAGAGCTGGTGTTCTGCCTTGCTGCTGCGCTGTCAGGAACGGG	75678	Mm.390586	GO:0000166|GO:0005524|GO:0005622|GO:0005634|GO:0005737|GO:0016301|GO:0016310|GO:0016740|GO:0035299|GO:0052746	inositol 1,3,4,5,6-pentakisphosphate 2-kinase
ASMM10P055469	2.0915	up	protein_coding	NM_153102	CCDS18353.2	Zfp352	RefSeq	2261	chr4	+	90218819	90225687		chr4:90223588+90223660	AACTTGAAGAGTTCCCAGGCCTTCTGTGAAGTCTATATGGAGATGGCAGAAAACACAGGT	236537	Mm.214642	GO:0003674|GO:0005575|GO:0008150	zinc finger protein 352
ASMM10P017929	3.19338	up	protein_coding	NM_001168423	CCDS50305.1	Spink13	RefSeq	795	chr18	-	62607539	62741387		chr18:62607584-62607781	TCTGTGCCATACCCAAATTTCAAGCCAAATGGAAAACAAAAGAGTCGAAAAATGAGAAAA	100038417	Mm.387557	GO:0003674|GO:0004867|GO:0005575|GO:0005576|GO:0008150|GO:0010466|GO:0030414|GO:1902225	serine peptidase inhibitor, Kazal type 13
ASMM10P048735	2.02671	up	protein_coding	NM_009038	CCDS24859.1	Rcvrn	RefSeq	1076	chr11	+	67695325	67703355		chr11:67700019+67700084	TGATGAAAACACCCCAGAAAAGCGGGCTGAGAAGATCTGGGCATTCTTTGGAAAGAAAGA	19674	Mm.439726	GO:0005509|GO:0005509|GO:0007601|GO:0007601|GO:0007602|GO:0030425|GO:0046872|GO:0050896|GO:0051924	recoverin
ASMM10P012344	3.80554	up	protein_coding	NM_009574	CCDS27349.1	Zic2	RefSeq	2967	chr14	+	122475383	122480328		chr14:122476448+122476747	GTGGATCGACCCGGAGCAGCTAAGCAATCCCAAGAAAAGCTGCAACAAAACTTTCAGCAC	22772	Mm.308936	GO:0001843|GO:0003676|GO:0003677|GO:0003700|GO:0005515|GO:0005634|GO:0005737|GO:0006351|GO:0006355|GO:0007275|GO:0007399|GO:0007417|GO:0007601|GO:0030154|GO:0031290|GO:0031490|GO:0045892|GO:0045893|GO:0046872|GO:0048066|GO:0051091	zinc finger protein of the cerebellum 2
ASMM10P004102	2.13956	up	protein_coding	NM_001012477	CCDS20463.1	Cxcl12	RefSeq	5670	chr6	+	117168534	117181368		chr6:117173562+117176085	TCCAAGAGTACCTGGAGAAAGCTTTAAACAAGGGGCGCAGAGAAGAAAAAGTGGGGAAAA	20315	Mm.303231	GO:0001569|GO:0001667|GO:0001764|GO:0001938|GO:0005125|GO:0005576|GO:0005615|GO:0005886|GO:0006935|GO:0006955|GO:0007281|GO:0007420|GO:0008009|GO:0008045|GO:0008083|GO:0008284|GO:0008344|GO:0008354|GO:0009897|GO:0022029|GO:0030334|GO:0030334|GO:0030335|GO:0030335|GO:0031100|GO:0033603|GO:0042098|GO:0045666|GO:0048842|GO:0050930|GO:0051924	chemokine (C-X-C motif) ligand 12
ASMM10P032906	2.04221	up	protein_coding	NM_001163430	CCDS48645.1	Sirt6	RefSeq	1668	chr10	-	81621785	81627322		chr10:81627271-81627322	CTGGGTGACACGGAGGAACCTGGGTCAGGGAAGGAGTGAGGGGCTAATGGGAACGAGACC	50721	Mm.25643	GO:0003956|GO:0005634|GO:0005654|GO:0005724|GO:0006471|GO:0010569|GO:0016787|GO:0046872|GO:0046969|GO:0070403|GO:0070932	sirtuin 6
ASMM10P019752	2.06156	up	protein_coding	NM_183160	CCDS29713.1	Tmem252	RefSeq	2462	chr19	+	24674007	24679661		chr19:24674235+24674343	AATTTTCTGGGGCACCTACCGCCAAGCAAATGAAAACAAAGAGATGTTCAACCACGTGCT	226040	Mm.391170	GO:0003674|GO:0005575|GO:0008150|GO:0016020|GO:0016021	transmembrane protein 252
ASMM10P039120	4.11516	up	protein_coding	NM_183036	CCDS40248.1	Defb38	RefSeq	192	chr8	-	19023463	19026529		chr8:19023477-19023594	TATTATTCTGTTGGCACCTGTTATAAAGGAAAAGGCAAGTGTTGCCAAAAACGCTATTAG	360212	Mm.271558	GO:0003674|GO:0005575|GO:0005576|GO:0006952|GO:0008150|GO:0042742	defensin beta 38
ASMM10P046209	2.70899	up	protein_coding	NM_146551	CCDS24319.1	Olfr788	RefSeq	936	chr10	+	129472693	129473629		chr10:129473569+129473629	CAAGTAAAGCAAGCATTCAAAGGTGCAGTACACAAACTAGTATTTTCTGTAAGCAAATGA	258544	Mm.377560	GO:0004871|GO:0004930|GO:0004984|GO:0005886|GO:0007165|GO:0007186|GO:0007608|GO:0016020|GO:0016021|GO:0050896	olfactory receptor 788
ASMM10P011138	2.42729	up	protein_coding	NM_008125	CCDS27153.1	Gjb2	RefSeq	2404	chr14	-	57098601	57104702		chr14:57098688-57100771	AAATAAGAGTTGTGGTTTCATGCTTGTCACTGATATAATTTTGTAAACCCCTAAATGCCC	14619	Mm.390683	GO:0005243|GO:0005515|GO:0005737|GO:0005886|GO:0005921|GO:0005921|GO:0005922|GO:0007154|GO:0007605|GO:0016020|GO:0016021|GO:0016328|GO:0030054|GO:0055085	gap junction protein, beta 2
ASMM10P029682	2.35178	up	protein_coding	NM_001162970	CCDS51323.1	Aim1l	RefSeq	4781	chr4	+	134068451	134092504		chr4:134075702+134075828	ATACTATACGAACAGCCAGAGTTCCGGGGGCAGAAGCTGTCGTTGCCTGAAGGGGATGTG	230806	Mm.240080	GO:0003674|GO:0005575|GO:0008150	absent in melanoma 1-like
ASMM10P005977	2.5178	down	protein_coding	NM_001199276	CCDS56769.1	Tnip1	RefSeq	2666	chr11	-	54910786	54962940		chr11:54939707-54962832	TGCATTCTCGGATGAGTGACCTGGGCTGAAGGGGAGCTTCTGGAGGAGTCTCAGATGGAA	57783	Mm.259671	GO:0002755|GO:0004843|GO:0005515|GO:0005634|GO:0005737|GO:0005737|GO:0006954|GO:0007159|GO:0009101|GO:0031593|GO:0043124|GO:0043124|GO:0045944|GO:0050729|GO:0051019|GO:0070373|GO:0085032	TNFAIP3 interacting protein 1
ASMM10P002486	2.36854	down	protein_coding	NM_009150	CCDS38540.1	Selenbp1	RefSeq	1685	chr3	+	94933082	94944758		chr3:94937398+94937954	GTTGCACAAGGTCATTGAAGCCAGTGAAATCCAAGCCAAGTGCAACGTGAGCAGTTTGCA	20341	Mm.196558	GO:0005634|GO:0005730|GO:0005737|GO:0006810|GO:0008430|GO:0015031|GO:0016020|GO:0050873	selenium binding protein 1
ASMM10P035734	2.06192	down	protein_coding	NM_026862	CCDS20962.1	Cd177	RefSeq	2733	chr7	-	24743982	24760311		chr7:24744334-24744453	AACAATCGGTATCTTCTCGGCAGAGGAGAGCTCTAACTATCGACATGAGGATGATGTTAC	68891	Mm.292848	GO:0003674|GO:0005575|GO:0005886|GO:0008150|GO:0016020|GO:0031225	CD177 antigen
ASMM10P051257	2.28777	down	protein_coding	NM_001135001		Ppp2r5c	RefSeq	2608	chr12	+	110447178	110571690		chr12:110465960+110466020	ATTCTTCACGGTTTAATGCCAGCAATAATAGAGAGCTACAAAAACTCCCATCTTTAAAAG	26931	Mm.240396	GO:0000159|GO:0000775|GO:0005515|GO:0005634|GO:0005694|GO:0007165|GO:0008601|GO:0043161	protein phosphatase 2, regulatory subunit B', gamma
ASMM10P055270	2.01051	down	protein_coding	NM_019410	CCDS17364.1	Pfn2	RefSeq	2020	chr3	-	57841894	57847757		chr3:57847467-57847525	CCGTCCCCGCTGCAGTGCGAAGGGCTCGAAGATGGCCGGTTGGCAGAGCTACGTGGATAA	18645	Mm.271744	GO:0003779|GO:0005515|GO:0005737|GO:0005856|GO:0030036|GO:0030833|GO:0030837|GO:0030838|GO:0043195|GO:2000300	profilin 2
ASMM10P005461	2.07343	down	protein_coding	NM_001164214	CCDS51942.1	Rerg	RefSeq	2197	chr6	-	137054824	137169718		chr6:137057837-137164934	GGCAAGTCAGAATCAACCTACCGACACCAGGCAACCATAGACGATGAAGTTGTTTCTATG	232441	Mm.46233	GO:0000166|GO:0003924|GO:0005525|GO:0005634|GO:0005737|GO:0005829|GO:0007165|GO:0007264|GO:0008285|GO:0009725|GO:0016020|GO:0030308	RAS-like, estrogen-regulated, growth-inhibitor
ASMM10P014540	2.32792	down	protein_coding	NM_207550	CCDS28250.1	Olfr199	RefSeq	927	chr16	-	59215684	59216611	NM_146994	chr16:59215698-59216611	TACAGTCTGAGAAACAAAGAGGTTATAGGTGCTTTTAGAAGAGTAATGAAGAATACCTGA	404310	Mm.377935	GO:0004871|GO:0004930|GO:0004984|GO:0005886|GO:0007165|GO:0007186|GO:0007608|GO:0016020|GO:0016021|GO:0050896	olfactory receptor 199
ASMM10P055132	2.34888	down	protein_coding	NM_021450	CCDS16689.1	Trpm7	RefSeq	7145	chr2	-	126791557	126876261	NM_001164325	chr2:126821266-126821324	GATAATGGCTCTTGTATTGCTTAGTTTTGGTGTTCCCAGAAAAGCAATACTTTATCCACA	58800	Mm.244705	GO:0000166|GO:0001726|GO:0003779|GO:0004672|GO:0004674|GO:0005216|GO:0005261|GO:0005262|GO:0005262|GO:0005515|GO:0005524|GO:0005737|GO:0005886|GO:0005886|GO:0006468|GO:0006810|GO:0006811|GO:0006816|GO:0006816|GO:0007613|GO:0010961|GO:0016020|GO:0016021|GO:0016301|GO:0016310|GO:0016340|GO:0016740|GO:0016772|GO:0017022|GO:0030672|GO:0031032|GO:0043005|GO:0043025|GO:0043065|GO:0043196|GO:0046777|GO:…	transient receptor potential cation channel, subfamily M, member 7
ASMM10P053795	5.92767	down	protein_coding	NM_013625	CCDS25035.1	Pafah1b1	RefSeq	5540	chr11	-	74673948	74724384		chr11:74724313-74724371	TCCTGTGACAGACGGAGCTGGAGCGGCGGGGCGGCGGCGGAGTCCGGCGGCCGAGATAGC	18472	Mm.397111	GO:0000132|GO:0000226|GO:0000226|GO:0000235|GO:0000776|GO:0001667|GO:0001675|GO:0001764|GO:0001764|GO:0001764|GO:0001961|GO:0005515|GO:0005623|GO:0005634|GO:0005635|GO:0005635|GO:0005737|GO:0005737|GO:0005813|GO:0005813|GO:0005829|GO:0005856|GO:0005871|GO:0005874|GO:0005875|GO:0005875|GO:0005938|GO:0006629|GO:0006810|GO:0007017|GO:0007049|GO:0007067|GO:0007097|GO:0007268|GO:0007275|GO:0007399|GO:…	platelet-activating factor acetylhydrolase, isoform 1b, subunit 1
ASMM10P000642	2.02779	down	protein_coding	NM_001177851	CCDS51115.1	Asph	RefSeq	2877	chr4	-	9575261	9669162	NM_001177849	chr4:9598271-9601306	AGAGATGACGAATGAGCAGGAAAATTCAGAGGAAGTAAGACACCAAGACTATGATGAACC	65973	Mm.222206	GO:0004597|GO:0005509|GO:0005515|GO:0005737|GO:0005783|GO:0005886|GO:0007389|GO:0008285|GO:0010524|GO:0016020|GO:0016021|GO:0016491|GO:0018193|GO:0030176|GO:0031585|GO:0031647|GO:0032237|GO:0032541|GO:0033198|GO:0035108|GO:0042264|GO:0045862|GO:0045893|GO:0051213|GO:0055114|GO:0055114|GO:0060021|GO:0060325|GO:0070588|GO:0071277|GO:0090316|GO:0097202|GO:1901879	aspartate-beta-hydroxylase
ASMM10P051873	2.33891	down	protein_coding	NM_019541	CCDS26587.1	Cts8	RefSeq	2493	chr13	-	61246746	61255348		chr13:61246763-61248253	AGTTTTAGTGTCTCAGAGGCAAGAGAGCTGAAACATGCCTTTTAAATAAAACCTCCTAGA	56094	Mm.342861	GO:0001974|GO:0005576|GO:0006508|GO:0008233|GO:0030163|GO:0060707	cathepsin 8
ASMM10P050585	2.16641	down	protein_coding	NM_011365	CCDS36398.1	Itsn2	RefSeq	6001	chr12	+	4593007	4713952	NM_001198968	chr12:4708967+4709027	AGGGTGCCTCAGAGCAGTACATCGACACTGAGAAGAAGAAACGGGAAAAGGCTTACCAAG	20403	Mm.341204	GO:0005089|GO:0005509|GO:0005515|GO:0005737|GO:0006897|GO:0035023|GO:0046872	intersectin 2
ASMM10P025207	2.12085	down	protein_coding	NM_146105	CCDS15562.1	Cnst	RefSeq	4568	chr1	+	179546528	179627473		chr1:179622841+179622902	CAGCAGAAGCCGGCTAAGCGCAGAGTGCGATTCCAGGAAATAGACGACAACCTGGAGCAA	226744	Mm.87662	GO:0005515|GO:0005794|GO:0005802|GO:0005886|GO:0010923|GO:0016020|GO:0016021|GO:0019902|GO:0030133|GO:0031410|GO:0042998|GO:0043234|GO:0071253	consortin, connexin sorting protein
ASMM10P030211	2.16404	down	protein_coding	NM_001146100	CCDS48577.1	Hk1	RefSeq	4157	chr10	-	62268854	62340421		chr10:62340026-62340421	ATCGCCGCGCAACTACTGGCATATTACTTCACCGAGCTGAAGGATGACCAAGTCAAAAAG	15275	Mm.196605	GO:0000166|GO:0001678|GO:0003824|GO:0004340|GO:0004396|GO:0004396|GO:0005515|GO:0005524|GO:0005634|GO:0005739|GO:0005739|GO:0005741|GO:0005829|GO:0005975|GO:0006096|GO:0008152|GO:0008865|GO:0016020|GO:0016301|GO:0016310|GO:0016740|GO:0016773|GO:0019158|GO:0045121|GO:0046835	hexokinase 1
ASMM10P007129	2.0312	down	protein_coding	NM_011019	CCDS27368.1	Osmr	RefSeq	4835	chr15	-	6813576	6874313		chr15:6824613-6827088	TTCTAATGATTCTGGACACGAAGAGGTCAAGGAAAAGACAATTAAAGGTATAAAGGATGC	18414	Mm.10760	GO:0004896|GO:0004924|GO:0004924|GO:0005887|GO:0005900|GO:0007166|GO:0008284|GO:0016020|GO:0016021|GO:0019838|GO:0034097|GO:0038165|GO:0038165	oncostatin M receptor
ASMM10P024928	5.33794	down	protein_coding	NM_021375	CCDS17466.1	Rhbg	RefSeq	1912	chr3	-	88242873	88254684		chr3:88254482-88254684	CCCTGTGGCACTGGGGCAACCACAGTAACGTGGACAACGAGTTTTACTTTCGCTACCCAA	58176	Mm.103777	GO:0005886|GO:0005887|GO:0005887|GO:0006810|GO:0008519|GO:0014731|GO:0015695|GO:0015696|GO:0015696|GO:0016020|GO:0016021|GO:0016323|GO:0016323|GO:0030506|GO:0031410|GO:0046658|GO:0051739|GO:0051739|GO:0055085|GO:0070634|GO:0072488	Rhesus blood group-associated B glycoprotein
ASMM10P005689	2.8281	down	protein_coding	NM_001168658	CCDS49314.1	Ccdc127	RefSeq	5764	chr13	+	74350316	74365783		chr13:74356822+74360604	GCTGAAAGAGAGCACGTAACGAGTACGCCTGCAGTTTTCTCTGAGGAAATCTTGTGGCAG	67433	Mm.101586	GO:0003674|GO:0005575|GO:0008150	coiled-coil domain containing 127
ASMM10P006438	2.53073	down	protein_coding	NM_001271709		Lrrn3	RefSeq	3539	chr12	-	41451667	41486057		chr12:41454622-41485575	ATCTGCTAAGAATAATGCCTCTACATCTGCAAGTCTGAACAAGCATGGGATTTGAATCAC	16981	Mm.404786	GO:0001934|GO:0005886|GO:0016020|GO:0016021|GO:0030131|GO:0032403	leucine rich repeat protein 3, neuronal
ASMM10P009014	2.40431	down	protein_coding	NM_152816	CCDS27985.1	Dnm1l	RefSeq	4073	chr16	-	16312227	16359031		chr16:16341433-16342696	CACCTTTCCAAAGGAGTTGAAGCAGAAGAATGGGGTAAATTTCTTCACACCAAAAACAAG	74006	Mm.218820	GO:0000166|GO:0000266|GO:0000266|GO:0003374|GO:0003924|GO:0005515|GO:0005525|GO:0005737|GO:0005739|GO:0005739|GO:0005741|GO:0005741|GO:0005777|GO:0005794|GO:0005829|GO:0005829|GO:0005874|GO:0006184|GO:0010821|GO:0016020|GO:0016559|GO:0016787|GO:0031625|GO:0042802|GO:0042803|GO:0043231|GO:0043234|GO:0043653|GO:0048471|GO:0050714|GO:0051289|GO:0070266|GO:0070584|GO:0090149|GO:0090200|GO:1900063|GO:…	dynamin 1-like
ASMM10P034075	2.0192	down	protein_coding	NM_145398	CCDS19896.1	Casd1	RefSeq	3760	chr6	+	4601065	4643381		chr6:4640919+4641007	AGCCTTCATCCTGATAAGGAACATACCTGGATATGCCCGTTCTATATACAGTTCTTTTTT	213819	Mm.270703	GO:0005515|GO:0005575|GO:0008150|GO:0016020|GO:0016021	CAS1 domain containing 1
ASMM10P037258	3.82205	down	protein_coding	NM_172736	CCDS20731.1	Leng8	RefSeq	5094	chr7	+	4137055	4148173	ENSMUST00000127723	chr7:4146512+4146940	TGTACACTATTAGGGCATCTGAGTAACAACCAGAAGGCACTGCTGAGTGTAACACTCTGT	232798	Mm.22831	GO:0005575|GO:0008150	leukocyte receptor cluster (LRC) member 8
ASMM10P022388	2.17367	down	protein_coding	NM_001004761	CCDS15722.1	Gpr158	RefSeq	7143	chr2	+	21367566	21830542		chr2:21825227+21825290	TACCTGAACAGCAGTATCAATTCAGCCTGGAGTGAACACAGCCTAGATCCAGAAGACATT	241263	Mm.166647	GO:0004871|GO:0004930|GO:0005515|GO:0005886|GO:0007165|GO:0007186|GO:0008277|GO:0008277|GO:0016020|GO:0016021|GO:0072659	G protein-coupled receptor 158
ASMM10P038822	2.10685	down	protein_coding	NM_178641	CCDS21899.1	Inpp5f	RefSeq	4740	chr7	+	128611364	128696436		chr7:128678017+128678117	ATGTAAGCAAGAAGGGATTTTTCGAGTTAATTGCATGGACTGCCTGGATCGCACCAACGT	101490	Mm.490344	GO:0003674|GO:0014898|GO:0016787|GO:0031161|GO:0042578|GO:0048015|GO:0051896	inositol polyphosphate-5-phosphatase F
ASMM10P008442	2.36397	down	protein_coding	NM_029457	CCDS28065.1	Senp2	RefSeq	4499	chr16	+	22009483	22049269		chr16:22011557+22014123	CCAAGATTAGATTGCTTTATTCACCAAGTGAAGAACAGTCTCTACAATGCTGCCAGTTTA	75826	Mm.297431	GO:0001934|GO:0005634|GO:0005643|GO:0005737|GO:0006351|GO:0006355|GO:0006508|GO:0006810|GO:0007507|GO:0008233|GO:0008234|GO:0009950|GO:0015031|GO:0016020|GO:0016055|GO:0016604|GO:0016605|GO:0016787|GO:0016926|GO:0016926|GO:0016929|GO:0016929|GO:0019904|GO:0031410|GO:0032091|GO:0032875|GO:0035562|GO:0045944|GO:0045944|GO:0051028|GO:0051246|GO:0060707|GO:0060711|GO:0060712|GO:2000045	SUMO/sentrin specific peptidase 2
ASMM10P009286	2.05111	down	protein_coding	NM_175154	CCDS16680.1	Galk2	RefSeq	2520	chr2	+	125859217	125984298		chr2:125859382+125878277	TATCTGAAAGATTGCTGAAGCTAAAAGAGATGTTTAACTCTAAATTTGGGTCCACACCCA	69976	Mm.20216	GO:0000166|GO:0004335|GO:0005524|GO:0005575|GO:0005737|GO:0006012|GO:0008152|GO:0016301|GO:0016310|GO:0016740|GO:0016773|GO:0033858	galactokinase 2
ASMM10P006474	2.66632	down	protein_coding	NM_001272064		Trim24	RefSeq	6089	chr6	+	37870810	37968445		chr6:37945689+37949221	TATTCAGCAACAGCATCCGCCACCACGCTTAATAAACTTTCAGAATCACAGCCCTAAGCC	21848	Mm.41063	GO:0002039|GO:0002039|GO:0003677|GO:0003682|GO:0003682|GO:0003713|GO:0003713|GO:0004672|GO:0004842|GO:0004842|GO:0005515|GO:0005622|GO:0005634|GO:0005634|GO:0005719|GO:0005726|GO:0005730|GO:0005737|GO:0006351|GO:0006355|GO:0006468|GO:0008270|GO:0008285|GO:0008285|GO:0010628|GO:0010628|GO:0016567|GO:0016567|GO:0016874|GO:0016922|GO:0030163|GO:0030163|GO:0031647|GO:0031647|GO:0034056|GO:0042981|GO:…	tripartite motif-containing 24
ASMM10P013378	2.52203	down	protein_coding	NM_177151	CCDS49592.1	Vps13b	RefSeq	13380	chr15	+	35371545	35931229		chr15:35925308+35925406	TTACATGGAGCTGGACTTTCTCAGCTTCCCAAACAACGGTGCCAACCAACACATCTATAT	666173	Mm.309250	GO:0003674|GO:0005575|GO:0006810|GO:0008150|GO:0015031	vacuolar protein sorting 13B (yeast)
ASMM10P013453	2.70618	down	protein_coding	NM_178920	CCDS27470.1	Mal2	RefSeq	2775	chr15	+	54571365	54602846		chr15:54598497+54598566	TGCAACACAACCATGACTGTGAAGCCACTACTCAACGACAACCAGTATAACATCAACGTG	105853	Mm.410994	GO:0003674|GO:0005575|GO:0005886|GO:0008150|GO:0016020|GO:0016021	mal, T cell differentiation protein 2
ASMM10P051852	2.24569	down	protein_coding	NM_177711	CCDS49286.1	Spata31d1d	RefSeq	3827	chr13	-	59725924	59731752		chr13:59725939-59729417	CCAGAAATAATCCACCTCTTAACAGTACTCAGCACCCTCAATAAATGTTTTCATAAAGTA	238663	Mm.444776	GO:0003674|GO:0005575|GO:0008150	spermatogenesis associated 31 subfamily D, member 1D
ASMM10P038016	2.16764	down	protein_coding	NM_008071	CCDS21324.1	Gabrb3	RefSeq	5568	chr7	+	57591172	57828801	NM_001038701	chr7:57816457+57816519	AGAAGCTTGCGGAGAAGACAGCCAAGGCCAAGAATGATCGTTCTAAGAGTGAAATAAACC	14402	Mm.8004	GO:0004890|GO:0005216|GO:0005230|GO:0005254|GO:0005886|GO:0006810|GO:0006811|GO:0007214|GO:0007605|GO:0016020|GO:0016021|GO:0030054|GO:0034707|GO:0035612|GO:0043195|GO:0043523|GO:0043524|GO:0045202|GO:0045211|GO:0048666|GO:0051932|GO:0060077|GO:0060119|GO:0060384|GO:0090102|GO:1901215|GO:1902476	gamma-aminobutyric acid (GABA) A receptor, subunit beta 3
ASMM10P006708	2.20706	down	protein_coding	NM_008379	CCDS25316.1	Kpnb1	RefSeq	5909	chr11	-	97159709	97187892		chr11:97175830-97177245	TGTGATGAGGAAATGGATTTGGCCATTGAGGCTTCAGAGGCAGCAGAGCAAGGACGCCCC	16211	Mm.251013	GO:0005515|GO:0005634|GO:0005737|GO:0006606|GO:0006606|GO:0006610|GO:0006610|GO:0006810|GO:0006886|GO:0006913|GO:0008536|GO:0008565|GO:0015031|GO:0019904|GO:0031965|GO:0043234	karyopherin (importin) beta 1
ASMM10P048991	2.01789	down	protein_coding	NM_001002004	CCDS25097.1	2610507B11Rik	RefSeq	7554	chr11	+	78261753	78290625		chr11:78284793+78284860	AGCTCAGTATGCTATGATTCTGGACATTGTCAACAACCTGCTTCTCCACGTAGAACCCAA	72503	Mm.237103	GO:0003674|GO:0005575|GO:0005576|GO:0008150	RIKEN cDNA 2610507B11 gene
ASMM10P015886	2.61235	down	protein_coding	NM_011575	CCDS37544.1	Tff3	RefSeq	458	chr17	-	31125305	31129611		chr17:31125319-31125496	GTCCTGAAGAATAAAGACCTCACAGCCAACACAAGGCTGATCTGATTGCTGAGACCTCTA	21786	Mm.4641	GO:0005576|GO:0005578|GO:0030141	trefoil factor 3, intestinal
ASMM10P026801	2.29678	down	protein_coding	NM_172987	CCDS17997.1	Nkain3	RefSeq	2906	chr4	-	20243852	20778668		chr4:20244025-20245917	GATACATATATGTGCCATGAGGTACATCTTTAGCTCAGGTAATCAAATATCAGTTGACAT	269513	Mm.317473	GO:0005886|GO:0016020|GO:0016021	Na+/K+ transporting ATPase interacting 3
ASMM10P009384	2.33962	down	protein_coding	NM_177215	CCDS40957.1	Ocrl	RefSeq	5198	chrX	+	47912455	47965866		chrX:47956214+47960452	AAGACAGCTACCTAGAAAAGGAGAAATCCCTTCTGCAGATGGTACCCTTGGATGAAGGTA	320634	Mm.210343	GO:0001701|GO:0001750|GO:0004439|GO:0005622|GO:0005634|GO:0005737|GO:0005768|GO:0005769|GO:0005794|GO:0005802|GO:0005886|GO:0005905|GO:0005929|GO:0007165|GO:0016020|GO:0016787|GO:0030030|GO:0030136|GO:0030675|GO:0031410|GO:0032314|GO:0032855|GO:0042384|GO:0042995|GO:0046856|GO:0048365	oculocerebrorenal syndrome of Lowe
ASMM10P023159	2.75766	down	protein_coding	NM_147010	CCDS16250.1	Olfr1052	RefSeq	939	chr2	+	86297817	86298756		chr2:86298696+86298756	AACAAAGAGGTGAAAGAAGCTGCAAAGAGAGCCATAGAGATGAAGTCCTTCTCATGTTAA	259012	Mm.377788	GO:0004871|GO:0004930|GO:0004984|GO:0005886|GO:0007165|GO:0007186|GO:0007608|GO:0016020|GO:0016021|GO:0050896	olfactory receptor 1052
ASMM10P024562	2.37812	down	protein_coding	NM_021442		Mecom	RefSeq	1075	chr3	-	30236568	30509487		chr3:30236585-30237241	GTAGTTTTGTCCCTGGACACATCCTTGGGAAGGCTGTGGCTTAGTAAAATGACTTTTAGA	14013	Mm.56965	GO:0000118|GO:0001701|GO:0001780|GO:0003676|GO:0003677|GO:0003700|GO:0003700|GO:0005515|GO:0005634|GO:0005634|GO:0006351|GO:0006355|GO:0006915|GO:0006954|GO:0007275|GO:0009617|GO:0009791|GO:0016607|GO:0030154|GO:0030900|GO:0035115|GO:0035116|GO:0042127|GO:0043069|GO:0045892|GO:0045892|GO:0045893|GO:0045944|GO:0046329|GO:0046872|GO:0051726|GO:0060039|GO:0071425|GO:0072001	MDS1 and EVI1 complex locus
ASMM10P027621	4.20063	down	protein_coding	NM_028142	CCDS18502.1	Nsun4	RefSeq	3526	chr4	-	116031769	116053876		chr4:116053763-116053876	TTTCAGTCGGAATTATTGGCGTTGTTAGTTGACATGGCTGCGCCCGTCTTAAGATGTGTT	72181	Mm.282560	GO:0003674|GO:0003723|GO:0005737|GO:0005739|GO:0005762|GO:0006364|GO:0008150|GO:0008168|GO:0016740|GO:0032259	NOL1/NOP2/Sun domain family, member 4
ASMM10P000355	2.28095	down	protein_coding	NM_018823	CCDS22648.2	Nfat5	RefSeq	13389	chr8	+	107293469	107379517		chr8:107324733+107338808	AGCGGTGGTGAGGCAGGCTCGCCTCCTCCAGCTGTAGTTGCTGCTGATGCTTCTTCAGCT	54446	Mm.390057	GO:0001816|GO:0003677|GO:0003700|GO:0005634|GO:0005737|GO:0006351|GO:0006355|GO:0006355|GO:0010628|GO:0045944|GO:0070884	nuclear factor of activated T cells 5
ASMM10P012958	7.65755	down	protein_coding	NM_009886	CCDS37172.1	Celsr1	RefSeq	11050	chr15	-	85898757	86033777		chr15:86030364-86033777	ATCCTTTTCAACAACTATGTCACCAATAAATCCAACAGCTTCCCCAGTGGTGTGATCGGC	12614	Mm.22680	GO:0001702|GO:0001736|GO:0001764|GO:0001843|GO:0001843|GO:0001942|GO:0004871|GO:0004888|GO:0004930|GO:0005509|GO:0005515|GO:0005886|GO:0005887|GO:0007155|GO:0007156|GO:0007165|GO:0007166|GO:0007186|GO:0007218|GO:0007266|GO:0007267|GO:0007275|GO:0007417|GO:0007626|GO:0009952|GO:0016020|GO:0016021|GO:0032956|GO:0042060|GO:0042249|GO:0042472|GO:0045176|GO:0046928|GO:0046983|GO:0048105|GO:0060488|GO:…	cadherin, EGF LAG seven-pass G-type receptor 1 (flamingo homolog, Drosophila)
ASMM10P012145	2.13878	down	protein_coding	NM_026174	CCDS27240.1	Entpd4	RefSeq	3084	chr14	+	69337150	69366742		chr14:69337190+69337288	TGGCTCCCGGAAAGGAGCCGAACCTCCGGAAAGCTGGTGGCCGGGATGCGGGGCGCTAGT	67464	Mm.489765	GO:0003674|GO:0005575|GO:0008150	ectonucleoside triphosphate diphosphohydrolase 4
ASMM10P043228	18.1826	down	protein_coding	NM_001134660	CCDS52894.1	Prr23a	RefSeq	1059	chr9	+	98842586	98843645		chr9:98843504+98843645	GGCTTGAAGAAAGATCCTTAACGTTTTCTATTGGATATTTAAGTCCAATTAAGTACGGGT	623166	Mm.390211	GO:0003674|GO:0005575|GO:0008150	proline rich 23A
ASMM10P007946	16.1521	down	protein_coding	NM_026018	CCDS18487.1	Pdzk1ip1	RefSeq	897	chr4	+	115088707	115093894		chr4:115088810+115089038	TCTGAGGCAGAAGTCAGACTGCTCTCCAGCTGATCTCATACAAACACCCCAGACCTCCAG	67182	Mm.30181	GO:0003674|GO:0005575|GO:0008150|GO:0016020|GO:0016021	PDZK1 interacting protein 1
ASMM10P001985	2.05329	down	protein_coding	NM_019769	CCDS16604.1	Chp1	RefSeq	2626	chr2	+	119547706	119587022	ENSMUST00000137585	chr2:119584657+119585106	ATTCGTTAAGGTTTTGGAAAAAGTGGATGTAGAACAGAAGATGAGCATCCGATTTCTTCA	56398	Mm.214765	GO:0000139|GO:0001578|GO:0001933|GO:0004860|GO:0005215|GO:0005509|GO:0005634|GO:0005737|GO:0005783|GO:0005829|GO:0005856|GO:0005886|GO:0006469|GO:0006611|GO:0006810|GO:0008017|GO:0010923|GO:0015031|GO:0015630|GO:0016020|GO:0017156|GO:0019900|GO:0022406|GO:0030133|GO:0031122|GO:0031397|GO:0031953|GO:0032088|GO:0032417|GO:0042308|GO:0045056|GO:0046872|GO:0048306|GO:0050821|GO:0051222|GO:0051259|GO:…	calcineurin-like EF hand protein 1
ASMM10P052113	2.74558	down	protein_coding	NM_029153	CCDS36750.1	Scamp1	RefSeq	3605	chr13	-	94201432	94285281		chr13:94285233-94285281	GCAATGTCGGATTTTGACAGCAACCCGTTTGCGGATCCGGATCTCAACAACCCGTTCAAG	107767	Mm.201455	GO:0005515|GO:0005768|GO:0005794|GO:0005802|GO:0006810|GO:0006887|GO:0006897|GO:0008021|GO:0015031|GO:0016020|GO:0016021|GO:0019904|GO:0030672|GO:0042589|GO:0045202|GO:0055038	secretory carrier membrane protein 1
ASMM10P026151	2.22798	down	protein_coding	NM_001081200	CCDS38524.1	Crnn	RefSeq	1628	chr3	+	93144786	93149471		chr3:93149406+93149471	AGATGGAGAAGAAAGGAATCACAGCCAAGGGACTATATACCTACTTGAAGACAGAGCAGC	381457	Mm.458570	GO:0003674|GO:0009408|GO:0016020|GO:0016337|GO:0046872	cornulin
ASMM10P005302	2.50394	down	protein_coding	NM_001163233		Fancg	RefSeq	2702	chr4	-	43002336	43010301		chr4:43004959-43005206	ACAAGGGTAGGTCCCTGTATACCAGAGTTATGTCTGGAGGCAGCAGCAGCACTGATCCAG	60534	Mm.23122	GO:0001541|GO:0005634|GO:0005739|GO:0006281|GO:0006974|GO:0007005|GO:0007286|GO:0009314|GO:0043240	Fanconi anemia, complementation group G
ASMM10P014846	2.14737	down	protein_coding	NM_172961	CCDS27939.1	Abat	RefSeq	4653	chr16	+	8513428	8621567		chr16:8611234+8611294	TTCAGCAAGAAAATGATGACCGGGGGCTTCTTCCACAAGGAGGAGTTTCGGCCAAGTGCT	268860	Mm.259315	GO:0001666|GO:0003824|GO:0003867|GO:0003867|GO:0005739|GO:0005739|GO:0007620|GO:0007626|GO:0008483|GO:0009448|GO:0010039|GO:0016740|GO:0030170|GO:0032144|GO:0035094|GO:0042135|GO:0042220|GO:0042493|GO:0042803|GO:0043005|GO:0045471|GO:0045776|GO:0047298|GO:0048148	4-aminobutyrate aminotransferase
ASMM10P045916	4.8718	down	protein_coding	NM_148943	CCDS30544.1	Usp9y	RefSeq	8094	chrY	-	1298960	1459782		chrY:1299014-1299097	CACATCACTTGAATAACCCTCAGAAAAATGATAAACCACAAGAAACTCATGAAAGCAATG	107868	Mm.347376	GO:0005575|GO:0006508|GO:0008233|GO:0008234|GO:0016787	ubiquitin specific peptidase 9, Y chromosome
ASMM10P005556	2.38263	down	protein_coding	NM_001165988		Ubap2l	RefSeq	3627	chr3	-	90005993	90052515	NM_001165987, NM_153489	chr3:90028364-90034064	AATACATGGAACAACACTGGCCACTTTGAACCAGATGATGGAACAAGTGCATGGAGGACT	74383	Mm.25610	GO:0003674|GO:0005671|GO:0007339	ubiquitin associated protein 2-like
ASMM10P005510	2.13315	down	protein_coding	NM_001164639	CCDS50465.1	Slk	RefSeq	6954	chr19	+	47580018	47645246		chr19:47625489+47635468	CAAGAAGGAGGAACAAGAATTTGTTCAGAAGCAACAACAAGAGTTAGATGGTTCTCTGAA	20874	Mm.281011	GO:0000166|GO:0004672|GO:0004674|GO:0005524|GO:0005737|GO:0005886|GO:0006468|GO:0006915|GO:0016301|GO:0016310|GO:0016740|GO:0016772|GO:0042802|GO:0042803|GO:0046777	STE20-like kinase
ASMM10P053798	2.03495	down	protein_coding	NM_001142948	CCDS48432.1	Pogk	RefSeq	7051	chr1	-	166393611	166409828	NM_175170	chr1:166409765-166409823	CGAGGGGCCGCGCTGGGGCGGCGGGAGCGGTGGAGACGATGGCGCGGTGAATGCCGGGCC	71592	Mm.192094	GO:0003676|GO:0003677|GO:0005575|GO:0005622|GO:0005634|GO:0006355|GO:0007275|GO:0008150	pogo transposable element with KRAB domain
ASMM10P052519	2.11042	down	protein_coding	NM_024473	CCDS26379.1	BC005537	RefSeq	2551	chr13	+	24801656	24812899		chr13:24803449+24803509	GAATCTCTAGCTGACCAGTTTGACTTCAAGATGTACATTGCCTTTGTGTTCAAGGAGAAG	79555	Mm.266668	GO:0003674|GO:0005622|GO:0008150	cDNA sequence BC005537
ASMM10P008936	2.30008	down	protein_coding	NM_145967	CCDS24441.2	Vstm2a	RefSeq	3629	chr11	+	16257723	16284551		chr11:16263255+16281840	CCACAATCAGGTGCGAGGATAGCTACAAGCCATGGACTTTCTGTCCTGCTTCTTGTTTGT	211739	Mm.284015	GO:0003674|GO:0005575|GO:0005576|GO:0008150	V-set and transmembrane domain containing 2A
ASMM10P000528	2.30202	down	protein_coding	NM_032008	CCDS26880.1	Slmap	RefSeq	4501	chr14	-	26413174	26533740		chr14:26442585-26459409	ACAGAAAAAGAGAAGCTGATGGTCCAAGGGCATCTAACCAAAGTGGTAGAAGAATCAAAG	83997	Mm.36769	GO:0005515|GO:0005615|GO:0005737|GO:0005856|GO:0005886|GO:0016020|GO:0016021	sarcolemma associated protein
ASMM10P007626	2.09877	down	protein_coding	NM_020570	CCDS19135.1	Xrcc2	RefSeq	3230	chr5	-	25689815	25705797		chr5:25692779-25698250	CCAGTGCACGGTGATATTTTTGAATTTCATGGTCCAGAAGGAACGGGGAAAACAGAAATG	57434	Mm.143767	GO:0000724|GO:0001701|GO:0003677|GO:0005524|GO:0005634|GO:0006259|GO:0006281|GO:0006310|GO:0006974|GO:0008094|GO:0010165|GO:0010332|GO:0043524|GO:0050769	X-ray repair complementing defective repair in Chinese hamster cells 2
ASMM10P008599	2.14475	down	protein_coding	NM_033270	CCDS36409.1	E2f6	RefSeq	2446	chr12	+	16810964	16826752		chr12:16811307+16816399	CCATCAACGTGGAAAACCTACTGCCATCAAAAATAAGGATTAATCTAGAAGAAAATGTAC	50496	Mm.23296	GO:0000083|GO:0003677|GO:0003700|GO:0005634|GO:0005662|GO:0005667|GO:0006351|GO:0006355|GO:0006355|GO:0007049|GO:0071339	E2F transcription factor 6
ASMM10P009097	2.01684	down	protein_coding	NM_171824	CCDS22770.1	Pgbd5	RefSeq	2854	chr8	-	124369048	124433936		chr8:124384573-124433798	GACACCGGTGGTCCAACCAGAAAGATGCCACCCAGCGCTAGCGCGGTGGACTTCTTCCAG	209966	Mm.234233	GO:0003674|GO:0005575|GO:0008150	piggyBac transposable element derived 5
ASMM10P055460	2.44424	down	protein_coding	NM_021297	CCDS18271.1	Tlr4	RefSeq	3847	chr4	+	66827810	66842796		chr4:66839594+66839654	CATGTCTTTGAACCCAATTGACTTCATTCAAGACCAAGCCTTTCAGGGAATTAAGCTCCA	21898	Mm.38049	GO:0000187|GO:0001530|GO:0001774|GO:0001875|GO:0002218|GO:0002224|GO:0002322|GO:0002537|GO:0002755|GO:0002758|GO:0004872|GO:0004888|GO:0005515|GO:0005737|GO:0005886|GO:0005887|GO:0006691|GO:0006954|GO:0006955|GO:0006979|GO:0007165|GO:0007250|GO:0007252|GO:0009617|GO:0009897|GO:0009986|GO:0010572|GO:0016020|GO:0016021|GO:0030890|GO:0031663|GO:0031663|GO:0031663|GO:0031663|GO:0032496|GO:0032496|GO:…	toll-like receptor 4
ASMM10P004971	2.05437	down	protein_coding	NM_001134791	CCDS51257.1	Osbpl9	RefSeq	3109	chr4	-	109061144	109118036	NM_173350	chr4:109102543-109117894	CGCTTGCGGAGGTTTGGATTCAGGATTCATCCCCAGTGTCCAAGACTTTGATAAGAAACT	100273	Mm.366315	GO:0003674|GO:0005575|GO:0005768|GO:0005794|GO:0006810|GO:0006869|GO:0008150|GO:0008289|GO:0016020	oxysterol binding protein-like 9
ASMM10P003024	2.11277	down	protein_coding	NM_011063	CCDS15510.1	Pea15a	RefSeq	2477	chr1	-	172196728	172206781		chr1:172199223-172200407	AACAAGCTGGACAAAGACAACCTCTCCTACATTGAGCACATCTTTGAGATATCTCGCCGT	18611	Mm.544	GO:0005080|GO:0005737|GO:0005875|GO:0006810|GO:0006915|GO:0008643|GO:0035556|GO:0042981|GO:0046325|GO:1902042|GO:1902042|GO:1902043	phosphoprotein enriched in astrocytes 15A
ASMM10P036788	2.31133	down	protein_coding	NM_013507	CCDS40088.1	Eif4g2	RefSeq	7760	chr7	-	111067984	111083030		chr7:111076294-111076393	AGGACAGTCGAAGGATATGCCACCTCGGTTTTCTAAGAAAGGACAGCTTAATGCAGATGA	13690	Mm.185453	GO:0003723|GO:0003743|GO:0003743|GO:0005515|GO:0005737|GO:0006412|GO:0006413|GO:0006417|GO:0006446|GO:0006446|GO:0008135|GO:0016281	eukaryotic translation initiation factor 4, gamma 2
ASMM10P007977	2.05372	down	protein_coding	NM_026170	CCDS28553.1	Ergic1	RefSeq	2734	chr17	+	26561511	26656933		chr17:26561637+26608592	ACTTCAGGAGGTTTGACATCTACAGGAAGGTGCCCAAGGACCTCACACAGCCGACATATA	67458	Mm.30496	GO:0003674|GO:0005783|GO:0005793|GO:0005794|GO:0006810|GO:0006888|GO:0016020|GO:0016021|GO:0016192	endoplasmic reticulum-golgi intermediate compartment (ERGIC) 1
ASMM10P006097	2.04544	down	protein_coding	NM_001243199	CCDS57423.1	Gimap4	RefSeq	1365	chr6	+	48684577	48692062		chr6:48690953+48691397	CCAGAGCATGTTTCTGTCTTCCAGGATGAAGTAATGAAGTAAAGTTTACCACTGATAGTT	107526	Mm.333048	GO:0000166|GO:0005525|GO:0005634|GO:0005737|GO:0005829	GTPase, IMAP family member 4
ASMM10P007084	2.49648	down	protein_coding	NM_010733	CCDS25896.1	Lrrn3	RefSeq	3544	chr12	-	41451667	41486057		chr12:41454622-41485570	CTAAGGCAAGAATAATGCCTCTACATCTGCAAGTCTGAACAAGCATGGGATTTGAATCAC	16981	Mm.404786	GO:0001934|GO:0005886|GO:0016020|GO:0016021|GO:0030131|GO:0032403	leucine rich repeat protein 3, neuronal
ASMM10P046161	2.05024	down	protein_coding	NM_016774	CCDS24259.1	Atp5b	RefSeq	1879	chr10	+	128083306	128090388		chr10:128084310+128084432	AGAACTATTGCTATGGATGGCACTGAAGGCTTGGTTAGAGGCCAGAAAGTACTGGATTCA	11947	Mm.238973	GO:0000166|GO:0000275|GO:0001525|GO:0005509|GO:0005524|GO:0005739|GO:0005739|GO:0005743|GO:0005743|GO:0005753|GO:0005886|GO:0006172|GO:0006200|GO:0006629|GO:0006754|GO:0006810|GO:0006811|GO:0006898|GO:0006933|GO:0009986|GO:0015986|GO:0015991|GO:0015992|GO:0016020|GO:0016787|GO:0016820|GO:0016887|GO:0016887|GO:0017111|GO:0030228|GO:0031966|GO:0033178|GO:0042288|GO:0042645|GO:0045261|GO:0046034|GO:…	ATP synthase, H+ transporting mitochondrial F1 complex, beta subunit
ASMM10P017639	2.15517	down	protein_coding	NM_001161371		Ss18	RefSeq	2795	chr18	-	14625628	14682914	NM_001161369, NM_001161370, NM_009280	chr18:14640270-14640361	AATACAGTCATGGTGGACAAGGTCCTCCAGAAGGCATGAACCAGCAATATTACCCTGATG	268996	Mm.31761	GO:0000226|GO:0000902|GO:0000902|GO:0005634|GO:0005881|GO:0006351|GO:0006355|GO:0007010|GO:0007243|GO:0030374|GO:0042493|GO:0045944|GO:0048013	synovial sarcoma translocation, Chromosome 18
ASMM10P002056	2.10419	down	protein_coding	NM_001252626		Ptgr2	RefSeq	3250	chr12	+	84285295	84315832	ENSMUST00000138733	chr12:84296351+84298010	AACAACACTTTATGCATCAACGCTGTAAGATGAACGAGGACACTGGCACTGACTACTTGG	77219	Mm.246127	GO:0005737|GO:0005739|GO:0006693|GO:0008270|GO:0016491|GO:0036132|GO:0047522|GO:0055114|GO:0055114	prostaglandin reductase 2
ASMM10P000521	2.15916	down	protein_coding	NM_146150	CCDS18460.1	Nrd1	RefSeq	4155	chr4	+	109000804	109061771		chr4:109013845+109017838	TGAGAAACAGTCTGCAGCGGCTCTGTGTGTTGGAGTTGGGAGCTTTGCTGATCCAGATGA	230598	Mm.274950	GO:0003824|GO:0004222|GO:0005515|GO:0005739|GO:0006508|GO:0008233|GO:0008237|GO:0016787|GO:0046872|GO:0051044|GO:0052548	nardilysin, N-arginine dibasic convertase, NRD convertase 1
ASMM10P000127	2.49418	down	protein_coding	NM_013531	CCDS17297.1	Gnb4	RefSeq	2751	chr3	-	32583527	32616535		chr3:32589890-32589996	TGATGGACAAATCATTACAAGTTCGGGAGACACGACTTGTGCTTTGTGGGACATTGAGAC	14696	Mm.139192	GO:0003924|GO:0004871|GO:0005765|GO:0005834|GO:0006184|GO:0007165|GO:0007186|GO:0044297	guanine nucleotide binding protein (G protein), beta 4
ASMM10P053367	2.05387	down	protein_coding	NM_007591	CCDS22479.1	Calr	RefSeq	1943	chr8	-	84842087	84846931		chr8:84844894-84844952	CAAGAAGGTTCATGTCATCTTTAACTACAAGGGCAAGAATGTGCTGATCAACAAGGATAT	12317	Mm.1971	GO:0000122|GO:0001669|GO:0001948|GO:0002502|GO:0003729|GO:0003729|GO:0005178|GO:0005506|GO:0005509|GO:0005509|GO:0005615|GO:0005615|GO:0005634|GO:0005737|GO:0005783|GO:0005783|GO:0005783|GO:0005788|GO:0005788|GO:0005790|GO:0005794|GO:0005829|GO:0005844|GO:0006457|GO:0006611|GO:0007050|GO:0008284|GO:0009897|GO:0009986|GO:0010628|GO:0016529|GO:0017148|GO:0030246|GO:0030866|GO:0031012|GO:0031625|GO:…	calreticulin
ASMM10P031231	3.12398	down	protein_coding	NM_172723	CCDS19806.2	Adap1	RefSeq	2418	chr5	-	139271875	139325464		chr5:139307823-139307872	CTGACTGGGCGTCCTACACCCTGGGTGTGTTCATCTGTTTGAGCTGCTCTGGGATCCACC	231821	Mm.297819	GO:0005547|GO:0005634|GO:0005737|GO:0005886|GO:0008060|GO:0043087|GO:0046872	ArfGAP with dual PH domains 1
ASMM10P008832	2.25045	down	protein_coding	NM_144908	CCDS19133.1	Galnt11	RefSeq	2541	chr5	+	25222892	25265918		chr5:25223036+25247453	GGGTGTCGCGGAAACTGAAAATGGCCTTTGAGCTATGCTAGGTCTATAATGGGAAGCATC	231050	Mm.246718	GO:0003674|GO:0004653|GO:0005575|GO:0005794|GO:0008150|GO:0016020|GO:0016021|GO:0016740|GO:0016757	UDP-N-acetyl-alpha-D-galactosamine:polypeptide N-acetylgalactosaminyltransferase 11
ASMM10P014985	2.37448	down	protein_coding	NM_134101	CCDS28053.1	Psmd2	RefSeq	3000	chr16	+	20651651	20663414	NR_027485	chr16:20654949+20655042	TTGTGACCTGCTCATGGAAATTGAGCAGGTGGACATGCTAGAGAAGGACATTGATGAGAA	21762	Mm.243234	GO:0000502|GO:0005515|GO:0022624|GO:0030234|GO:0042176	proteasome (prosome, macropain) 26S subunit, non-ATPase, 2
ASMM10P006144	2.49782	down	protein_coding	NM_001252287	CCDS36106.1	Ogdh	RefSeq	6706	chr11	+	6291596	6359094		chr11:6291774+6296951	GCGGCCGAGGGTACTTGTGGAAGGCTTCAGGACAAAATGTTTCATTTAAGGACTTGTGCT	18293	Mm.490272	GO:0004591|GO:0005739|GO:0005739|GO:0006096|GO:0006099|GO:0006103|GO:0006104|GO:0006734|GO:0008152|GO:0016491|GO:0016624|GO:0030976|GO:0031072|GO:0034602|GO:0045252|GO:0051087|GO:0055114|GO:0055114	oxoglutarate (alpha-ketoglutarate) dehydrogenase (lipoamide)
ASMM10P005480	2.20368	down	protein_coding	NM_001164363	CCDS50462.1	Nt5c2	RefSeq	4181	chr19	-	46886830	47015189		chr19:46950916-47014697	GGACGCGAAGAATTCATCCTACAAATAAGATGACGACCTCCTGGAGTGACCGCTTACAGA	76952	Mm.40965	GO:0000166|GO:0003824|GO:0005575|GO:0005737|GO:0008152|GO:0008253|GO:0009117|GO:0016787|GO:0046040|GO:0046085|GO:0046872	5'-nucleotidase, cytosolic II
ASMM10P044099	2.25016	down	protein_coding	NM_016979	CCDS30248.1	Prkx	RefSeq	3217	chrX	-	77762029	77795960		chrX:77764119-77764254	ATCTGACAAAGACCTGGAAACATTCAAAAATTTCTGAGGATGAGAACTCATGTCTGAAAG	19108	Mm.290338	GO:0000166|GO:0001525|GO:0001525|GO:0001935|GO:0001935|GO:0004672|GO:0004674|GO:0004691|GO:0005524|GO:0005634|GO:0005634|GO:0005737|GO:0005737|GO:0006468|GO:0006468|GO:0007155|GO:0007155|GO:0007275|GO:0016301|GO:0016310|GO:0016740|GO:0016772|GO:0018105|GO:0030099|GO:0030154|GO:0030155|GO:0030334|GO:0031589|GO:0043542|GO:0046777|GO:0060562|GO:0060993|GO:2000696	protein kinase, X-linked
ASMM10P042384	2.02153	down	protein_coding	NM_145609	CCDS22796.1	Msantd4	RefSeq	2762	chr9	+	4383536	4386869		chr9:4384022+4384142	ATTGCCTTCCGAAATGATGCAAATTTTGAGTGGCAGAATGTGGCAGATTTCCGGGATGCA	78100	Mm.206549	GO:0003674|GO:0005634|GO:0008150	Myb/SANT-like DNA-binding domain containing 4 with coiled-coils
ASMM10P054705	2.2279	down	protein_coding	NM_001199044		Prrc2a	RefSeq	6910	chr17	-	35149085	35164877	NM_020027	chr17:35162947-35163005	TTCCAGCGCAATGTCCGATCGCTCGGGGCCGACTGCCAAGGGGAAGGATGGAAAGAAGTA	53761	Mm.272462	GO:0003674|GO:0005575|GO:0005634|GO:0005737|GO:0008150	proline-rich coiled-coil 2A
ASMM10P026054	2.49199	down	protein_coding	NM_033526	CCDS17479.1	Ubqln4	RefSeq	3372	chr3	+	88553715	88569725		chr3:88565817+88565877	GCCCAGCAACAACTCATGCAGCAGATGATCCAACTTTTGTCCGGAAGTGGGAACTCACAG	94232	Mm.303059	GO:0005634|GO:0005737|GO:0005783|GO:0005789|GO:0005829|GO:0031593|GO:0031595|GO:0031597|GO:0032434|GO:0042802	ubiquilin 4
ASMM10P007558	2.07721	down	protein_coding	NM_019717	CCDS37700.1	Atl2	RefSeq	3521	chr17	-	79848391	79896028		chr17:79865127-79875801	GTATAACAAGGATTCTCAAAGCTGGATTGGTGGAAACAATGAACCCTTGACTGGCTTTAC	56298	Mm.175403	GO:0000166|GO:0003924|GO:0005515|GO:0005525|GO:0005783|GO:0007029|GO:0007030|GO:0016020|GO:0016021|GO:0016787|GO:0042802|GO:0051260	atlastin GTPase 2
ASMM10P011325	2.24299	down	protein_coding	NM_026232	CCDS27281.1	Slc25a30	RefSeq	1706	chr14	-	75761998	75787037		chr14:75762086-75762690	CACTTACAGTAAGACTCGACCTTTGTGAGGCAACACTAACCATTTGCCCTAAGATTTTTT	67554	Mm.46067	GO:0003674|GO:0005739|GO:0005743|GO:0006810|GO:0016020|GO:0016021|GO:0055085	solute carrier family 25, member 30
ASMM10P006390	3.13007	down	protein_coding	NM_001271486		Rtn3	RefSeq	4075	chr19	-	7425894	7483291		chr19:7457411-7467810	ACCTCACAAGGTGACTGGACAGAAGCATTTACAGAAGGAAAACCTGTAAGAGACTACCTC	20168	Mm.246990	GO:0005515|GO:0005783|GO:0005794|GO:0006810|GO:0006915|GO:0016020|GO:0016021|GO:0016192|GO:0071786	reticulon 3
ASMM10P004256	2.00459	down	protein_coding	NM_001033329	CCDS53137.1	Arhgef9	RefSeq	5012	chrX	-	95048943	95166486		chrX:95130969-95165592	TGATATGTATGACCTGATCACTGGAGATTCCATCGTTAGTGCTGAGGCAGTATGGGATCA	236915	Mm.44841	GO:0005085|GO:0005089|GO:0005737|GO:0005938|GO:0005938|GO:0007264|GO:0035023|GO:0043113|GO:0050790	CDC42 guanine nucleotide exchange factor (GEF) 9
ASMM10P053615	2.05002	down	protein_coding	NM_028325	CCDS30058.1	Zcchc12	RefSeq	2206	chrX	+	36195903	36199158		chrX:36195921+36195981	AGCTCGTCACACTCTTTTGTGTCAGTAGGCTGCTGATAAAAGCTTTGCAGCTGCCTTGGA	72693	Mm.297698	GO:0003676|GO:0005515|GO:0005634|GO:0006351|GO:0006355|GO:0008270|GO:0016607|GO:0030374|GO:0030509|GO:0032183|GO:0046872|GO:2000327	zinc finger, CCHC domain containing 12
ASMM10P006540	2.3073	down	protein_coding	NM_001277219		Crk	RefSeq	5835	chr11	+	75679258	75708428		chr11:75692567+75703365	CTGATTGGAGGTCGGTGAGCTGGTAAAGGTTACGAAGATTAATGTGAGTGGTCAGTGGGA	12928	Mm.280125	GO:0005070|GO:0005515|GO:0005737|GO:0005886|GO:0016020|GO:0016301|GO:0016310|GO:0016740|GO:0019904|GO:0030674|GO:0032319|GO:0032956|GO:0035020|GO:0042169|GO:0045309|GO:0046875|GO:0046875|GO:0048013	v-crk sarcoma virus CT10 oncogene homolog (avian)
ASMM10P055466	2.83338	down	protein_coding	NM_019535	CCDS18303.1	Sh3gl2	RefSeq	2817	chr4	+	85205455	85389379		chr4:85387638+85387710	TATCATCACACTCACTAATCAGATTGACGAGAACTGGTATGAGGGGATGCTTCATGGCCA	20404	Mm.143603	GO:0002090|GO:0005515|GO:0005737|GO:0006897|GO:0008289|GO:0016020|GO:0042802|GO:0048488	SH3-domain GRB2-like 2
ASMM10P005848	2.14147	down	protein_coding	NM_001177952	CCDS53000.1	Rpgr	RefSeq	2795	chrX	-	10158215	10216453		chrX:10213605-10216215	ACCCGGTTAGATACAGGTGCTGTGTTTACGTTTGGAAAAACTAAATTTGCCGAAAATATT	19893	Mm.247556	GO:0001750|GO:0005085|GO:0005515|GO:0005737|GO:0005794|GO:0005813|GO:0005856|GO:0005929|GO:0007601|GO:0007601|GO:0030030|GO:0036064|GO:0036126|GO:0042073|GO:0042384|GO:0042462|GO:0042995|GO:0050896	retinitis pigmentosa GTPase regulator
ASMM10P032858	2.35212	down	protein_coding	NM_028990	CCDS19915.1	Tmem168	RefSeq	4548	chr6	-	13580688	13608063		chr6:13602343-13603381	GCCATAAAGTGTATATCAACCACAGGGCAGATAACAATAGCCTTGACAGAATCATGGCAT	101118	Mm.254845	GO:0003674|GO:0008150|GO:0016020|GO:0016021|GO:0030133	transmembrane protein 168
ASMM10P001000	2.097	down	protein_coding	NM_001252333		Sept8	RefSeq	4461	chr11	+	53519735	53544096		chr11:53534629+53534954	AATAAGGATGACAGGCCCATAGTTGACTACATCGACGCGCAGTTTGAAAACTATCTGCAG	20362	Mm.274399	GO:0000166|GO:0003674|GO:0005525|GO:0005737|GO:0005856|GO:0007049|GO:0008150|GO:0031105	septin 8
ASMM10P006046	2.50564	down	protein_coding	NM_001205331	CCDS57703.1	Map4	RefSeq	3517	chr9	+	109931773	110005784		chr9:109999842+110002745	AATAACACTGCAGAGGACTAGAGTGTCTCTCCACACTGGGGCTGCTGCACCACCAGACCA	17758	Mm.217318	GO:0005737|GO:0005856|GO:0005874|GO:0005886|GO:0007052|GO:0007052|GO:0008017|GO:0015630|GO:0015631|GO:0051012|GO:0051012|GO:0051294|GO:0051294|GO:0051301|GO:0072686	microtubule-associated protein 4
ASMM10P024877	2.11814	down	protein_coding	ENSMUST00000107693	CCDS17437.1	Trim2	Ensembl	5755	chr3	-	84161873	84220877	NM_001271725, NM_001271726, NM_001271727, NM_001271728	chr3:84161890-84163706	TAAGCGTTCAGCTTTCCCTTGGGCACTAAGGACAAGCAGTTAGGTTTTATAGGTTAACGA	80890	Mm.44876	GO:0004842|GO:0005515|GO:0005622|GO:0005737|GO:0005737|GO:0008270|GO:0016567|GO:0016874|GO:0017022|GO:0043523|GO:0043523|GO:0046872	tripartite motif-containing 2
ASMM10P006930	2.47197	down	protein_coding	NM_009743	CCDS16899.1	Bcl2l1	RefSeq	2371	chr2	-	152780667	152831682		chr2:152830053-152831602	AGTCAGCCAGAACCTTATCTTGGCTTTGGATCCTGGAAGAGAATCGCTAAACACAGAGCA	12048	Mm.238213	GO:0000910|GO:0001541|GO:0001541|GO:0001541|GO:0001701|GO:0001836|GO:0001836|GO:0002931|GO:0005515|GO:0005622|GO:0005737|GO:0005739|GO:0005739|GO:0005740|GO:0005741|GO:0005813|GO:0005829|GO:0005856|GO:0006915|GO:0007093|GO:0007281|GO:0007281|GO:0007283|GO:0008283|GO:0008284|GO:0008584|GO:0008630|GO:0009314|GO:0009566|GO:0009615|GO:0016020|GO:0016021|GO:0019050|GO:0019901|GO:0031966|GO:0034097|GO:…	BCL2-like 1
ASMM10P035277	2.59151	down	protein_coding	NM_144920	CCDS39688.1	Plekha5	RefSeq	5133	chr6	+	140424098	140594906		chr6:140563588+140563648	ATCACCATGGTTCACACAATGATTGAGAACTCGGCGCTAAGACCACAACTGTACCAACAA	109135	Mm.247670	GO:0003674|GO:0005575|GO:0061458	pleckstrin homology domain containing, family A member 5
ASMM10P000292	2.18539	down	protein_coding	ENSMUST00000066587	CCDS25660.1	Acox1	Ensembl	3987	chr11	-	116171887	116199045		chr11:116183612-116198221	AGGGAATTTGGCATCGCAGACCCTGAAGAAATCATGTGGTTTAAAAACTCTGTGCACCGA	11430	Mm.356689	GO:0000038|GO:0003995|GO:0003997|GO:0003997|GO:0005102|GO:0005504|GO:0005737|GO:0005739|GO:0005777|GO:0005777|GO:0005777|GO:0005778|GO:0006091|GO:0006629|GO:0006631|GO:0006635|GO:0006693|GO:0007283|GO:0008152|GO:0016401|GO:0016491|GO:0016559|GO:0016627|GO:0019395|GO:0019395|GO:0033540|GO:0047485|GO:0050660|GO:0055088|GO:0055114|GO:0071949|GO:2000189	acyl-Coenzyme A oxidase 1, palmitoyl
ASMM10P009173	2.3576	down	protein_coding	NM_172677	CCDS38396.1	Ythdf3	RefSeq	5190	chr3	+	16183182	16217037		chr3:16203210+16203825	GTTTCATTGTAATAACAGCTATCCACCAATGTCAGATCCATATATGCCTAGTTACTATGC	229096	Mm.23834	GO:0003674|GO:0005575|GO:0008150	YTH domain family 3
ASMM10P008857	2.02728	down	protein_coding	NM_145220	CCDS24078.1	Appl2	RefSeq	2958	chr10	-	83600033	83648664		chr10:83611450-83612711	ACGCCCAGTGGCAAACCGGGAATAATTCTCCAAGCAGAGAGCAGGAAGGAATATGAAGAG	216190	Mm.282985	GO:0005634|GO:0005737|GO:0005768|GO:0007049|GO:0008283|GO:0010008|GO:0016020|GO:0016581|GO:0017137	adaptor protein, phosphotyrosine interaction, PH domain and leucine zipper containing 2
ASMM10P017919	2.48607	down	protein_coding	NM_172832	CCDS29287.1	Pcyox1l	RefSeq	2017	chr18	-	61696836	61707635		chr18:61697324-61697976	AGGACCTGGATAAGATTGACCAGAAGGACCTAATCCATAAGGTCAAGACTGAACTGTGAG	240334	Mm.234457	GO:0001735|GO:0005575|GO:0005576|GO:0016491|GO:0016670|GO:0030328|GO:0055114	prenylcysteine oxidase 1 like
ASMM10P004236	2.1313	down	protein_coding	NM_001033237	CCDS28043.1	Yeats2	RefSeq	6024	chr16	+	20141062	20232573		chr16:20141240+20152908	CGCAGGAAGGCTCGAGATGCAGCTGTGCAGAAAATTGAGACTATTATTAAGGAGCAGTTT	208146	Mm.390895	GO:0000122|GO:0005634|GO:0005671|GO:0005671|GO:0006355|GO:0017025|GO:0043966|GO:0045892|GO:0072686	YEATS domain containing 2
ASMM10P007572	2.18038	down	protein_coding	NM_019786	CCDS24212.1	Tbk1	RefSeq	3031	chr10	-	121546455	121586794		chr10:121571997-121576273	ATCAGAATTTCTCATTGTCTTACGAGATGTGGTGGGCGGGATGAATCATCTCCGAGAGAA	56480	Mm.34580	GO:0000166|GO:0002218|GO:0003676|GO:0004672|GO:0004674|GO:0005515|GO:0005524|GO:0005737|GO:0006468|GO:0010629|GO:0016301|GO:0016310|GO:0016740|GO:0016772|GO:0032727|GO:0032728|GO:0045087|GO:0045359|GO:0045944|GO:0050830|GO:0051219|GO:0051607	TANK-binding kinase 1
ASMM10P006609	2.06126	down	protein_coding	NM_007604	CCDS19926.1	Capza2	RefSeq	2015	chr6	+	17637097	17666536		chr6:17657254+17660748	CAAAAAACTTTTGGAATGGTCGTTGGAGGTCAGAGTGGAAGTTTACAGTCACTCCTTCCA	12343	Mm.392504	GO:0003779|GO:0005515|GO:0005737|GO:0008150|GO:0008290|GO:0016020|GO:0030036|GO:0030863|GO:0051693|GO:0071203	capping protein (actin filament) muscle Z-line, alpha 2
ASMM10P015423	2.63374	down	protein_coding	NM_172469	CCDS28338.1	Clic6	RefSeq	3743	chr16	+	92498146	92541241		chr16:92530821+92530937	ACGAAATCGATGCCGACAGTTCAGAGGATGTCACTGTTTCACAAAGGAAGTTTCTGGATG	209195	Mm.44747	GO:0005244|GO:0005247|GO:0005254|GO:0005737|GO:0005886|GO:0006810|GO:0006811|GO:0006821|GO:0008022|GO:0008150|GO:0016020|GO:0016021|GO:0031749|GO:0031750|GO:0031751|GO:0034707|GO:0034765|GO:0042803	chloride intracellular channel 6
ASMM10P051211	2.05908	down	protein_coding	NM_001163395	CCDS49168.1	Evl	RefSeq	1891	chr12	+	108605765	108688515		chr12:108605951+108606011	TGCCATACAATCCAAGGAAATTGCCTCTGACTAGGTCATGTTCGCATTTGAAGAATTCAG	14026	Mm.238841	GO:0003779|GO:0005515|GO:0005522|GO:0005737|GO:0005856|GO:0005925|GO:0007411|GO:0008154|GO:0017124|GO:0030027|GO:0030048|GO:0030168|GO:0042995|GO:0045010|GO:0051016|GO:0051289	Ena-vasodilator stimulated phosphoprotein
ASMM10P053248	3.33231	down	protein_coding	NM_009266	CCDS21863.1	Sephs2	RefSeq	2206	chr7	-	127271878	127274059		chr7:127272549-127272596	ATAATTCCAACGCAGCCTCTGAGCCTAGTTCTTGAAATGGAATAGCGGTTGTTGGGAACT	20768	Mm.20294	GO:0000166|GO:0003824|GO:0004756|GO:0005524|GO:0016301|GO:0016310|GO:0016740	selenophosphate synthetase 2
ASMM10P037240	2.56743	down	protein_coding	NM_011102	CCDS57470.1	Prkcg	RefSeq	2715	chr7	+	3303531	3330696		chr7:3318952+3319012	CGCCTGCATATCTCTGACTTCAGCTTCCTCATGGTTCTAGGGAAAGGCAGTTTTGGGAAG	18752	Mm.7980	GO:0000166|GO:0004672|GO:0004674|GO:0004697|GO:0004698|GO:0005524|GO:0005634|GO:0005737|GO:0005829|GO:0005886|GO:0005886|GO:0006468|GO:0006950|GO:0007268|GO:0007635|GO:0008270|GO:0016020|GO:0016301|GO:0016310|GO:0016740|GO:0016772|GO:0030054|GO:0030425|GO:0030425|GO:0031397|GO:0032425|GO:0035556|GO:0042177|GO:0042995|GO:0043005|GO:0043278|GO:0043524|GO:0045202|GO:0046777|GO:0046872|GO:0048265|GO:…	protein kinase C, gamma
ASMM10P039169	3.74696	down	protein_coding	NM_010546	CCDS22182.1	Ikbkb	RefSeq	4540	chr8	-	22659204	22706583		chr8:22660679-22661401	TGAGTATGTAAATGAGAGCTCTATGCTACAGGCCGTACTAAAATGACCATCCACATTCCA	16150	Mm.277886	GO:0000166|GO:0001782|GO:0004672|GO:0004672|GO:0004672|GO:0004674|GO:0004702|GO:0005515|GO:0005524|GO:0005634|GO:0005737|GO:0005737|GO:0006468|GO:0006468|GO:0007252|GO:0007252|GO:0007252|GO:0008384|GO:0008385|GO:0009898|GO:0010765|GO:0016020|GO:0016301|GO:0016310|GO:0016740|GO:0016772|GO:0019901|GO:0023014|GO:0035631|GO:0042501|GO:0042803|GO:0043122|GO:0043231|GO:0045944|GO:0046982|GO:0051092|GO:…	inhibitor of kappaB kinase beta
ASMM10P004754	2.65525	down	protein_coding	NM_001109764	CCDS20250.1	Ctnna2	RefSeq	4148	chr6	-	76881636	77979667	NM_009819	chr6:76902381-76915733	TGTGTCAGGGACAGGAGTTCAGAGCACTTTCACTACCTTTTATGAGGTAGATTGTGATGT	12386	Mm.34637	GO:0005198|GO:0005737|GO:0005856|GO:0005886|GO:0005912|GO:0005913|GO:0007155|GO:0007275|GO:0007409|GO:0015629|GO:0016020|GO:0016323|GO:0021942|GO:0030027|GO:0030054|GO:0030154|GO:0030424|GO:0042995|GO:0045296|GO:0048813|GO:0048854|GO:0051823|GO:0060134	catenin (cadherin associated protein), alpha 2
ASMM10P019753	2.79568	down	protein_coding	NM_028785	CCDS37943.1	Dock8	RefSeq	7810	chr19	+	24999528	25202432		chr19:25200483+25200544	TGATTGAGCGGAAAATCCCAGAGCTCTACAAGCCCATATTCAGAGTTGACAGTCAGAAGA	76088	Mm.102485	GO:0003674|GO:0005085|GO:0005575|GO:0007264|GO:0008150	dedicator of cytokinesis 8
ASMM10P007573	2.18114	down	protein_coding	NM_019787	CCDS16822.1	Sec23b	RefSeq	2810	chr2	+	144556228	144590753		chr2:144556347+144559206	CTCCGGACAGTTTCCTTTTAGACCATGGCAACGTATCTGGAATTCATTCAGCAGAATGAA	27054	Mm.248492	GO:0005515|GO:0005783|GO:0005794|GO:0006810|GO:0006886|GO:0006888|GO:0008270|GO:0015031|GO:0016020|GO:0016192|GO:0030127|GO:0043231|GO:0048471	SEC23B (S. cerevisiae)
ASMM10P044380	2.17033	down	protein_coding	NM_018818	CCDS41107.1	Chm	RefSeq	4867	chrX	-	113040591	113185515		chrX:113053075-113053160	GAGAAGATTTAGAACGAGTAGTCCAGAAATTGTTTACTCCATATACAGAAATCGAAGCAG	12662	Mm.257316	GO:0001568|GO:0004663|GO:0005096|GO:0005968|GO:0006886|GO:0017137	choroidermia
ASMM10P028022	2.188	down	protein_coding	NM_029100	CCDS38917.1	Sepn1	RefSeq	3461	chr4	-	134537891	134552166		chr4:134542350-134542442	AGAAGAAACTTGTTCATTCCATCTTGCTGTGGGGGGCCCTGGACGACCAGTCCTGCTGAG	74777	Mm.29773	GO:0003016|GO:0003674|GO:0005575|GO:0007005|GO:0014816|GO:0014858|GO:0014873|GO:0033555|GO:0034599|GO:0043403|GO:0048286|GO:0048741|GO:0071313	selenoprotein N, 1
ASMM10P006084	2.03878	down	protein_coding	NM_001243049		Atp6v0a1	RefSeq	3841	chr11	+	101009451	101063717		chr11:101021156+101026677	TAAAATTTATCCTGCGAAAAACCCAGCAGTTTTTCGATGAGCAGATGGCGGATCCAGACC	11975	Mm.340818	GO:0000220|GO:0005515|GO:0005634|GO:0005737|GO:0005737|GO:0005794|GO:0005886|GO:0006810|GO:0006811|GO:0015078|GO:0015991|GO:0015992|GO:0016020|GO:0016021|GO:0031410|GO:0033179|GO:0043231|GO:0051117	ATPase, H+ transporting, lysosomal V0 subunit A1
ASMM10P008451	2.17495	down	protein_coding	NM_029553	CCDS26101.1	Ttc8	RefSeq	2295	chr12	+	98920573	98983238		chr12:98920788+98942217	TTATGATCAGGCGGCTTGGATTTTGAAAGCACGGGCGCTGACAGAGATGGTGTACATAGA	76260	Mm.282660	GO:0001103|GO:0005737|GO:0005813|GO:0005856|GO:0005886|GO:0005929|GO:0005932|GO:0007411|GO:0007608|GO:0016020|GO:0021772|GO:0030030|GO:0032391|GO:0032880|GO:0034464|GO:0034464|GO:0035264|GO:0036064|GO:0042384|GO:0042995|GO:0048560|GO:0060219|GO:0061326	tetratricopeptide repeat domain 8
ASMM10P003417	2.96387	down	protein_coding	NM_198031	CCDS22103.1	Tubgcp3	RefSeq	3663	chr8	-	12614276	12672100		chr8:12637753-12639525	ATTTGCTCAAACCAGAACTTGTTCGGCCAGCAACAACTTTGTATCAGCATAACTTGACGG	259279	Mm.246402	GO:0000226|GO:0000922|GO:0005737|GO:0005813|GO:0005814|GO:0005815|GO:0005827|GO:0005856|GO:0005874|GO:0007020|GO:0008150|GO:0043015	tubulin, gamma complex associated protein 3
ASMM10P005850	2.74313	down	protein_coding	NM_001177958	CCDS53247.1	Gpm6b	RefSeq	3267	chrX	+	166344552	166389033	NM_001177955, NM_023122	chrX:166384005+166386951	CATTGCCCTGATCCACTTCCTCATGATACTGTCTTCTAACTGGGCTTACTTAAAGGATGC	14758	Mm.222320	GO:0001503|GO:0005886|GO:0006810|GO:0015031|GO:0016020|GO:0016021|GO:0030501|GO:0032956|GO:0045121|GO:0051612|GO:0051893|GO:0085029|GO:2000009	glycoprotein m6b
ASMM10P048385	2.01723	down	protein_coding	NM_028862	CCDS24565.1	Rnf145	RefSeq	3584	chr11	+	44518963	44565520		chr11:44555218+44555278	ACTCTGTAAGTTCTACCTGCAGGGATACCGAGCCTTCATGAACGATCCTGCCATGAATAG	74315	Mm.156771	GO:0003674|GO:0005575|GO:0008150|GO:0008270|GO:0016020|GO:0016021|GO:0046872	ring finger protein 145
ASMM10P009635	2.05695	down	protein_coding	NM_194444		Cdk10	RefSeq	1623	chr8	+	123224840	123232256		chr8:123224935+123226346	AAGTGTATCCCTGGGAAGATGCCGAAGCGTTAAGGAGTTTGAGAAGCTGAACCGGATTGG	234854	Mm.190984	GO:0000166|GO:0004672|GO:0004674|GO:0004693|GO:0005524|GO:0005622|GO:0005634|GO:0006468|GO:0016301|GO:0016310|GO:0016740|GO:0016772	cyclin-dependent kinase 10
ASMM10P003558	2.02927	down	protein_coding	NM_011811	CCDS15084.1	Farsb	RefSeq	2132	chr1	-	78424835	78488846		chr1:78480062-78482307	TGATGAAATTACTTCTGAAAAGCAAATCATAAGCAAGGAACAAGGTCATGGGAAGGCACA	23874	Mm.28922	GO:0000166|GO:0000287|GO:0003723|GO:0004812|GO:0004826|GO:0005524|GO:0005737|GO:0006412|GO:0006432|GO:0016874	phenylalanyl-tRNA synthetase, beta subunit
ASMM10P000922	2.03715	down	protein_coding	NM_009863	CCDS19498.1	Cdc7	RefSeq	2968	chr5	+	106964321	106984439		chr5:106974701+106975484	TGCAGAGAAACTCATCAAGCAATCAAAGACTGTGGACATAATATCACGAAAGCTAGCGAC	12545	Mm.20842	GO:0000166|GO:0004672|GO:0004674|GO:0005524|GO:0005634|GO:0005737|GO:0006468|GO:0007049|GO:0008284|GO:0016301|GO:0016740|GO:0016772|GO:0044770|GO:0046872|GO:0051301	cell division cycle 7 (S. cerevisiae)
ASMM10P005457	2.56306	down	protein_coding	NM_001164199	CCDS51091.1	Prkacb	RefSeq	4210	chr3	-	146729578	146770693		chr3:146757719-146770515	ATGGGCTTGTTGAAAGAGTTTCTAGCCAAAGCCAAAGAAGACTTTCTGAGGAAATGGGAG	18749	Mm.16766	GO:0000166|GO:0000287|GO:0000287|GO:0004672|GO:0004674|GO:0004691|GO:0004691|GO:0005524|GO:0005524|GO:0005634|GO:0005737|GO:0005813|GO:0005829|GO:0005886|GO:0005952|GO:0005952|GO:0006468|GO:0006468|GO:0007188|GO:0016020|GO:0016301|GO:0016310|GO:0016740|GO:0016772|GO:0031625|GO:0048471|GO:0051447	protein kinase, cAMP dependent, catalytic, beta
ASMM10P037086	2.75255	down	protein_coding	NM_021302	CCDS21952.1	Stk32c	RefSeq	2183	chr7	-	139103637	139188494		chr7:139188139-139188494	AGTGGAGCAAGTGGAAGAAGAGGATGTCTATGTCGTCCATATCGTCAGGCAGCGCGCGGA	57740	Mm.65336	GO:0000166|GO:0004672|GO:0004674|GO:0005524|GO:0005575|GO:0006468|GO:0016301|GO:0016310|GO:0016740|GO:0016772|GO:0046872	serine/threonine kinase 32C
ASMM10P009127	2.67951	down	protein_coding	NM_172380	CCDS28170.1	Poglut1	RefSeq	2641	chr16	-	38525179	38550184		chr16:38549384-38550082	AAGGACTCAGGCTCAAAATGGAAAGTATTTCTTGACCAAATTAACAGGGCTTTGGAGAAT	224143	Mm.284366	GO:0005783|GO:0005788|GO:0006493|GO:0006493|GO:0008593|GO:0016740|GO:0016757|GO:0035251|GO:0035251|GO:0035252|GO:0035252|GO:0046527|GO:0046527|GO:0072358	protein O-glucosyltransferase 1
ASMM10P043969	2.62339	down	protein_coding	NM_001166658	CCDS53077.1	Cdr1	RefSeq	2313	chrX	-	61183245	61185558		chrX:61183311-61185558	TTTCTGGAAGATCACGATTGTCTGGAAGACCTTGACAGTGTTGGAAGACTTGCAGTTGCT	631990	Mm.401324	GO:0003674|GO:0005575|GO:0008150	cerebellar degeneration related antigen 1
ASMM10P025927	2.12846	down	protein_coding	NM_010597	CCDS38447.1	Kcnab1	RefSeq	3023	chr3	+	65109642	65378219		chr3:65109932+65109992	CCCTCAGCATCACATTTCTCTCAAAGAGTCCACCGCAAAGCAGACTGGCATGAAATATAG	16497	Mm.316402	GO:0005244|GO:0005249|GO:0005515|GO:0005737|GO:0006810|GO:0006811|GO:0006813|GO:0007611|GO:0008076|GO:0016021|GO:0034765|GO:0055085|GO:1901016	potassium voltage-gated channel, shaker-related subfamily, beta member 1
ASMM10P002540	2.1375	down	protein_coding	NM_080452	CCDS15838.1	Mrps2	RefSeq	2079	chr2	+	28468065	28471177	ENSMUST00000146332, NM_001166031	chr2:28468955+28469422	GCCGCCATAGGTTTATGGAGCCGTACATCTTTGGGAACCGCCTGGGCCAAGATATCATCG	118451	Mm.294951	GO:0003735|GO:0005622|GO:0005739|GO:0005840|GO:0006412|GO:0015935|GO:0030529	mitochondrial ribosomal protein S2
ASMM10P032669	2.05748	down	protein_coding	NM_007984	CCDS19834.1	Fscn1	RefSeq	2667	chr5	+	142960354	142973189		chr5:142961173+142961234	TGGCAAGGCCACCAAGGTGGGCAAAGATGAGCTCTTCGCCCTGGAACAGAGCTGCGCTCA	14086	Mm.289707	GO:0001725|GO:0003779|GO:0005515|GO:0005737|GO:0005856|GO:0008144|GO:0008144|GO:0015629|GO:0016477|GO:0016477|GO:0030036|GO:0030054|GO:0030175|GO:0030175|GO:0030674|GO:0042995|GO:0048870|GO:0051015|GO:0051015|GO:0051017|GO:0051017|GO:0071437	fascin homolog 1, actin bundling protein (Strongylocentrotus purpuratus)
ASMM10P052899	2.6475	down	protein_coding	NM_173775	CCDS51849.1	Ccdc37	RefSeq	2141	chr6	-	90403735	90428480		chr6:90415732-90415790	CAGCAGCTGCTGAACGCTGAGGCCAAGGAGATGAACTGCTTCCGAGAAAACAATGACTGG	243538	Mm.386876	GO:0003674|GO:0005575|GO:0008150	coiled-coil domain containing 37
ASMM10P032450	2.48321	down	protein_coding	NM_019770	CCDS19679.1	Tmed2	RefSeq	2029	chr5	+	124540790	124550503		chr5:124540821+124541041	AGGCCGCAGTCCGCGTCCCGGCGTCGGCCCGTCCCGCACCATGGTGACGCTCGCCGAGCT	56334	Mm.425279	GO:0001701|GO:0001756|GO:0001843|GO:0001892|GO:0001947|GO:0003674|GO:0005783|GO:0005793|GO:0005794|GO:0006886|GO:0007030|GO:0010628|GO:0016021|GO:0030137|GO:0032525|GO:0034260|GO:0035264|GO:0036342|GO:0042589|GO:0043231|GO:0072661	transmembrane emp24 domain trafficking protein 2
ASMM10P005855	2.61197	down	protein_coding	NM_001177985	CCDS53155.1	Zmym3	RefSeq	5294	chrX	-	101404383	101419914		chrX:101409277-101409632	TCAAAATACGCCAATGGAGAGACCAGCAAAGCCAAACCCATGCGTATCAAGGAGGATATT	56364	Mm.23458	GO:0005634|GO:0007010|GO:0008270|GO:0022604|GO:0046872	zinc finger, MYM-type 3
ASMM10P008009	2.23287	down	protein_coding	NM_026341	CCDS36815.1	Nudt13	RefSeq	2523	chr14	+	20294689	20317575		chr14:20309785+20310621	TCCAGTAAAATCATCTATTATCCACAGATGGCGCCCGTAGTGATCACACTGGTGTCAGAT	67725	Mm.317636	GO:0005739|GO:0008150|GO:0016787|GO:0046872	nudix (nucleoside diphosphate linked moiety X)-type motif 13
ASMM10P005017	3.24161	down	protein_coding	NM_001143848	CCDS52330.1	Pde2a	RefSeq	4220	chr7	+	101421690	101512829		chr7:101502941+101503286	AGCTTGGAGGAGATTTCCCGACTTCCAGCTTCACAGATGAGGATGAACACGTGATCCAAC	207728	Mm.247564	GO:0000122|GO:0000166|GO:0003824|GO:0004112|GO:0004114|GO:0004118|GO:0004118|GO:0005622|GO:0005634|GO:0005634|GO:0005737|GO:0005737|GO:0005759|GO:0005783|GO:0005794|GO:0005829|GO:0005829|GO:0005886|GO:0005886|GO:0005886|GO:0006198|GO:0006198|GO:0006626|GO:0007165|GO:0008081|GO:0008144|GO:0008152|GO:0008152|GO:0010628|GO:0016020|GO:0016787|GO:0019933|GO:0019933|GO:0019933|GO:0019934|GO:0019934|GO:…	phosphodiesterase 2A, cGMP-stimulated
ASMM10P008816	2.21953	down	protein_coding	NM_144798	CCDS37691.1	Slc30a6	RefSeq	2156	chr17	+	74395607	74424229		chr17:74405724+74407220	GATCTCTTTAGTTTAATAACATGTTTAATAAGCTACTGGGTAATGATGAGGAAACCTAGC	210148	Mm.243943	GO:0005385|GO:0005739|GO:0005794|GO:0006810|GO:0006811|GO:0006812|GO:0006829|GO:0006895|GO:0008324|GO:0016020|GO:0016021|GO:0055085|GO:0071577	solute carrier family 30 (zinc transporter), member 6
ASMM10P022884	2.33777	down	protein_coding	NM_009322	CCDS16063.1	Tbr1	RefSeq	3977	chr2	+	61804452	61814113		chr2:61806034+61806128	ATTTTTGTGGATGTGATTTTGGCGGATCCCAATCACTGGAGGTTTCAAGGAGGCAAATGG	21375	Mm.308525	GO:0000979|GO:0003677|GO:0003700|GO:0005622|GO:0005634|GO:0006351|GO:0006355|GO:0007411|GO:0010092|GO:0010468|GO:0010975|GO:0030182|GO:0030902|GO:0045944|GO:0045944	T-box brain gene 1
ASMM10P054773	2.07357	down	protein_coding	NM_011151	CCDS37710.1	Ppm1b	RefSeq	3280	chr17	+	84958000	85017128		chr17:85015411+85015471	GCTGGCGATCTAGAAGACTCATTGGTAGCCTTATAACCTTCTAAAATGCTTTTGATTCTG	19043	Mm.249695	GO:0000287|GO:0003824|GO:0004721|GO:0004722|GO:0005737|GO:0005829|GO:0006470|GO:0006470|GO:0006499|GO:0016020|GO:0016787|GO:0030145|GO:0032688|GO:0035970|GO:0042347|GO:0043124|GO:0046872|GO:0050687	protein phosphatase 1B, magnesium dependent, beta isoform
ASMM10P006095	2.01468	down	protein_coding	NM_001243132	CCDS57249.1	Tspan2	RefSeq	4066	chr3	+	102735214	102772310		chr3:102735320+102749757	GTGGCGCCAGCTAGCCGGATCAGCCGTTATTGCATTTGGACTATGGTTTCGATTTGGAGG	70747	Mm.27469	GO:0003674|GO:0008150|GO:0016020|GO:0016021|GO:0043209	tetraspanin 2
ASMM10P004816	3.08192	down	protein_coding	NM_001111320	CCDS15016.1	Idh1	RefSeq	2292	chr1	-	65158615	65186479		chr1:65175319-65186304	GAGTGAAGAGGGTTATTGAAGTAAAAATGTCCAGAAAAATCCAAGGAGGTTCTGTGGTGG	15926	Mm.9925	GO:0000287|GO:0004450|GO:0004450|GO:0005102|GO:0005737|GO:0005739|GO:0005777|GO:0005829|GO:0005829|GO:0006097|GO:0006099|GO:0006102|GO:0006103|GO:0006749|GO:0006979|GO:0014070|GO:0016491|GO:0016616|GO:0042803|GO:0046872|GO:0048545|GO:0050661|GO:0051287|GO:0055114	isocitrate dehydrogenase 1 (NADP+), soluble
ASMM10P021171	2.06601	down	protein_coding	NM_173865	CCDS15275.1	Slc41a1	RefSeq	4675	chr1	+	131828011	131848864		chr1:131842072+131842132	CACAAGGGAGGTGTTGTATTCAGGCTGGGAGCCTGTCATCATTGCTATGGCTATCAGCAG	98396	Mm.389181	GO:0003674|GO:0005575|GO:0006810|GO:0006811|GO:0006812|GO:0008150|GO:0008324|GO:0016020|GO:0016021	solute carrier family 41, member 1
ASMM10P006709	2.02055	down	protein_coding	NM_008385	CCDS38876.1	Inpp5b	RefSeq	3826	chr4	+	124741877	124801511		chr4:124793395+124795355	ATCTACCACTGAAAACTGTTAGTGACCTGACGTTGATGTCAGTGCAGACTGCAGATGACA	16330	Mm.296202	GO:0001701|GO:0004439|GO:0004439|GO:0004445|GO:0005622|GO:0005737|GO:0005768|GO:0005794|GO:0005829|GO:0005829|GO:0007165|GO:0007283|GO:0015630|GO:0016020|GO:0016021|GO:0016311|GO:0016787|GO:0030317|GO:0031410|GO:0046856|GO:0046856|GO:0046872|GO:0052658|GO:0052658|GO:0070613	inositol polyphosphate-5-phosphatase B
ASMM10P030334	2.24908	down	protein_coding	NM_026242	CCDS19242.1	Mrfap1	RefSeq	1630	chr5	-	36794866	36796754		chr5:36796226-36796754	ATGGCCGAGATGCTGGTGCAGCTCGTGCGGCGGATAGAGAAGAGCGAGTCTTCGTGAGGA	67568	Mm.490257	GO:0005515|GO:0005575|GO:0005634|GO:0005737|GO:0008150	Morf4 family associated protein 1
ASMM10P000617	2.91407	down	protein_coding	NM_001163288	CCDS51184.1	Susd1	RefSeq	3295	chr4	-	59314682	59438633		chr4:59315776-59324867	TGTCTGGGCTGAGGTAAAAGACTCATCGCTCACAGCGCAGCAGATGGTGGGTGTTGGACT	634731	Mm.483589	GO:0003674|GO:0005575|GO:0008150	sushi domain containing 1
ASMM10P021311	2.09979	down	protein_coding	NM_001159570	CCDS50664.1	Meis2	RefSeq	4989	chr2	-	115861263	116064621	NM_001159569	chr2:116064105-116064383	CTTGTTTTGTCTCTGAAATTGACAAGGACGCAGGGAATCCGCTGCTAAATAATGTTTCTG	17536	Mm.247566	GO:0001654|GO:0003677|GO:0003700|GO:0003712|GO:0005634|GO:0006351|GO:0006355|GO:0006355|GO:0007275|GO:0008134|GO:0043565|GO:0043565|GO:0043565|GO:0045638|GO:0045944	Meis homeobox 2
ASMM10P009684	2.06602	down	protein_coding	NM_198620	CCDS19083.1	Rundc3b	RefSeq	3700	chr5	-	8490335	8622952		chr5:8494856-8520858	AAGATCAGCTTAAAAGTTACCAAAGCCTTGACCAGTTATCAGCAGAAGTTAGCCTTTCTC	242819	Mm.332192	GO:0003674|GO:0005575|GO:0008150	RUN domain containing 3B
ASMM10P008972	2.0368	down	protein_coding	NM_146207	CCDS52485.1	Cul4a	RefSeq	3628	chr8	+	13105720	13147939		chr8:13123964+13124790	GGACAGGGAGGTTCCAGAATACCTTAACCATGTGAGCAAACGTCTAGAAGAGGAAGCAGA	99375	Mm.212861	GO:0005515|GO:0006281|GO:0006511|GO:0006974|GO:0019048|GO:0031461|GO:0031464|GO:0031625|GO:0045732|GO:0051246|GO:0080008|GO:1900087	cullin 4A
ASMM10P009573	2.1076	down	protein_coding	NM_181406	CCDS18029.1	Rars2	RefSeq	1880	chr4	+	34614957	34660167		chr4:34625449+34630472	CTGGCCCAAGGACTCTAAATTTCAAAATAAACAGAGAATTATTAACAAAGGCAGTATTGC	109093	Mm.22363	GO:0000166|GO:0004812|GO:0004814|GO:0005524|GO:0005737|GO:0005739|GO:0006412|GO:0006418|GO:0006420|GO:0016874	arginyl-tRNA synthetase 2, mitochondrial
ASMM10P045754	3.09428	down	protein_coding	NM_001099920	CCDS53214.1	Gm15093	RefSeq	2022	chrX	+	149105555	149138152	ENSMUST00000117545, ENSMUST00000119280, ENSMUST00000120152, ENSMUST00000133085, ENSMUST00000144814, ENSMUST00000146082, NM_001037716, NM_001081648, NM_001082966, NM_001114383, NM_001114400, NM_001122735, NM_001198987, NM_001198988, NM_011022	chrX:149120546+149120631	ATGAAAGAGAAAGATACCATGGTCCAAGAGGAAGAAATGGACCAAGGGATGCATCACCAC	100039890	Mm.458016	GO:0003674|GO:0005575|GO:0008150	predicted gene 15093
ASMM10P002349	2.46399	down	protein_coding	NM_009796	CCDS26911.1	Capn7	RefSeq	3562	chr14	+	31336723	31371983		chr14:31340148+31344441	CACTCTGCAGTTCAGTCAAAGAGTACTGATCCTTTGAAATCAAAACACCAGTTGGATCTA	12339	Mm.201535	GO:0004198|GO:0005622|GO:0005634|GO:0006508|GO:0008233|GO:0008234|GO:0016787|GO:0090541|GO:0097264	calpain 7
ASMM10P025459	2.282	down	protein_coding	NM_001040690	CCDS51083.1	Rap1gds1	RefSeq	3663	chr3	-	138925905	139075199		chr3:138983735-138983868	CCAGTGAGAAGCTCATGACTGTCTTTTGTGGCATGCTGATGAACTATAGCAATGAGAATG	229877	Mm.28893	GO:0003674|GO:0005575|GO:0014829|GO:0031034|GO:0032321	RAP1, GTP-GDP dissociation stimulator 1
ASMM10P008044	2.1987	down	protein_coding	NM_026515	CCDS23299.1	2810417H13Rik	RefSeq	2387	chr9	+	65890322	65903551		chr9:65893539+65901557	CAAAGAGAAAAGCTTGTCCTTTGCAACCTGATCACAGAGATGATGAAAACGAATAGAATT	68026	Mm.351273	GO:0003682|GO:0005634|GO:0005737|GO:0006260|GO:0006281|GO:0006974|GO:0009411|GO:0019985|GO:0048471|GO:0051297|GO:0051726	RIKEN cDNA 2810417H13 gene
ASMM10P005576	2.12904	down	protein_coding	NM_001166383		Rad52	RefSeq	1626	chr6	+	119902697	119921308	NM_001166381, NM_001166382, NM_011236	chr6:119913108+119913898	AGGTCAGAAGGTGTGTTATATTGAAGGTCATCGGGTAATTAATCTGGCCAATGAGATGTT	19365	Mm.149	GO:0000724|GO:0003677|GO:0005634|GO:0006281|GO:0006310|GO:0006974|GO:0042802	RAD52 homolog (S. cerevisiae)
ASMM10P054246	2.07163	down	protein_coding	NM_019505	CCDS25234.1	Dgke	RefSeq	5208	chr11	-	89037581	89060748		chr11:89041473-89041531	TCTTTCCACTGTGCTCAAATCCAGGTGAAACTGGCAAATCCTTTTCGAATAGGACAAGCG	56077	Mm.153695	GO:0000166|GO:0003951|GO:0004143|GO:0005524|GO:0005737|GO:0007205|GO:0008152|GO:0016020|GO:0016021|GO:0016301|GO:0016310|GO:0016740|GO:0035556|GO:0046872	diacylglycerol kinase, epsilon
ASMM10P006142	2.78026	down	protein_coding	NM_001252282		Ogdh	RefSeq	6675	chr11	+	6291596	6359094		chr11:6317080+6324877	CCACAGACAAACTTGATCTTGCAGTTTTCAAGGAACGACTTCGAATGCTAACAGTAGGAG	18293	Mm.490272	GO:0004591|GO:0005739|GO:0005739|GO:0006096|GO:0006099|GO:0006103|GO:0006104|GO:0006734|GO:0008152|GO:0016491|GO:0016624|GO:0030976|GO:0031072|GO:0034602|GO:0045252|GO:0051087|GO:0055114|GO:0055114	oxoglutarate (alpha-ketoglutarate) dehydrogenase (lipoamide)
ASMM10P000590	2.01092	down	protein_coding	NM_001038696	CCDS17777.1	Rnpc3	RefSeq	3888	chr3	-	113605066	113630149		chr3:113607250-113608339	ACAAATAAAGAAGCATTCCTGCGTAAATACTGCTGTAATACTGTCATACAAGTGTATCCT	67225	Mm.316928	GO:0000166|GO:0003674|GO:0003676|GO:0003723|GO:0005634|GO:0005689|GO:0008150	RNA-binding region (RNP1, RRM) containing 3
ASMM10P042048	2.08735	down	protein_coding	NM_138756	CCDS23420.1	Slc25a36	RefSeq	3061	chr9	-	97077010	97111041		chr9:97077699-97078916	ATGGCTTTCTCTTCAGAATGACTTTGTGAATGCACTTTGTGGCCTTTTGAGGGGGTAAGG	192287	Mm.228067	GO:0003674|GO:0005739|GO:0005743|GO:0006810|GO:0016020|GO:0016021|GO:0032355|GO:0055085	solute carrier family 25, member 36
ASMM10P048172	2.10659	down	protein_coding	NM_024459	CCDS24448.1	Ppp3r1	RefSeq	2829	chr11	+	17159297	17200380		chr11:17159462+17159542	CGGCGCCGGACAGCAAAGCCGCCGTCGCCGCGTCCCGAGGATCCTACAGCCGCCGCCAGC	19058	Mm.41840	GO:0001569|GO:0001837|GO:0004721|GO:0004721|GO:0005509|GO:0005515|GO:0006470|GO:0006470|GO:0007507|GO:0019899|GO:0019904|GO:0034504|GO:0042383|GO:0046872|GO:0051531|GO:0060487	protein phosphatase 3, regulatory subunit B, alpha isoform (calcineurin B, type I)
ASMM10P004543	2.02342	down	protein_coding	NM_001081008	CCDS41080.1	Taf1	RefSeq	8060	chrX	+	101532734	101601789		chrX:101560939+101562073	GATGGTGAGGCAGCAGGCTCAGCAGCAGCAGGAAACAATCACAGAGATGATGACACAGCT	270627	Mm.261750	GO:0000166|GO:0002039|GO:0003677|GO:0003713|GO:0004402|GO:0004402|GO:0004674|GO:0005515|GO:0005524|GO:0005634|GO:0005634|GO:0005669|GO:0006351|GO:0006352|GO:0006355|GO:0007049|GO:0008134|GO:0016301|GO:0016310|GO:0016573|GO:0016573|GO:0016740|GO:0017025|GO:0018105|GO:0018107|GO:0032436|GO:0045120|GO:0045944|GO:0046777|GO:0070577|GO:0071339	TAF1 RNA polymerase II, TATA box binding protein (TBP)-associated factor
ASMM10P035870	2.54153	down	protein_coding	NM_011980	CCDS21079.1	Zfp146	RefSeq	2045	chr7	-	30161267	30169727		chr7:30161281-30162723	AAACCTGCACACCACAAACTATAACCGATAGTAAAAGTCAGATATATGGGGGGTATTGAA	26465	Mm.456449	GO:0003676|GO:0003677|GO:0005634|GO:0005730|GO:0005737|GO:0046872	zinc finger protein 146
ASMM10P012048	2.1442	down	protein_coding	NM_144843	CCDS27176.1	Mtmr6	RefSeq	3845	chr14	+	60265204	60302371		chr14:60298981+60299041	ATTATGAATATGAATGAGCAAAGCAAGCAGTTAGAGGAAGACATTAAAGACCTCGAGGCT	219135	Mm.247007	GO:0004725|GO:0005634|GO:0005737|GO:0015269|GO:0016311|GO:0016787|GO:0016791	myotubularin related protein 6
ASMM10P003492	2.70404	down	protein_coding	NM_001037847		Cnot2	RefSeq	2746	chr10	-	116485160	116581511		chr10:116549070-116581452	AATTCATGCGTACTGTGAGGAAAGGACACGACTCTATGGTGAGGACTGATGGACATACAT	72068	Mm.351553	GO:0000122|GO:0001226|GO:0001829|GO:0004535|GO:0005634|GO:0005737|GO:0006351|GO:0006355|GO:0006417|GO:0007275|GO:0010606|GO:0030014|GO:0031047|GO:0033147|GO:2000036|GO:2000036	CCR4-NOT transcription complex, subunit 2
ASMM10P005932	2.45456	down	protein_coding	NM_001195497		Dclk2	RefSeq	4044	chr3	-	86786149	86920884	NM_001195496, NM_001195499, NM_001195500	chr3:86816390-86824635	AAGTTTCAGAGGATTGAAGATTTCTGCTCAGGGCAGATCTTCTTCCAACGTAAACGGTGG	70762	Mm.44490	GO:0000166|GO:0004672|GO:0004674|GO:0005524|GO:0005737|GO:0005856|GO:0006468|GO:0016301|GO:0016310|GO:0016740|GO:0016772|GO:0035556	doublecortin-like kinase 2
ASMM10P034026	2.03069	down	protein_coding	NM_026281	CCDS20699.1	Tm7sf3	RefSeq	3312	chr6	-	146602275	146634592		chr6:146621888-146621946	GGACTATAATTTTTTTGAGACAACTATCAAGTTCGCACCAGCAAACATAGGCTATGCAAG	67623	Mm.278037	GO:0003674|GO:0005575|GO:0005886|GO:0008150|GO:0016020|GO:0016021	transmembrane 7 superfamily member 3
ASMM10P045664	2.02768	down	protein_coding	NM_011123	CCDS30424.1	Plp1	RefSeq	2561	chrX	+	136822835	136837742		chrX:136822857+136822917	TCAGCCGCAAAACAGACTAGCCAACAGGCTACAATTGGAGTCAGAGTGCCAAAGACATGG	18823	Mm.1268	GO:0005198|GO:0005515|GO:0007229|GO:0008366|GO:0010001|GO:0010628|GO:0016020|GO:0016021|GO:0019911|GO:0022010|GO:0042552|GO:0042552|GO:0042552|GO:0042759|GO:0043209|GO:0048469	proteolipid protein (myelin) 1
ASMM10P000771	2.18788	down	protein_coding	NM_021523	CCDS41176.1	Huwe1	RefSeq	14637	chrX	+	151803281	151935417		chrX:151923611+151924661	AGCAGCAACGTCGGAGTCTTCTAACCAGTCAGAGACATCTGTCCGGAGAGAGGAATCGCC	59026	Mm.27372	GO:0000209|GO:0003677|GO:0004842|GO:0004842|GO:0005634|GO:0005634|GO:0005737|GO:0005737|GO:0006281|GO:0006284|GO:0006513|GO:0006974|GO:0016574|GO:0016874|GO:0030154|GO:0042787	HECT, UBA and WWE domain containing 1
ASMM10P011867	2.20828	down	protein_coding	NM_146667	CCDS27016.1	Olfr740	RefSeq	936	chr14	+	50453053	50453989	NM_146430	chr14:50453926+50453989	GTGATATACAGTCTGAGGAACAAGGATATGAAACATGCCCTGCAGAAGATTTTAAGAACA	258661	Mm.377624	GO:0004871|GO:0004930|GO:0004984|GO:0005886|GO:0007165|GO:0007186|GO:0007608|GO:0016020|GO:0016021|GO:0050896	olfactory receptor 740
ASMM10P006546	2.13916	down	protein_coding	NM_177086	CCDS22192.1	Zmat4	RefSeq	4206	chr8	+	23669660	24063116	NM_001277239	chr8:24015217+24059745	ATCAGACCAACCTGAAGAATAAGTAGTGACAGCATCTATCAAGAGCTAAGAAGAGACTCC	320158	Mm.121274	GO:0003676|GO:0003677|GO:0005634|GO:0008150|GO:0008270|GO:0046872	zinc finger, matrin type 4
ASMM10P005477	2.22143	down	protein_coding	NM_001164325	CCDS50700.1	Trpm7	RefSeq	7142	chr2	-	126791557	126876261		chr2:126805060-126807288	TTGTAAGACTTCTACTTCTCTTCACTCGGTGCAAGAAAGCTGTAGTAGAAGAGCGTCGAC	58800	Mm.244705	GO:0000166|GO:0001726|GO:0003779|GO:0004672|GO:0004674|GO:0005216|GO:0005261|GO:0005262|GO:0005262|GO:0005515|GO:0005524|GO:0005737|GO:0005886|GO:0005886|GO:0006468|GO:0006810|GO:0006811|GO:0006816|GO:0006816|GO:0007613|GO:0010961|GO:0016020|GO:0016021|GO:0016301|GO:0016310|GO:0016340|GO:0016740|GO:0016772|GO:0017022|GO:0030672|GO:0031032|GO:0043005|GO:0043025|GO:0043065|GO:0043196|GO:0046777|GO:…	transient receptor potential cation channel, subfamily M, member 7
ASMM10P054223	2.59118	down	protein_coding	NM_144837	CCDS49309.1	BC018507	RefSeq	7675	chr13	-	70588688	70637634		chr13:70601177-70601235	ACTTACTTCGCTCTATTCTCTCAGAGCTAAAGATTCAGAAGACGTCTCTGGACCACAGTT	218333	Mm.139738	GO:0003674|GO:0005575|GO:0008150	cDNA sequence BC018507
ASMM10P052366	2.34369	down	protein_coding	NM_144835	CCDS26240.1	Heatr1	RefSeq	6776	chr13	+	12395374	12438893		chr13:12423702+12423762	GCTTATAGTTTTCAAGTTATTAGCAAGACAGTGAAAATGGTCATTCCAGCACTTATTCAG	217995	Mm.171186	GO:0003674|GO:0005634|GO:0005730|GO:0005739|GO:0008150	HEAT repeat containing 1
ASMM10P029159	2.40389	down	protein_coding	NM_175029	CCDS18382.1	Atg4c	RefSeq	3236	chr4	+	99193933	99259787	NM_001145967	chr4:99235126+99235186	ATAGGATTTTACTGTCGAAATGTCCAGGACTTTGAACGAGCGTCTGAAGAAATCACTAAG	242557	Mm.241663	GO:0000045|GO:0004197|GO:0004197|GO:0005576|GO:0005737|GO:0006508|GO:0006810|GO:0006914|GO:0006914|GO:0008233|GO:0008234|GO:0015031|GO:0016787	autophagy related 4C, cysteine peptidase
ASMM10P044032	4.48489	down	protein_coding	NM_011727	CCDS30197.1	Xlr3c	RefSeq	1584	chrX	-	73254539	73265390	NM_001081643	chrX:73257681-73257734	TTATGGAGCAACAGAAGTTTATTCATGAAAGTCTCACTCTTCAGAAGAACAGAATGAAGG	22446	Mm.336117	GO:0003674|GO:0005575|GO:0008150	X-linked lymphocyte-regulated 3C
ASMM10P053819	2.06505	down	protein_coding	NM_001081227	CCDS48467.1	6330403A02Rik	RefSeq	6557	chr1	-	180432372	180483504		chr1:180438308-180438363	ATCAGGGTATCCCACAACAGCTGTGAGCCTACAGGACCTGCGGGGGAAGTCCAGGGTCCT	381310	Mm.44791	GO:0003674|GO:0005575|GO:0008150|GO:0016020|GO:0016021	RIKEN cDNA 6330403A02 gene
ASMM10P007046	2.03901	down	protein_coding	NM_010477	CCDS35569.1	Hspd1	RefSeq	2347	chr1	-	55077833	55087932		chr1:55086892-55087778	CGCCCCGCAGAAATGCTTCGACTACCCACAGTCCTTCGCCAGATGAGACCAGTGTCCCGG	15510	Mm.1777	GO:0000166|GO:0001530|GO:0001530|GO:0002020|GO:0002039|GO:0002236|GO:0002368|GO:0002755|GO:0002842|GO:0003725|GO:0005524|GO:0005615|GO:0005737|GO:0005737|GO:0005739|GO:0005739|GO:0005743|GO:0005769|GO:0005791|GO:0005794|GO:0005829|GO:0005886|GO:0005905|GO:0006457|GO:0006919|GO:0006986|GO:0009986|GO:0019907|GO:0030061|GO:0030135|GO:0030141|GO:0030141|GO:0030141|GO:0032403|GO:0032727|GO:0032727|GO:…	heat shock protein 1 (chaperonin)
ASMM10P009679	2.99114	down	protein_coding	NM_198420	CCDS27592.2	Arhgap39	RefSeq	4494	chr15	-	76723984	76818170		chr15:76727434-76734876	TGTTAACGACACCAAAGGGGTGGCAATAAGCACCTATGCGAAGTACTGTTACCACAAACT	223666	Mm.322931	GO:0003674|GO:0005622|GO:0005634|GO:0005856|GO:0007165	Rho GTPase activating protein 39
ASMM10P002421	2.26402	down	protein_coding	NM_008084	CCDS51913.1	Gapdh	RefSeq	1254	chr6	-	125161851	125165583	NR_002890, NR_003623	chr6:125165285-125165551	TCTTCTTGTGCAGTGCCAGCCTCGTCCCGTAGACAAAATGGTGAAGGTCGGTGTGAACGG	14433	Mm.304088	GO:0004365|GO:0004365|GO:0005634|GO:0005737|GO:0005737|GO:0005739|GO:0005811|GO:0005829|GO:0005829|GO:0005886|GO:0007275|GO:0008017|GO:0015630|GO:0017148|GO:0030529|GO:0035605|GO:0042802|GO:0055114|GO:0070062|GO:0071346	glyceraldehyde-3-phosphate dehydrogenase
ASMM10P006494	2.20977	down	protein_coding	NM_001276340		Dnm1l	RefSeq	4085	chr16	-	16312227	16359031		chr16:16341422-16345979	TTTCAGAGCTGGAGAGTTGAAGCAGAAGAATGGGGTAAATTTCTTCACACCAAAAACAAG	74006	Mm.218820	GO:0000166|GO:0000266|GO:0000266|GO:0003374|GO:0003924|GO:0005515|GO:0005525|GO:0005737|GO:0005739|GO:0005739|GO:0005741|GO:0005741|GO:0005777|GO:0005794|GO:0005829|GO:0005829|GO:0005874|GO:0006184|GO:0010821|GO:0016020|GO:0016559|GO:0016787|GO:0031625|GO:0042802|GO:0042803|GO:0043231|GO:0043234|GO:0043653|GO:0048471|GO:0050714|GO:0051289|GO:0070266|GO:0070584|GO:0090149|GO:0090200|GO:1900063|GO:…	dynamin 1-like
ASMM10P007449	2.15459	down	protein_coding	NM_016906	CCDS39553.1	Sec61a1	RefSeq	3039	chr6	-	88503606	88518800		chr6:88506202-88506740	CAAAACATGGATCGAAGTCTCAGGTTCTTCTGCCAAAGATGTTGCAAAGCAGCTGAAGGA	53421	Mm.28375	GO:0005783|GO:0005791|GO:0006614|GO:0006620|GO:0006810|GO:0007029|GO:0015031|GO:0016020|GO:0016021|GO:0016049|GO:0043022	Sec61 alpha 1 subunit (S. cerevisiae)
ASMM10P042545	2.85027	down	protein_coding	NM_009859	CCDS40565.1	Sept7	RefSeq	2533	chr9	+	25252438	25308571	NM_001205367	chr9:25306205+25306265	AGAAGAAAAGGCAAACTGGGAAGCTCAACAGCGTATTTTAGAGCAACAGAACTCTTCAAG	235072	Mm.270259	GO:0000166|GO:0000775|GO:0000776|GO:0001725|GO:0005515|GO:0005525|GO:0005634|GO:0005694|GO:0005730|GO:0005737|GO:0005856|GO:0005886|GO:0005929|GO:0005938|GO:0007049|GO:0007067|GO:0015629|GO:0015630|GO:0016020|GO:0031105|GO:0042802|GO:0042995|GO:0043679|GO:0045202|GO:0051291|GO:0051301	septin 7
ASMM10P008158	2.01073	down	protein_coding	NM_027334	CCDS27833.1	Mettl7a1	RefSeq	1883	chr15	+	100304816	100314348		chr15:100305349+100312993	GCTGAAGCCGGGAGGGGCTTTTTACTTCATGGAACACGTGGCAGATGAACGGTCTACCTG	70152	Mm.490271	GO:0003674|GO:0005575|GO:0008150|GO:0008168|GO:0016740|GO:0032259	methyltransferase like 7A1
ASMM10P005066	2.12483	down	protein_coding	NM_001146047	CCDS52821.1	Lrrc49	RefSeq	2801	chr9	-	60587234	60687534	NM_145616	chr9:60680122-60680504	AATGTATCTGGTGACCACATTAGTCTGGTGAGCTCATCCATGCCGGCGTTTCCTATTCTC	102747	Mm.269413	GO:0003674|GO:0005575|GO:0005737|GO:0005856|GO:0005874|GO:0008150	leucine rich repeat containing 49
ASMM10P008625	2.10778	down	protein_coding	NM_053170	CCDS38573.1	Trim33	RefSeq	8868	chr3	+	103279292	103358768		chr3:103353622+103353696	TAATTTGAAGGGTGATTCAGAAGTAGCTAAGGCAGGGAAAGCAGTTGCATTGTACTTTGA	94093	Mm.195036	GO:0003677|GO:0005622|GO:0005634|GO:0005634|GO:0006351|GO:0006355|GO:0008270|GO:0016567|GO:0016874|GO:0017015|GO:0030514|GO:0043231|GO:0046872|GO:0070410|GO:0070412	tripartite motif-containing 33
ASMM10P000135	2.13915	down	protein_coding	NM_133885	CCDS38835.2	Osbpl9	RefSeq	3342	chr4	-	109061144	109202272		chr4:109156684-109172273	TAGACTCAGAGGAGCTGTGATTGGTATAGACGACGAGGACGACAGCACCTTCACAATCAC	100273	Mm.366315	GO:0003674|GO:0005575|GO:0005768|GO:0005794|GO:0006810|GO:0006869|GO:0008150|GO:0008289|GO:0016020	oxysterol binding protein-like 9
ASMM10P009251	2.06034	down	protein_coding	NM_173748	CCDS24412.1	Nudcd3	RefSeq	3977	chr11	-	6105691	6200451		chr11:6113404-6125417	TCTGGAGCCTTGAGCCCGGCAGGTGTGTTTTGGTGAATCTGAGCAAGGTTGGCGAGTACT	209586	Mm.25321	GO:0003674|GO:0005575|GO:0008150	NudC domain containing 3
ASMM10P031252	2.03291	down	protein_coding	NM_010302	CCDS19825.1	Gna12	RefSeq	1880	chr5	-	140759943	140830431		chr5:140760219-140761118	TCTACAGAAACTCTTCCTTGTTGACACAGTTAACCAAGGTTCAGGTGTACGCAGACACAC	14673	Mm.370185	GO:0000166|GO:0001664|GO:0001701|GO:0003924|GO:0003924|GO:0003924|GO:0004871|GO:0005525|GO:0005834|GO:0005834|GO:0006184|GO:0007165|GO:0007186|GO:0007186|GO:0007188|GO:0007243|GO:0007264|GO:0007266|GO:0008360|GO:0016020|GO:0019001|GO:0030154|GO:0031234|GO:0031526|GO:0031526|GO:0031683|GO:0031752|GO:0031752|GO:0032006|GO:0032434|GO:0042733|GO:0046872	guanine nucleotide binding protein, alpha 12
ASMM10P008945	2.09918	down	protein_coding	NM_146018	CCDS24777.1	Flcn	RefSeq	3460	chr11	-	59791407	59810039		chr11:59807868-59809659	AAAGCGCGGATGACAACCTCAAGTCTTTGAATTCGAATAGTGCAGCTTGCTTACCTGACT	216805	Mm.339640	GO:0000122|GO:0000122|GO:0001701|GO:0001932|GO:0001934|GO:0005515|GO:0005634|GO:0005737|GO:0005886|GO:0007043|GO:0010628|GO:0010629|GO:0010823|GO:0016525|GO:0030097|GO:0030308|GO:0030336|GO:0030496|GO:0030511|GO:0030511|GO:0031929|GO:0032006|GO:0032007|GO:0032008|GO:0032403|GO:0032465|GO:0035024|GO:0035065|GO:0044291|GO:0045785|GO:0045892|GO:0045944|GO:0051898|GO:0070373|GO:1900181|GO:1901723|GO:…	folliculin
ASMM10P052917	2.39705	down	protein_coding	NM_021704	CCDS39606.1	Cxcl12	RefSeq	1878	chr6	+	117168534	117175069		chr6:117173554+117173614	GTACCTGGAGAAAGCTTTAAACAAGTAAGCACAACAGCCCAAAGGACTTTCCAGTAGACC	20315	Mm.303231	GO:0001569|GO:0001667|GO:0001764|GO:0001938|GO:0005125|GO:0005576|GO:0005615|GO:0005886|GO:0006935|GO:0006955|GO:0007281|GO:0007420|GO:0008009|GO:0008045|GO:0008083|GO:0008284|GO:0008344|GO:0008354|GO:0009897|GO:0022029|GO:0030334|GO:0030334|GO:0030335|GO:0030335|GO:0031100|GO:0033603|GO:0042098|GO:0045666|GO:0048842|GO:0050930|GO:0051924	chemokine (C-X-C motif) ligand 12
ASMM10P020765	3.0714	down	protein_coding	NM_026430	CCDS35551.1	Uxs1	RefSeq	1263	chr1	-	43750230	43827708	ENSMUST00000076997	chr1:43750294-43750362	ACAAAGCCATCCACTACTTCCGGAAGGAATTAGAGTACCAGGCTAATAACCAGTACATCC	67883	Mm.387202	GO:0003824|GO:0005739|GO:0005794|GO:0016020|GO:0016021|GO:0016829|GO:0016831|GO:0044237|GO:0048040|GO:0050662	UDP-glucuronate decarboxylase 1
ASMM10P006437	2.51842	down	protein_coding	NM_001271708		Lrrn3	RefSeq	3573	chr12	-	41451667	41486057		chr12:41454636-41458966	GAAGAAAGAGAATAATGCCTCTACATCTGCAAGTCTGAACAAGCATGGGATTTGAATCAC	16981	Mm.404786	GO:0001934|GO:0005886|GO:0016020|GO:0016021|GO:0030131|GO:0032403	leucine rich repeat protein 3, neuronal
ASMM10P043811	2.11521	down	protein_coding	NM_001243943	CCDS57753.1	4930525M21Rik	RefSeq	825	chrX	-	38013907	38018815		chrX:38013921-38014398	CCTCTTTTGGGCAGAACAGGCCCTTCTAAAAACTACAATATGATGGCTGTATCGGTTTAA	436199	Mm.236392	GO:0003674|GO:0005575|GO:0008150	RIKEN cDNA 4930525M21 gene
ASMM10P040435	2.06204	down	protein_coding	NM_001253754		Gpm6a	RefSeq	2980	chr8	+	54779433	55060878		chr8:54779590+54779650	GCCTGGTCTTTCACACTTCTCTGGGGACCTCAGGAGAGGAAGGAAGACTTTTGGATATGG	234267	Mm.241700	GO:0001764|GO:0003407|GO:0005262|GO:0005886|GO:0007399|GO:0007416|GO:0009986|GO:0016020|GO:0016021|GO:0030175|GO:0042995|GO:0043005|GO:0043025|GO:0044295|GO:0048812|GO:0048863|GO:0051491|GO:0070588	glycoprotein m6a
ASMM10P051661	2.03795	down	protein_coding	NM_145367	CCDS26463.1	Txndc5	RefSeq	2639	chr13	-	38500274	38528460		chr13:38528208-38528460	ATACGGCCGACATGTTCACGCACGGGATCCAGAGCGCCGCGCACTTCGTCATGTTCTTCG	105245	Mm.28622	GO:0005783|GO:0005788|GO:0006662|GO:0015035|GO:0016853|GO:0045454	thioredoxin domain containing 5
ASMM10P012159	2.04939	down	protein_coding	NM_145981	CCDS36971.1	Phyhip	RefSeq	2789	chr14	+	70457516	70468824		chr14:70465507+70465567	CATGCTCCGCTTCTCTGTGTTCTACCGCAACCATCACAAGGAGTACTTCCAGCATGCCAG	105653	Mm.192598	GO:0005515|GO:0005575|GO:0008150	phytanoyl-CoA hydroxylase interacting protein
ASMM10P006342	2.05312	down	protein_coding	NM_001271357		Flcn	RefSeq	3163	chr11	-	59791407	59809601		chr11:59807866-59809518	GACAGGGCAGACAACCTCAAGTCTTTGAATTCGAATAGTGCAGCTTGCTTACCTGACTCT	216805	Mm.339640	GO:0000122|GO:0000122|GO:0001701|GO:0001932|GO:0001934|GO:0005515|GO:0005634|GO:0005737|GO:0005886|GO:0007043|GO:0010628|GO:0010629|GO:0010823|GO:0016525|GO:0030097|GO:0030308|GO:0030336|GO:0030496|GO:0030511|GO:0030511|GO:0031929|GO:0032006|GO:0032007|GO:0032008|GO:0032403|GO:0032465|GO:0035024|GO:0035065|GO:0044291|GO:0045785|GO:0045892|GO:0045944|GO:0051898|GO:0070373|GO:1900181|GO:1901723|GO:…	folliculin
ASMM10P048306	2.31163	down	protein_coding	NM_008741	CCDS24516.1	Nsg2	RefSeq	2243	chr11	+	32000458	32059202		chr11:32055063+32055123	CTGGTGGTTTACAAAGCCTTTACCTATGACCACAGCTGTCCTGAAGGATTTGTCTACAAG	18197	Mm.3304	GO:0005768|GO:0005794|GO:0007212|GO:0016020|GO:0016021|GO:0031410|GO:0032051|GO:0048268	neuron specific gene family member 2
ASMM10P022942	2.41709	down	protein_coding	NM_177784	CCDS16100.1	Klhl23	RefSeq	4621	chr2	+	69822369	69836651		chr2:69828928+69828998	TATGACAAGGTGCAGAGCTACAATTCAGACATCAACGAATGGAGCCTTATTACTGCGAGC	277396	Mm.138073	GO:0003674|GO:0005575|GO:0008150	kelch-like 23
ASMM10P008495	2.50865	down	protein_coding	NM_029810	CCDS29883.1	Nt5c2	RefSeq	3769	chr19	-	46886830	46962351	NR_028353	chr19:46950916-46962271	GGTGCGGCCGAATTCATCCTACAAATAAGATGACGACCTCCTGGAGTGACCGCTTACAGA	76952	Mm.40965	GO:0000166|GO:0003824|GO:0005575|GO:0005737|GO:0008152|GO:0008253|GO:0009117|GO:0016787|GO:0046040|GO:0046085|GO:0046872	5'-nucleotidase, cytosolic II
ASMM10P000121	2.36998	down	protein_coding	NM_025675	CCDS16567.1	Dph6	RefSeq	2700	chr2	-	114516417	114654928		chr2:114518244-114519711	TGGAAGAGAAAGTGTCGTCAGTACCTGCGGATGATGAAACAGCTAACTCTATACACAGCT	66632	Mm.117809	GO:0000166|GO:0003674|GO:0005524|GO:0005575|GO:0008150|GO:0016874|GO:0017178	diphthamine biosynthesis 6
ASMM10P039474	19.2085	down	protein_coding	NM_182991	CCDS22368.1	Tmem59l	RefSeq	1491	chr8	-	70483866	70487358		chr8:70483883-70484434	GTGAGAACTCCTTCCTGGGAGGAGATAAGGAGATATAAACCTTTAAATAAAGTGAATAAA	67937	Mm.23002	GO:0003674|GO:0005575|GO:0005794|GO:0008150|GO:0016020|GO:0016021	transmembrane protein 59-like
ASMM10P024704	2.28673	down	protein_coding	NM_030595	CCDS50911.1	Nbea	RefSeq	10998	chr3	-	55625197	56183701		chr3:55805322-55805380	ATGTGGTGAAGTCCAAGAAAGCTTTCAGAAGCCAAGCGATTGTGAACCAGAACTCAGAGA	26422	Mm.384353	GO:0005622|GO:0005802|GO:0005829|GO:0005886|GO:0006605|GO:0006892|GO:0008104|GO:0012505|GO:0016020|GO:0019901|GO:0030054|GO:0045202|GO:0045211|GO:0051018	neurobeachin
ASMM10P030183	2.08314	down	protein_coding	NM_009274	CCDS39024.1	Srpk2	RefSeq	6436	chr5	-	23503355	23616571	uc008wqf.1	chr5:23524279-23524615	AATGGACAACATAAGACTTCAGAGTTTCCCACACCGTTGTTTTCTGGGCCCTTAGAACCT	20817	Mm.288728	GO:0000166|GO:0000245|GO:0000245|GO:0000287|GO:0000287|GO:0001525|GO:0004672|GO:0004674|GO:0004674|GO:0005515|GO:0005524|GO:0005524|GO:0005634|GO:0005634|GO:0005737|GO:0005737|GO:0006397|GO:0006468|GO:0006468|GO:0007243|GO:0007243|GO:0008284|GO:0008284|GO:0008380|GO:0008380|GO:0010628|GO:0016301|GO:0016310|GO:0016740|GO:0016772|GO:0030154|GO:0035063|GO:0043525|GO:0045070|GO:0045071|GO:0045787|GO:…	serine/arginine-rich protein specific kinase 2
ASMM10P011758	2.00703	down	protein_coding	NM_001199956		Gm9839	RefSeq	1437	chr1	-	32519562	32520999		chr1:32519690-32520999	AGTGTGACAATAGAGGAGATTCCTCTGCAAATGAATGGGAGTGACTGTGGAATGTTTACC	408192	Mm.485769		predicted gene 9839
ASMM10P001883	2.1046	down	protein_coding	NM_001252536		Ciz1	RefSeq	2722	chr2	+	32363009	32378313		chr2:32363132+32363622	TCGTGGCTTTCACGGTTTCGGTTTTCGTGGATTGCCGGGAGCTGACCGGAAGAACTGGAA	68379	Mm.170508	GO:0005634|GO:0030332|GO:0032298|GO:0032298|GO:0046872|GO:0051457	CDKN1A interacting zinc finger protein 1
ASMM10P005890	2.17151	down	protein_coding	NM_178896	CCDS19342.1	Dcun1d4	RefSeq	4143	chr5	+	73491025	73560794	NM_001190734	chr5:73544127+73555358	AAACTTTAAGCTCATTTACAGATACGCGTTTGACTTTGCACGGGAAAAGGACCAGCGCAG	100737	Mm.220312	GO:0003674|GO:0008150	DCN1, defective in cullin neddylation 1, domain containing 4 (S. cerevisiae)
[truncated: 240 more rows]
