# Supplementary material for: Identification of the Potential Key Long Non-coding RNAs in Aged Mice With Postoperative Cognitive Dysfunction
Source: Front Aging Neurosci. 2019 Jul 17;11:181. doi: 10.3389/fnagi.2019.00181 (PMC6650538; doi:10.3389/fnagi.2019.00181)
Supplement: Supplementary file 3 [file Table_3.XLSX]

## Sheet: Sheet1
#Column "GO.ID" stands for the ID of gene ontology term
#Column "Term" stands for the name of gene ontology term
#Column "Ontology" stands for the ontology of GOID belongs to
#Column "Count" stands for the number of DE genes associated with the listed GOID
#Column "Pop.Hits" stands for the number of background population genes associated with the listed GOID
#Column "List.Total" stands for the total number of DE genes
#Column "Pop.Total" stands for the total number of background population genes
#Column "Fold.Enrichment" stands for the Fold Enrichment value of the GOID, it equals (Count/Pop.Hits)/(List.Total/Pop.Total)
#Column "Pvalue" stands for the significance testing value of the GOID
#Column "FDR" stands for the false discovery rate of the GOID, using Benjamini & Hochberg (1995) method
#Column "GENES" stands for the DE genes associated with the GOID
All the significant enrichment GO categories (Surgery_vs_Control)
GO.ID	Ontology	Term	Count	Pop.Hits	List.Total	Pop.Total	Fold.Enrichment	Pvalue	FDR	Enrichment.Score	GENES
GO:0051179	Biological process	localization	144	4676	395	23376	1.82247	1.50348e-14	7.88425e-11	PAFAH1B1//CXCL12//CELSR1//CCR4//FGF13//GJA1//GPM6A//ARF1//SH3GL2//S100A8//STXBP1//SLC6A1//SLC6A11//SLC6A19//AP1B1//MYO5B//RTN3//SEC22B//SEC23A//PICALM//CUL3//SEC23B//TRAPPC11//ERGIC1//KPNB1//IPO7//NBEA//RAB35//YWHAG//ERBB2IP//IPO11//CALR//CHP1//XPO6//CHM//ATG4C//SEC61A1//PDE2A//OSBPL9//SCAMP1//SLC30A9//SRSF1//ATP1B2//ATP5B//ATP6V1B2//ATP6V0A1//CACNA2D1//DYNC1I2//GABRB3//GPM6B//GRIN1//KCNAB1//KCNJ…
GO:0006810	Biological process	transport	117	3687	395	23376	1.87796	2.20527e-12	5.78221e-09	ARF1//SH3GL2//STXBP1//S100A8//SLC6A1//SLC6A11//SLC6A19//AP1B1//MYO5B//RTN3//SEC22B//SEC23A//PICALM//CUL3//SEC23B//TRAPPC11//ERGIC1//KPNB1//IPO7//YWHAG//NBEA//ERBB2IP//IPO11//CALR//CHP1//XPO6//CHM//ATG4C//SEC61A1//PDE2A//SLC30A9//ATP1B2//ATP5B//ATP6V1B2//ATP6V0A1//CACNA2D1//GABRB3//GRIN1//KCNAB1//KCNJ6//LTF//CLIC6//SLC30A6//TRPM7//SLC4A10//SFXN3//SLC41A1//MMGT1//PEX5L//SLC25A12//SLC15A2//OSBPL9//S…
GO:0051234	Biological process	establishment of localization	118	3788	395	23376	1.84351	5.90255e-12	1.03177e-08	PAFAH1B1//ARF1//SH3GL2//STXBP1//S100A8//SLC6A1//SLC6A11//SLC6A19//AP1B1//MYO5B//RTN3//SEC22B//SEC23A//PICALM//CUL3//SEC23B//TRAPPC11//ERGIC1//KPNB1//IPO7//YWHAG//NBEA//ERBB2IP//IPO11//CALR//CHP1//XPO6//CHM//ATG4C//SEC61A1//PDE2A//OSBPL9//SCAMP1//SLC30A9//SRSF1//ATP1B2//ATP5B//ATP6V1B2//ATP6V0A1//CACNA2D1//DYNC1I2//GABRB3//GPM6B//GRIN1//KCNAB1//KCNJ6//LTF//LYST//PEA15A//SLC25A36//RAB33B//SELENBP1/…
GO:0016043	Biological process	cellular component organization	128	4373	395	23376	1.73222	3.81923e-11	5.00701e-08	ATG4C//PAFAH1B1//GAPDH//TUBGCP3//SS18//TUBGCP2//SRPK2//PRPF19//RBM5//DNM1L//SRSF1//CUL3//CRIM1//CHP1//TLK1//BCL2L1//PPP3R1//ARF1//SH3GL2//CALR//GJA1//FSCN1//CAPZA2//EVL//PFN2//PPP1R9B//ZMYM3//RTF1//PTBP2//MBNL1//MAX//CHM//SEC61A1//PDE2A//FANCG//SEPN1//SPTBN1//FGF13//ATL2//TMED2//GOLPH3//TMED9//RCC2//LYST//CLVS1//FLCN//MAP4//ESCO1//SEPT7//ARL8B//CTNNA2//PICALM//NRN1//USP33//TBR1//TTC8//STXBP1//GPM…
GO:0044765	Biological process	single-organism transport	97	2960	395	23376	1.93934	5.93367e-11	6.22323e-08	ARF1//SH3GL2//STXBP1//S100A8//SLC6A1//SLC6A11//SLC6A19//KPNB1//IPO7//YWHAG//NBEA//ERBB2IP//IPO11//CALR//CHP1//XPO6//CHM//ATG4C//SEC61A1//PDE2A//SLC30A9//ATP1B2//ATP5B//ATP6V1B2//ATP6V0A1//CACNA2D1//GABRB3//GRIN1//KCNAB1//KCNJ6//LTF//CLIC6//SLC30A6//TRPM7//SLC4A10//SFXN3//SLC41A1//MMGT1//PEX5L//SLC25A12//SLC15A2//OSBPL9//SCAMP1//SNAPIN//CADPS2//RAPGEF4//SYTL2//SEC22B//SEC23A//CUL3//SEC23B//ERGIC1/…
GO:0044699	Biological process	single-organism process	281	12977	395	23376	1.28146	9.03444e-11	7.8961e-08	ACOX1//ATG4C//ARL8B//LYST//PAFAH1B1//PEA15A//E2F6//FGF13//MAP2K4//TRAF7//ADAM9//TLR4//GAPDH//TUBGCP3//SS18//TUBGCP2//RCC2//TFDP1//XRCC2//SPTBN1//RAD52//CUL3//BCL2L1//RAB35//GPM6B//LTF//ATP5B//PRKX//SRPK2//UBP1//FANCG//SEC61A1//CRIM1//CHM//PPP3R1//CXCL12//CHP1//GJA1//MEIS2//GRIN1//HTR2C//ACSL3//HK1//SRSF1//MECOM//GNA12//INPP5B//FLCN//OCRL//TMED2//CELSR1//RTF1//CCR4//GPM6A//DOCK8//RASGRP1//NFAT5//N…
GO:0071840	Biological process	cellular component organization or biogenesis	128	4487	395	23376	1.68821	2.20416e-10	1.65123e-07	ATG4C//PAFAH1B1//GAPDH//TUBGCP3//SS18//TUBGCP2//SRPK2//PRPF19//RBM5//DNM1L//SRSF1//CUL3//CRIM1//CHP1//TLK1//BCL2L1//PPP3R1//ARF1//SH3GL2//CALR//GJA1//FSCN1//CAPZA2//EVL//PFN2//PPP1R9B//ZMYM3//RTF1//NSUN4//PTBP2//MBNL1//MAX//CHM//SEC61A1//PDE2A//FANCG//SEPN1//SPTBN1//FGF13//ATL2//TMED2//GOLPH3//TMED9//RCC2//LYST//CLVS1//FLCN//MAP4//ESCO1//SEPT7//ARL8B//CTNNA2//PICALM//NRN1//USP33//TBR1//TTC8//STXB…
GO:0016192	Biological process	vesicle-mediated transport	44	921	395	23376	2.82726	6.08536e-10	3.98895e-07	ARF1//SH3GL2//STXBP1//SCAMP1//SNAPIN//CADPS2//RAPGEF4//SYTL2//SEC22B//SEC23A//CUL3//SEC23B//ERGIC1//NBEA//SLC30A6//ASGR1//USP33//ITSN2//PICALM//DNM1L//ATP5B//ELMO2//CADPS//CHP1//LYST//CNST//ACSL3//SPTBN1//GOLPH3//TXNDC5//RASGRP1//PEX5L//TMED9//RAB35//HNRNPK//AP1B1//NSG2//CALR//HSPA8//RAB33B//PFN2//MYO5B//RTN3//TRAPPC11
GO:0044763	Biological process	single-organism cellular process	254	11502	395	23376	1.30687	7.79599e-10	4.54246e-07	ACOX1//ATG4C//ARL8B//LYST//PAFAH1B1//PEA15A//E2F6//FGF13//MAP2K4//TRAF7//ADAM9//TLR4//GAPDH//TUBGCP3//SS18//TUBGCP2//RCC2//TFDP1//XRCC2//SPTBN1//RAD52//CUL3//BCL2L1//RAB35//SEC61A1//CRIM1//CHP1//ATP5B//GJA1//CXCL12//ACSL3//HK1//RTF1//CELSR1//CCR4//GPM6A//DOCK8//CNOT2//DNM1L//PPP3R1//ARF1//SH3GL2//S100A8//STXBP1//HSPD1//TNIP1//SLC6A1//SLC6A11//SLC6A19//MECOM//HSPA8//CDK10//2810417H13RIK//FSCN1//CA…
GO:0006796	Biological process	phosphate-containing compound metabolic process	96	3071	395	23376	1.84997	9.92582e-10	5.2051e-07	FGF13//MAP2K4//TRAF7//ADAM9//TLR4//FLCN//PPP1R9B//RAPGEF4//CHP1//LRRN3//SENP2//GLYR1//ATP5B//HTR2C//GNA12//GNB4//RAB33B//RERG//DNM1L//RAB35//PDE2A//PDE11A//ATP1B2//HSPA8//ENTPD4//PHKB//PRKAG2//CDC7//HK1//IKBKB//PRKACB//PRKCG//PRKX//SRPK2//SLK//TRIM24//TLK1//CDK10//CDK17//PASK//MINK1//TBK1//STK32C//TRPM7//DCLK2//PPM1B//PPP3R1//LYST//PLA2G1B//SMPD4//OGDH//NADK//APLP2//SPTBN1//NT5C2//CNST//SYTL2//FE…
GO:0006793	Biological process	phosphorus metabolic process	96	3115	395	23376	1.82384	2.09627e-09	9.99347e-07	FGF13//MAP2K4//TRAF7//ADAM9//TLR4//FLCN//PPP1R9B//RAPGEF4//CHP1//LRRN3//SENP2//GLYR1//OGDH//ATP5B//HTR2C//GNA12//GNB4//RAB33B//RERG//DNM1L//RAB35//PDE2A//PDE11A//ATP1B2//HSPA8//ENTPD4//PHKB//PRKAG2//CDC7//HK1//IKBKB//PRKACB//PRKCG//PRKX//SRPK2//SLK//TRIM24//TLK1//CDK10//CDK17//PASK//MINK1//TBK1//STK32C//TRPM7//DCLK2//PPM1B//PPP3R1//LYST//PLA2G1B//SMPD4//NADK//APLP2//SPTBN1//NT5C2//CNST//SYTL2//FE…
GO:1902582	Biological process	single-organism intracellular transport	44	973	395	23376	2.67617	3.26609e-09	1.40304e-06	KPNB1//IPO7//YWHAG//NBEA//ERBB2IP//IPO11//CALR//CHP1//XPO6//CHM//ATG4C//SEC61A1//PDE2A//SEC22B//SEC23A//CUL3//SEC23B//ERGIC1//SLC30A6//SPTBN1//SNAPIN//PAFAH1B1//MGRN1//ASPH//SNAP25//PICALM//RAB35//PEX5L//LYST//RPGR//TLR4//PPM1B//CNST//ACSL3//GOLPH3//RASGRP1//SLC25A12//BCL2L1//TMED9//HTR2C//PPP3R1//TMED2//ATF2//RAB33B
GO:0015031	Biological process	protein transport	50	1196	395	23376	2.47407	3.47818e-09	1.40304e-06	KPNB1//IPO7//YWHAG//NBEA//ERBB2IP//IPO11//CALR//CHP1//XPO6//CHM//ATG4C//SEC61A1//PDE2A//AP1B1//SEC23A//SNAPIN//TLK1//SEC23B//TMED2//SYTL2//SPTBN1//PAFAH1B1//GOLPH3//PEX5L//LYST//TLR4//PPM1B//CNST//ACSL3//ADAM9//DNM1L//PICALM//PPP3R1//ASPH//SCAMP1//ARF1//GDI2//GPM6B//MYO5B//RAB33B//SEC22B//SELENBP1//STXBP1//CADPS//CADPS2//VPS13B//TMED9//SENP2//TTC8//RAB35
GO:0008104	Biological process	protein localization	62	1677	395	23376	2.18792	4.46816e-09	1.67365e-06	KPNB1//IPO7//YWHAG//NBEA//ERBB2IP//IPO11//CALR//CHP1//XPO6//CHM//ATG4C//SEC61A1//PDE2A//AP1B1//SEC23A//SNAPIN//TLK1//SEC23B//TMED2//SYTL2//SPTBN1//PAFAH1B1//GOLPH3//SCAMP1//ARF1//GDI2//GPM6B//LYST//MYO5B//RAB33B//SEC22B//SELENBP1//STXBP1//CADPS//CADPS2//VPS13B//TMED9//SENP2//TTC8//RAB35//PEX5L//TRAF7//PICALM//USP4//VCL//PPP3R1//TLR4//PPM1B//CNST//ACSL3//ARHGEF9//CELSR1//ADAM9//DNM1L//CIZ1//RCC2//…
GO:0045184	Biological process	establishment of protein localization	52	1294	395	23376	2.37817	6.20585e-09	2.16957e-06	KPNB1//IPO7//YWHAG//NBEA//ERBB2IP//IPO11//CALR//CHP1//XPO6//CHM//ATG4C//SEC61A1//PDE2A//AP1B1//SEC23A//SNAPIN//TLK1//SEC23B//TMED2//SYTL2//SPTBN1//PAFAH1B1//GOLPH3//SCAMP1//ARF1//GDI2//GPM6B//LYST//MYO5B//RAB33B//SEC22B//SELENBP1//STXBP1//CADPS//CADPS2//VPS13B//TMED9//SENP2//TTC8//RAB35//PEX5L//TLR4//PPM1B//CNST//ACSL3//ADAM9//DNM1L//PICALM//PPP3R1//SNAP25//BCL2L1//ASPH
GO:0044237	Biological process	cellular metabolic process	198	8460	395	23376	1.38506	7.94887e-09	2.60524e-06	ACOX1//ATG4C//2810417H13RIK//E2F6//CALR//PDE2A//YEATS2//FLCN//TRAF7//SUZ12//CNOT2//RTF1//FGF13//MAP2K4//UPF2//ADAM9//TLR4//ITCH//MGRN1//UBE2L3//CUL3//PRPF19//HUWE1//SPOP//SRPK2//RBM5//CNOT7//MBNL1//SRSF1//RAD52//XRCC2//B4GALT7//ACSL3//SEPHS2//PPP1R9B//RAPGEF4//CHP1//LRRN3//SENP2//ARF1//SH3GL2//ATF2//HNRNPK//MEIS2//TXNDC5//HSPA8//HSPD1//DNAJB2//RNF4//TRIM24//FBXL3//TRIM2//TRIM33//PHKB//PRKAG2//PYG…
GO:0051641	Biological process	cellular localization	72	2126	395	23376	2.00421	8.49291e-09	2.61981e-06	PAFAH1B1//STXBP1//KPNB1//IPO7//YWHAG//NBEA//ERBB2IP//IPO11//CALR//CHP1//XPO6//CHM//ATG4C//SEC61A1//PDE2A//AP1B1//SEC23A//SNAPIN//TLK1//SEC23B//TMED2//SYTL2//SCAMP1//CADPS2//RAPGEF4//SEC22B//CUL3//ERGIC1//SLC30A6//SPTBN1//SNAP25//MGRN1//GOLPH3//ASPH//HTR2C//CADPS//PICALM//RAB35//PEX5L//GJA1//RASGRP1//LYST//CXCL12//USP4//VCL//PPP3R1//RPGR//TLR4//PPM1B//CNST//ACSL3//ARHGEF9//SLC25A12//BCL2L1//CELSR1…
GO:0071702	Biological process	organic substance transport	68	1961	395	23376	2.05213	9.46245e-09	2.75673e-06	S100A8//SLC6A1//SLC6A11//SLC6A19//KPNB1//IPO7//YWHAG//NBEA//ERBB2IP//IPO11//CALR//CHP1//XPO6//CHM//ATG4C//SEC61A1//PDE2A//SLC25A12//SLC15A2//OSBPL9//AP1B1//SEC23A//SNAPIN//TLK1//SEC23B//TMED2//SYTL2//SPTBN1//PEA15A//SLC37A3//PAFAH1B1//GOLPH3//HTR2C//SCAMP1//ARF1//GDI2//GPM6B//LYST//MYO5B//RAB33B//SEC22B//SELENBP1//STXBP1//CADPS//CADPS2//VPS13B//TMED9//SENP2//TTC8//RAB35//RHBG//GJA1//PEX5L//RAPGEF…
GO:0035556	Biological process	intracellular signal transduction	70	2059	395	23376	2.01194	1.22495e-08	3.38085e-06	FGF13//MAP2K4//TRAF7//ADAM9//TLR4//PPP1R9B//IKBKB//ARF1//GDI2//GNA12//RAB33B//RASGRP1//RERG//ARHGEF9//RAPGEF4//ARL8B//DOCK8//RAB35//CDC42EP1//CELSR1//BCL2L1//AKAP11//PDE2A//HTR2C//ASPH//FLCN//GOLPH3//CRK//SSX2IP//ITSN2//CUL3//PPM1B//GJA1//LTF//TNIP1//PSAP//CDK10//SENP2//PEX5L//MGRN1//MECOM//ITCH//PAFAH1B1//MINK1//INPP5F//NDRG2//NFAT5//CHP1//KL//TRIM24//HNRNPK//CXCL12//SPOP//S100A8//DNM1L//PRKAG2/…
GO:0009987	Biological process	cellular process	289	13977	395	23376	1.22365	1.44208e-08	3.78115e-06	ACOX1//ATG4C//2810417H13RIK//ARL8B//LYST//PAFAH1B1//PEA15A//E2F6//CALR//PDE2A//YEATS2//FLCN//TRAF7//SUZ12//CNOT2//RTF1//FGF13//MAP2K4//UPF2//ADAM9//TLR4//ITCH//MGRN1//UBE2L3//CUL3//PRPF19//HUWE1//SPOP//GAPDH//TUBGCP3//SS18//TUBGCP2//SRPK2//RBM5//DNM1L//RCC2//TFDP1//XRCC2//SPTBN1//CNOT7//MBNL1//SRSF1//RAD52//BCL2L1//RAB35//B4GALT7//SEC61A1//CRIM1//CHP1//ATP5B//GJA1//CXCL12//TLK1//ACSL3//HK1//CELSR…
GO:0046907	Biological process	intracellular transport	47	1165	395	23376	2.38751	3.19503e-08	7.97844e-06	KPNB1//IPO7//YWHAG//NBEA//ERBB2IP//IPO11//CALR//CHP1//XPO6//CHM//ATG4C//SEC61A1//PDE2A//AP1B1//SEC23A//SNAPIN//TLK1//SEC23B//TMED2//SYTL2//SEC22B//CUL3//ERGIC1//SLC30A6//SPTBN1//PAFAH1B1//MGRN1//ASPH//SNAP25//PICALM//RAB35//PEX5L//LYST//RPGR//TLR4//PPM1B//CNST//ACSL3//GOLPH3//RASGRP1//SLC25A12//BCL2L1//TMED9//HTR2C//PPP3R1//ATF2//RAB33B
GO:0033036	Biological process	macromolecule localization	66	1948	395	23376	2.00506	3.95534e-08	9.42809e-06	KPNB1//IPO7//NBEA//RAB35//YWHAG//ERBB2IP//IPO11//CALR//CHP1//XPO6//CHM//ATG4C//SEC61A1//PDE2A//OSBPL9//AP1B1//SEC23A//SNAPIN//TLK1//SEC23B//TMED2//SYTL2//SPTBN1//PAFAH1B1//GOLPH3//SCAMP1//ARF1//GDI2//GPM6B//LYST//MYO5B//RAB33B//SEC22B//SELENBP1//STXBP1//CADPS//CADPS2//VPS13B//TMED9//SENP2//TTC8//PEX5L//P2RY2//TRAF7//PICALM//USP4//VCL//PPP3R1//TLR4//PPM1B//CNST//ACSL3//ARHGEF9//CELSR1//ADAM9//DNM1…
GO:0034613	Biological process	cellular protein localization	42	1009	395	23376	2.46338	7.84647e-08	1.789e-05	KPNB1//IPO7//YWHAG//NBEA//ERBB2IP//IPO11//CALR//CHP1//XPO6//CHM//ATG4C//SEC61A1//PDE2A//AP1B1//SEC23A//SNAPIN//TLK1//SEC23B//TMED2//SYTL2//SPTBN1//PEX5L//USP4//VCL//PPP3R1//RAB35//TLR4//PPM1B//CNST//ACSL3//GOLPH3//ARHGEF9//CIZ1//RCC2//DNM1L//FGF13//GPR158//BCL2L1//CELSR1//ASPH//FLCN//GPM6B
GO:0070727	Biological process	cellular macromolecule localization	42	1014	395	23376	2.45123	8.9834e-08	1.96287e-05	KPNB1//IPO7//YWHAG//NBEA//ERBB2IP//IPO11//CALR//CHP1//XPO6//CHM//ATG4C//SEC61A1//PDE2A//AP1B1//SEC23A//SNAPIN//TLK1//SEC23B//TMED2//SYTL2//SPTBN1//PEX5L//USP4//VCL//PPP3R1//RAB35//TLR4//PPM1B//CNST//ACSL3//GOLPH3//ARHGEF9//CIZ1//RCC2//DNM1L//FGF13//GPR158//BCL2L1//CELSR1//ASPH//FLCN//GPM6B
GO:1901575	Biological process	organic substance catabolic process	66	2010	395	23376	1.94322	1.27318e-07	2.66992e-05	UPF2//ITCH//SPOP//HUWE1//CNOT7//PYGB//ENO2//GAPDH//HK1//OGDH//GLYR1//PRKAG2//GNA12//GNB4//RAB33B//RERG//DNM1L//RAB35//PDE2A//PDE11A//ATP1B2//ATP5B//HSPA8//ENTPD4//USP33//USP4//CUL3//CUL4A//ACOX1//SMPD4//PLA2G1B//PAFAH1B1//AMY1//POP1//RCC2//TMED2//ATE1//TRIM24//CTS8//PCYOX1L//MAN1B1//DNAJB2//FBXL3//INPP5F//TBC1D25//CHN1//OCRL//CRK//RAPGEF4//RAP1GDS1//UBQLN4//TAF1//PFN2//GDI2//RASGRP1//PSMD2//PRKCG…
GO:0051649	Biological process	establishment of localization in cell	61	1797	395	23376	2.00888	1.32376e-07	2.66992e-05	PAFAH1B1//STXBP1//KPNB1//IPO7//YWHAG//NBEA//ERBB2IP//IPO11//CALR//CHP1//XPO6//CHM//ATG4C//SEC61A1//PDE2A//AP1B1//SEC23A//SNAPIN//TLK1//SEC23B//TMED2//SYTL2//SCAMP1//CADPS2//RAPGEF4//SEC22B//CUL3//ERGIC1//SLC30A6//SPTBN1//SNAP25//MGRN1//GOLPH3//ASPH//HTR2C//CADPS//PICALM//RAB35//PEX5L//GJA1//LYST//CXCL12//RPGR//TLR4//PPM1B//CNST//ACSL3//RASGRP1//SLC25A12//BCL2L1//CELSR1//TMED9//SH3GL2//ADAM9//DNM1…
GO:0006996	Biological process	organelle organization	77	2518	395	23376	1.80971	1.75996e-07	3.41824e-05	ATG4C//PAFAH1B1//GAPDH//TUBGCP3//SS18//TUBGCP2//DNM1L//CHP1//TLK1//BCL2L1//FSCN1//CAPZA2//EVL//PFN2//PPP1R9B//ZMYM3//RTF1//PDE2A//FANCG//SEPN1//FGF13//SEC61A1//ATL2//TMED2//GOLPH3//TMED9//RCC2//LYST//CLVS1//MAP4//ESCO1//SEPT7//ARL8B//CUL3//RPGR//OCRL//TTC8//CNOT2//FLCN//EML2//CADPS//SNAPIN//STXBP1//PEX5L//ACOX1//SUZ12//ATF2//TAF1//HUWE1//CALR//TRPM7//RAP1GDS1//MINK1//CELSR1//CRK//GPM6B//CNOT7//AR…
GO:0022607	Biological process	cellular component assembly	58	1687	395	23376	2.03463	1.85145e-07	3.46749e-05	ATG4C//SRPK2//PRPF19//RBM5//SRSF1//PAFAH1B1//CALR//DNM1L//FSCN1//CAPZA2//EVL//PTBP2//MBNL1//MAX//TUBGCP3//FLCN//GPM6A//RPGR//OCRL//TTC8//CNOT2//STXBP1//EML2//CADPS//CADPS2//VCL//GOLPH3//PFN2//RAP1GDS1//CDC42EP1//CNOT7//FECH//ACSL3//PICALM//NSUN4//SLC6A1//ATL2//CUL3//FGF13//PPP1R9B//RCC2//AP1B1//NSG2//GRIN1//UXS1//GJA1//DGKH//OLFM1//CHP1//SEPT7//SPTBN1//GPM6B//NELL2//TRIM37//DNAJB2//RNF4//RAB33B
GO:0051128	Biological process	regulation of cellular component organization	56	1621	395	23376	2.04446	2.65873e-07	4.80772e-05	CRIM1//TLK1//ARF1//SH3GL2//CAPZA2//EVL//FGF13//CDC42EP1//GNA12//CNOT2//TMED9//STXBP1//GOLPH3//DNM1L//FLCN//EML2//SNAP25//TBR1//P2RY2//PAFAH1B1//ZMYM3//PICALM//PPP1R9B//RERG//DNAJB2//PFN2//CELSR1//CRK//GPM6B//ADAM9//CALR//CNST//ACSL3//CUL3//TRIM37//HNRNPK//GRIN1//NSMF//CXCL12//CHN1//LRRC4C//RAPGEF4//PIAS2//GPM6A//RTF1//SPTBN1//CTNNA2//RCC2//NSUN4//BCL2L1//RNF4//TBC1D25//ASPH//HSPA8//RAB33B//GJA1
GO:0009056	Biological process	catabolic process	69	2188	395	23376	1.86627	2.86888e-07	5.0148e-05	ATG4C//UPF2//ITCH//SPOP//HUWE1//CNOT7//PYGB//ENO2//GAPDH//HK1//OGDH//GLYR1//PRKAG2//GNA12//GNB4//RAB33B//RERG//DNM1L//RAB35//PDE2A//PDE11A//ATP1B2//ATP5B//HSPA8//ENTPD4//USP33//USP4//CUL3//CUL4A//ACOX1//SMPD4//S100A8//TBC1D25//PLA2G1B//PAFAH1B1//AMY1//POP1//RCC2//TMED2//ATE1//TRIM24//CTS8//PCYOX1L//MAN1B1//DNAJB2//FBXL3//INPP5F//CHN1//OCRL//CRK//RAPGEF4//RAP1GDS1//UBQLN4//TAF1//PFN2//GDI2//RASGRP…
GO:0010646	Biological process	regulation of cell communication	74	2426	395	23376	1.80515	3.57335e-07	6.04472e-05	TRAF7//ADAM9//TLR4//PAFAH1B1//APLP2//MAP2K4//USP33//RGS7//GPR158//POGLUT1//CRK//RGS7BP//GJA1//AKAP11//STXBP1//HTR2C//RASGRP1//MGRN1//TRIM33//SNAP25//FLCN//ASPH//LTF//GNA12//GOLPH3//PMCH//SLC6A1//TBC1D25//CHN1//OCRL//RAPGEF4//RAP1GDS1//GDI2//CALR//CNOT2//SSX2IP//ITSN2//ARHGEF9//CUL3//PPM1B//IKBKB//TNIP1//PSAP//CDK10//SENP2//PEX5L//MECOM//ITCH//MINK1//CELSR1//GRIN1//YWHAG//NSMF//GPM6B//INPP5F//ARF1…
GO:1902531	Biological process	regulation of intracellular signal transduction	48	1325	395	23376	2.14387	5.51721e-07	9.04133e-05	TRAF7//ADAM9//TLR4//MAP2K4//AKAP11//RASGRP1//ASPH//GNA12//FLCN//GOLPH3//TBC1D25//CHN1//OCRL//CRK//PAFAH1B1//RAPGEF4//RAP1GDS1//GDI2//SSX2IP//ITSN2//ARHGEF9//CUL3//PPM1B//IKBKB//GJA1//LTF//TNIP1//PSAP//CDK10//SENP2//PEX5L//MGRN1//MECOM//ITCH//MINK1//INPP5F//NDRG2//HTR2C//NFAT5//CHP1//KL//TRIM24//HNRNPK//BCL2L1//CXCL12//SPOP//S100A8//DNM1L
GO:0023051	Biological process	regulation of signaling	73	2421	395	23376	1.78444	6.76529e-07	0.000107507	TRAF7//ADAM9//TLR4//PAFAH1B1//APLP2//MAP2K4//USP33//RGS7//GPR158//POGLUT1//CRK//RGS7BP//AKAP11//STXBP1//HTR2C//RASGRP1//MGRN1//TRIM33//SNAP25//FLCN//ASPH//LTF//GNA12//GOLPH3//GJA1//PMCH//SLC6A1//TBC1D25//CHN1//OCRL//RAPGEF4//RAP1GDS1//GDI2//CALR//CNOT2//SSX2IP//ITSN2//ARHGEF9//CUL3//PPM1B//IKBKB//TNIP1//PSAP//CDK10//SENP2//PEX5L//MECOM//ITCH//MINK1//CELSR1//GRIN1//YWHAG//NSMF//GPM6B//INPP5F//ARF1…
GO:0044238	Biological process	primary metabolic process	195	8758	395	23376	1.31766	7.74015e-07	0.000119381	ACOX1//2810417H13RIK//E2F6//CALR//PDE2A//YEATS2//FLCN//TRAF7//SUZ12//CNOT2//RTF1//UPF2//ADAM9//TLR4//ITCH//MGRN1//UBE2L3//CUL3//PRPF19//HUWE1//SPOP//SRPK2//RBM5//CNOT7//MBNL1//SRSF1//RAD52//XRCC2//B4GALT7//ACSL3//PPP1R9B//RAPGEF4//CHP1//LRRN3//MAP2K4//SENP2//ATF2//HNRNPK//MEIS2//TXNDC5//HSPA8//HSPD1//DNAJB2//RNF4//TRIM24//FBXL3//TRIM2//TRIM33//PHKB//PYGB//AMY1//GAPDH//HK1//KL//PRKAG2//GALK2//ENO2…
GO:0006886	Biological process	intracellular protein transport	29	627	395	23376	2.73718	1.13793e-06	0.000170495	KPNB1//IPO7//YWHAG//NBEA//ERBB2IP//IPO11//CALR//CHP1//XPO6//CHM//ATG4C//SEC61A1//PDE2A//SPTBN1//PEX5L//TLR4//PPM1B//CNST//ACSL3//GOLPH3//PPP3R1//TMED2//ASPH//AP1B1//SEC23A//SNAPIN//TLK1//SEC23B//SYTL2
GO:0048193	Biological process	Golgi vesicle transport	13	147	395	23376	5.23358	1.35686e-06	0.00019765	SEC22B//SEC23A//CUL3//SEC23B//ERGIC1//NBEA//SLC30A6//CNST//ACSL3//SPTBN1//GOLPH3//TMED9//RAB33B
GO:0044267	Biological process	cellular protein metabolic process	90	3275	395	23376	1.62631	1.47269e-06	0.000208724	TRAF7//ADAM9//TLR4//ITCH//MGRN1//UBE2L3//CUL3//PRPF19//HUWE1//SPOP//FLCN//PPP1R9B//RAPGEF4//CHP1//LRRN3//MAP2K4//SENP2//TXNDC5//CALR//HSPA8//HSPD1//DNAJB2//RNF4//TRIM24//FBXL3//TRIM2//TRIM33//RTF1//RARS2//MRPS2//EIF4G2//FARSB//SRSF1//CNOT7//CNOT2//PHKB//PRKAG2//CDC7//HK1//IKBKB//PRKACB//PRKCG//PRKX//SRPK2//SLK//TLK1//CDK10//CDK17//PASK//MINK1//TBK1//STK32C//TRPM7//DCLK2//PPM1B//PPP3R1//ASPH//SLC4…
GO:0034622	Biological process	cellular macromolecular complex assembly	27	574	395	23376	2.78372	1.95907e-06	0.000270351	SRPK2//PRPF19//RBM5//SRSF1//CALR//DNM1L//CAPZA2//EVL//PTBP2//MBNL1//TUBGCP3//CNOT2//STXBP1//EML2//CADPS//CADPS2//PFN2//RAP1GDS1//CNOT7//PICALM//NSUN4//FGF13//AP1B1//NSG2//SPTBN1//RNF4
GO:0050794	Biological process	regulation of cellular process	205	9440	395	23376	1.28515	2.04171e-06	0.000274531	E2F6//CALR//PDE2A//YEATS2//FLCN//TRAF7//SUZ12//CNOT2//RTF1//FGF13//MAP2K4//ADAM9//TLR4//MBNL1//RBM5//CRIM1//TLK1//BCL2L1//DNM1L//PPP1R9B//RAPGEF4//CHP1//LRRN3//SENP2//GJA1//CXCL12//MINK1//PAFAH1B1//ARF1//SH3GL2//HSPD1//TNIP1//MECOM//HSPA8//CDK10//2810417H13RIK//CAPZA2//EVL//CUL3//NDRG2//CHN1//CELSR1//CCR4//GABRB3//GNA12//GNB4//HTR2C//INPP5B//OPRL1//P2RY2//ARHGAP39//RERG//GPR158//PDE11A//OLFR740//…
GO:0032879	Biological process	regulation of localization	59	1864	395	23376	1.87318	2.15004e-06	0.00028187	ARF1//SH3GL2//S100A8//HK1//ASPH//EVL//PFN2//CAPN7//GNA12//IKBKB//STXBP1//HTR2C//SLC6A1//P2RY2//RAPGEF4//SNAP25//PICALM//RCC2//PRKX//CXCL12//VCL//MINK1//TNFAIP6//ERDR1//FLCN//GJA1//CHP1//MYO5B//TRAF7//TTC8//PDE2A//CACNA2D1//GRIN1//KCNAB1//KCNJ6//CLIC6//TLR4//PPM1B//CNST//ACSL3//CADPS2//CADPS//PEA15A//CELSR1//HNRNPK//ADAM9//GOLPH3//DNM1L//CALR//PEX5L//GPM6B//PASK//SYTL2//BCL2L1//ATP1B2//SSX2IP//RAB…
GO:0044085	Biological process	cellular component biogenesis	58	1836	395	23376	1.86951	2.82246e-06	0.000360999	ATG4C//SRPK2//PRPF19//RBM5//SRSF1//PAFAH1B1//CALR//DNM1L//FSCN1//CAPZA2//EVL//NSUN4//PTBP2//MBNL1//MAX//TUBGCP3//FLCN//GPM6A//RPGR//OCRL//TTC8//CNOT2//STXBP1//EML2//CADPS//CADPS2//VCL//GOLPH3//PFN2//RAP1GDS1//CDC42EP1//CNOT7//FECH//ACSL3//PICALM//SLC6A1//ATL2//CUL3//FGF13//PPP1R9B//RCC2//AP1B1//NSG2//GRIN1//UXS1//GJA1//DGKH//OLFM1//CHP1//SEPT7//SPTBN1//GPM6B//NELL2//TRIM37//DNAJB2//RNF4//RAB33B
GO:0065008	Biological process	regulation of biological quality	77	2714	395	23376	1.67901	3.24968e-06	0.000399599	HK1//MECOM//IKBKB//PMCH//NCSTN//GJA1//CAPZA2//EVL//LYST//TXNDC5//GRIN1//HTR2C//APLP2//ARF1//LTF//ATP1B2//SLC4A10//OPRL1//P2RY2//SNAP25//STXBP1//CDC42EP1//GNA12//PLP1//ASPH//TLR4//TRMT10A//TRPM7//UBC//RAP1GDS1//SNAPIN//CADPS//CADPS2//CALR//GAPDH//HSPD1//CHP1//BCL2L1//RAPGEF4//FECH//PFN2//TRIM24//USP4//FBXL3//ABAT//PEX5L//KCNJ6//TSPAN2//SPOP//PDE2A//SRSF1//GOLPH3//PAFAH1B1//LARGE//CELSR1//YWHAG//NS…
GO:0006836	Biological process	neurotransmitter transport	12	135	395	23376	5.26042	3.27665e-06	0.000399599	SNAP25//STXBP1//HTR2C//SNAPIN//CADPS//CADPS2//CELSR1//GPM6B//PFN2//SLC6A1//SLC6A11//SLC6A19
GO:0065003	Biological process	macromolecular complex assembly	41	1126	395	23376	2.15486	3.48878e-06	0.000415799	SRPK2//PRPF19//RBM5//SRSF1//CALR//DNM1L//CAPZA2//EVL//PTBP2//MBNL1//MAX//TUBGCP3//CNOT2//STXBP1//EML2//CADPS//CADPS2//PFN2//RAP1GDS1//CNOT7//FECH//ACSL3//PICALM//NSUN4//SLC6A1//ATL2//FGF13//CUL3//AP1B1//NSG2//GRIN1//UXS1//GJA1//DGKH//OLFM1//CHP1//SEPT7//SPTBN1//NELL2//RNF4
GO:0044710	Biological process	single-organism metabolic process	114	4565	395	23376	1.47787	4.43993e-06	0.000503526	ACOX1//ATG4C//FGF13//MAP2K4//TRAF7//ADAM9//TLR4//RAD52//XRCC2//ACSL3//ARF1//SH3GL2//PHKB//PRKAG2//PYGB//GALK2//B4GALT7//GAPDH//ENO2//HK1//OGDH//IDH1//GLYR1//KL//OXR1//YWHAG//PCYOX1L//DECR2//ASPH//FADS1//PTGR2//ATP5B//HTR2C//GNA12//GNB4//RAB33B//RERG//DNM1L//RAB35//PDE2A//PDE11A//ATP1B2//HSPA8//ENTPD4//PRPF19//HUWE1//FANCG//2810417H13RIK//CUL4A//RTF1//RARS2//FARSB//SLC4A10//POGLUT1//PSAT1//PAFAH1B…
GO:0065007	Biological process	biological regulation	221	10466	395	23376	1.24964	4.51292e-06	0.000503526	E2F6//CALR//PDE2A//YEATS2//FLCN//TRAF7//SUZ12//CNOT2//RTF1//FGF13//MAP2K4//ADAM9//TLR4//MBNL1//RBM5//CRIM1//TLK1//HK1//MECOM//IKBKB//LTF//NDRG2//BCL2L1//DNM1L//PPP1R9B//RAPGEF4//CHP1//LRRN3//SENP2//GJA1//CXCL12//MINK1//PAFAH1B1//PMCH//ARF1//SH3GL2//TBK1//NCSTN//ITCH//HSPD1//TNIP1//S100A8//HSPA8//CDK10//2810417H13RIK//CAPZA2//EVL//LYST//CUL3//CHN1//CELSR1//CCR4//GABRB3//GNA12//GNB4//HTR2C//INPP5B/…
GO:0006928	Biological process	cellular component movement	46	1352	395	23376	2.01351	5.18921e-06	0.000555351	PAFAH1B1//CXCL12//CELSR1//CCR4//FGF13//GJA1//GPM6A//S100A8//ATP5B//DYNC1I2//EVL//USP33//TBR1//TTC8//CHN1//SNAPIN//PFN2//CAPN7//GNA12//P2RY2//RAPGEF4//FSCN1//PPP1R9B//CUL3//GOLPH3//CCDC141//CTNNA2//INPP5B//RCC2//PRKX//VCL//MINK1//TNFAIP6//ERDR1//FLCN//LYST//DOCK8//RPGR//RASGRP1//MAP4//ADAM9//ELMO2//SSX2IP//CALR//OLFM1//NSMF
GO:0009894	Biological process	regulation of catabolic process	31	754	395	23376	2.43312	5.50722e-06	0.000577597	PRKAG2//RCC2//TMED2//TBC1D25//CHN1//OCRL//CRK//PAFAH1B1//RAPGEF4//RAP1GDS1//GNA12//UBQLN4//TAF1//DNAJB2//ATP1B2//PFN2//GDI2//RASGRP1//PSMD2//PRKCG//ADAP1//ARHGEF9//RGS7//DOCK8//GJA1//ITCH//CUL4A//ADAM9//NRD1//CNOT7//RAB33B
GO:0008152	Biological process	metabolic process	211	9914	395	23376	1.25952	5.83668e-06	0.000600148	ACOX1//ATG4C//2810417H13RIK//E2F6//CALR//PDE2A//YEATS2//FLCN//TRAF7//SUZ12//CNOT2//RTF1//FGF13//MAP2K4//UPF2//ADAM9//TLR4//ITCH//MGRN1//UBE2L3//CUL3//PRPF19//HUWE1//SPOP//SRPK2//RBM5//CNOT7//MBNL1//SRSF1//RAD52//XRCC2//B4GALT7//ACSL3//SEPHS2//PPP1R9B//RAPGEF4//CHP1//LRRN3//SENP2//ARF1//SH3GL2//ATF2//HNRNPK//MEIS2//TXNDC5//HSPA8//HSPD1//DNAJB2//RNF4//TRIM24//FBXL3//TRIM2//TRIM33//PHKB//PYGB//AMY1/…
GO:0048870	Biological process	cell motility	38	1031	395	23376	2.18121	6.1513e-06	0.00060863	PAFAH1B1//CXCL12//CELSR1//CCR4//FGF13//GJA1//GPM6A//S100A8//ATP5B//EVL//PFN2//CAPN7//GNA12//P2RY2//RAPGEF4//FSCN1//USP33//PPP1R9B//CUL3//GOLPH3//CCDC141//CTNNA2//INPP5B//RCC2//PRKX//VCL//MINK1//TNFAIP6//ERDR1//FLCN//LYST//DOCK8//ADAM9//ELMO2//SSX2IP//CALR//OLFM1//NSMF
GO:0051674	Biological process	localization of cell	38	1031	395	23376	2.18121	6.1513e-06	0.00060863	PAFAH1B1//CXCL12//CELSR1//CCR4//FGF13//GJA1//GPM6A//S100A8//ATP5B//EVL//PFN2//CAPN7//GNA12//P2RY2//RAPGEF4//FSCN1//USP33//PPP1R9B//CUL3//GOLPH3//CCDC141//CTNNA2//INPP5B//RCC2//PRKX//VCL//MINK1//TNFAIP6//ERDR1//FLCN//LYST//DOCK8//ADAM9//ELMO2//SSX2IP//CALR//OLFM1//NSMF
GO:0016477	Biological process	cell migration	36	953	395	23376	2.23554	6.38762e-06	0.000620309	PAFAH1B1//CXCL12//CELSR1//CCR4//FGF13//GJA1//GPM6A//S100A8//ATP5B//EVL//PFN2//CAPN7//GNA12//P2RY2//RAPGEF4//CCDC141//CTNNA2//RCC2//PRKX//VCL//MINK1//TNFAIP6//ERDR1//FLCN//LYST//DOCK8//GOLPH3//ADAM9//ELMO2//CALR//OLFM1//NSMF//FSCN1//USP33//PPP1R9B//CUL3
GO:0071704	Biological process	organic substance metabolic process	198	9178	395	23376	1.2767	6.53037e-06	0.000622641	ACOX1//2810417H13RIK//E2F6//CALR//PDE2A//YEATS2//FLCN//TRAF7//SUZ12//CNOT2//RTF1//UPF2//ADAM9//TLR4//ITCH//MGRN1//UBE2L3//CUL3//PRPF19//HUWE1//SPOP//SRPK2//RBM5//CNOT7//MBNL1//SRSF1//RAD52//XRCC2//B4GALT7//ACSL3//PPP1R9B//RAPGEF4//CHP1//LRRN3//MAP2K4//SENP2//ARF1//SH3GL2//ATF2//HNRNPK//MEIS2//TXNDC5//HSPA8//HSPD1//DNAJB2//RNF4//TRIM24//FBXL3//TRIM2//TRIM33//PHKB//PYGB//AMY1//GAPDH//HK1//KL//PRKAG…
GO:0016050	Biological process	vesicle organization	11	122	395	23376	5.33588	7.32116e-06	0.000685574	SNAPIN//STXBP1//LYST//GOLPH3//TMED9//CUL3//AP1B1//NSG2//PICALM//SEC22B//CADPS
GO:0016482	Biological process	cytoplasmic transport	28	657	395	23376	2.52212	8.19845e-06	0.000754258	KPNB1//IPO7//IPO11//CALR//CHP1//XPO6//SEC61A1//PDE2A//SEC22B//SEC23A//CUL3//SEC23B//ERGIC1//SLC30A6//SPTBN1//MGRN1//SNAPIN//ASPH//PEX5L//LYST//TLR4//PPM1B//CNST//ACSL3//GOLPH3//RAB35//HTR2C//PPP3R1
GO:0006464	Biological process	cellular protein modification process	72	2555	395	23376	1.66769	9.21353e-06	0.000818911	TRAF7//ADAM9//TLR4//ITCH//MGRN1//UBE2L3//CUL3//PRPF19//HUWE1//SPOP//FLCN//PPP1R9B//RAPGEF4//CHP1//LRRN3//MAP2K4//SENP2//RNF4//TRIM24//FBXL3//TRIM2//TRIM33//RTF1//PHKB//PRKAG2//CDC7//HK1//IKBKB//PRKACB//PRKCG//PRKX//SRPK2//SLK//TLK1//CDK10//CDK17//PASK//MINK1//TBK1//STK32C//TRPM7//DCLK2//PPM1B//PPP3R1//ASPH//SLC4A10//B4GALT7//POGLUT1//ATG4C//CHM//APLP2//SPTBN1//FECH//SUZ12//ATF2//TAF1//USP33//USP4…
GO:0036211	Biological process	protein modification process	72	2555	395	23376	1.66769	9.21353e-06	0.000818911	TRAF7//ADAM9//TLR4//ITCH//MGRN1//UBE2L3//CUL3//PRPF19//HUWE1//SPOP//FLCN//PPP1R9B//RAPGEF4//CHP1//LRRN3//MAP2K4//SENP2//RNF4//TRIM24//FBXL3//TRIM2//TRIM33//RTF1//PHKB//PRKAG2//CDC7//HK1//IKBKB//PRKACB//PRKCG//PRKX//SRPK2//SLK//TLK1//CDK10//CDK17//PASK//MINK1//TBK1//STK32C//TRPM7//DCLK2//PPM1B//PPP3R1//ASPH//SLC4A10//B4GALT7//POGLUT1//ATG4C//CHM//APLP2//SPTBN1//FECH//SUZ12//ATF2//TAF1//USP33//USP4…
GO:0019538	Biological process	protein metabolic process	105	4208	395	23376	1.47668	1.30688e-05	0.00114221	TRAF7//ADAM9//TLR4//ITCH//MGRN1//UBE2L3//CUL3//PRPF19//HUWE1//SPOP//B4GALT7//FLCN//PPP1R9B//RAPGEF4//CHP1//LRRN3//MAP2K4//SENP2//TXNDC5//CALR//HSPA8//HSPD1//DNAJB2//RNF4//TRIM24//FBXL3//TRIM2//TRIM33//RTF1//RARS2//MRPS2//EIF4G2//FARSB//SRSF1//CNOT7//CNOT2//PHKB//PRKAG2//CDC7//HK1//IKBKB//PRKACB//PRKCG//PRKX//SRPK2//SLK//TLK1//CDK10//CDK17//PASK//MINK1//TBK1//STK32C//TRPM7//DCLK2//PPM1B//PPP3R1//A…
GO:0009653	Biological process	anatomical structure morphogenesis	44	2202	240	23376	1.94623	1.31869e-05	0.00669846	RHOA//EGFR//CCR2//ANPEP//TGFA//SETD2//FOXC2//CXCL12//FOXD1//WNT6//FAT4//SOX7//FOXC1//CDH1//TFAP2C//APAF1//TFAP2A//ZIC2//ALDH1A2//DAG1//CYR61//COL9A1//PRKAR1B//SYCP2//EPB4.1//TMEM107//RUNX1//KRT27//CRABP2//TNFRSF11B//CMA1//PTGIS//CCL5//LRG1//HOXC9//MGP//FOXD2//AVIL//CRISPLD2//COL3A1//AREG//ESX1//AGTR1B//ADAMTS12
GO:0048754	Biological process	branching morphogenesis of an epithelial tube	10	175	240	23376	5.56571	1.40509e-05	0.00669846	FOXC2//CXCL12//FOXD1//WNT6//FAT4//DAG1//AREG//TFAP2C//AGTR1B//MGP
GO:0031323	Biological process	regulation of cellular metabolic process	113	4633	395	23376	1.44341	1.51241e-05	0.00128565	E2F6//CALR//PDE2A//YEATS2//FLCN//TRAF7//SUZ12//CNOT2//RTF1//ADAM9//TLR4//MBNL1//RBM5//PPP1R9B//RAPGEF4//CHP1//LRRN3//MAP2K4//SENP2//ARF1//SH3GL2//PRKAG2//ESCO1//SLC30A9//SRSF1//ATF2//HNRNPK//HSPA8//LHX9//MAX//PIAS2//MEIS2//CNOT7//RNF4//SRSF5//TBR1//TFDP1//TRIM24//UBE2L3//UBP1//ZFP160//ZFP280D//ZFP146//SS18//TAF1//NFAT5//ZFP386//POGK//ZCCHC12//TRIM33//EIF4G2//APLP2//HTR2C//CDC7//CNST//SYTL2//FECH/…
GO:0050789	Biological process	regulation of biological process	211	10036	395	23376	1.24421	1.52003e-05	0.00128565	E2F6//CALR//PDE2A//YEATS2//FLCN//TRAF7//SUZ12//CNOT2//RTF1//FGF13//MAP2K4//ADAM9//TLR4//MBNL1//RBM5//CRIM1//TLK1//LTF//NDRG2//BCL2L1//DNM1L//PPP1R9B//RAPGEF4//CHP1//LRRN3//SENP2//GJA1//CXCL12//MINK1//PAFAH1B1//PMCH//ARF1//SH3GL2//TBK1//ITCH//HSPD1//TNIP1//S100A8//MECOM//HSPA8//CDK10//2810417H13RIK//CAPZA2//EVL//CUL3//CHN1//CELSR1//CCR4//GABRB3//GNA12//GNB4//HTR2C//INPP5B//OPRL1//P2RY2//ARHGAP39//…
GO:0040011	Biological process	locomotion	42	1243	395	23376	1.99964	1.6192e-05	0.00134779	PAFAH1B1//CXCL12//CELSR1//CCR4//FGF13//GJA1//GPM6A//S100A8//ATP5B//EVL//USP33//TBR1//TTC8//CHN1//PFN2//CAPN7//GNA12//P2RY2//RAPGEF4//FSCN1//PPP1R9B//CUL3//GOLPH3//CCDC141//CTNNA2//INPP5B//RCC2//PRKX//VCL//MINK1//TNFAIP6//ERDR1//FLCN//LYST//DOCK8//HTR2C//ADAM9//ELMO2//SSX2IP//CALR//OLFM1//NSMF
GO:0006900	Biological process	membrane budding	6	33	395	23376	5.75995	1.68708e-05	0.00136176	GOLPH3//TMED9//CUL3//AP1B1//NSG2//PICALM
GO:0043933	Biological process	macromolecular complex subunit organization	46	1416	395	23376	1.92251	1.68792e-05	0.00136176	SRPK2//PRPF19//RBM5//SRSF1//CALR//DNM1L//FSCN1//CAPZA2//EVL//PTBP2//MBNL1//MAX//PPP1R9B//TUBGCP3//FGF13//MAP4//CNOT2//STXBP1//EML2//CADPS//CADPS2//PFN2//RAP1GDS1//CHP1//CNOT7//ARF1//FECH//ACSL3//PICALM//NSUN4//SLC6A1//ATL2//CUL3//AP1B1//NSG2//GRIN1//UXS1//GJA1//DGKH//OLFM1//SEPT7//SPTBN1//NELL2//HSPA8//RNF4//ASPH
GO:0044699	Biological process	single-organism process	165	12977	240	23376	1.23842	1.70815e-05	0.00746463	ZAK//CAMK2A//CCL5//TGFA//EGFR//DCLRE1C//IPPK//RHOA//RUNX1//FOXC2//FOXC1//MGP//SOST//CHRDL1//PTGDS//PTGIS//ALDH1A2//CCR2//ANPEP//SETD2//SPO11//CYR61//RAPGEF1//AGTR1B//COL3A1//ESX1//CXCL12//PKD1L3//FOXD1//WNT6//FAT4//CDH1//ENO1//SOX7//TFAP2A//TFAP2C//PMAIP1//APAF1//ZIC2//COL9A1//LRG1//DAG1//SCN10A//ANO6//AVP//SLC6A13//DPYSL3//EPB4.1//THBD//C1RA//BCL7C//CASP2//CRADD//LCN2//TNFRSF11B//DAPL1//STRN//VM…
GO:0044248	Biological process	cellular catabolic process	57	1906	395	23376	1.7698	1.75752e-05	0.00139353	ATG4C//UPF2//ITCH//SPOP//HUWE1//CNOT7//PRKAG2//GNA12//GNB4//RAB33B//RERG//DNM1L//RAB35//PDE2A//PDE11A//ATP1B2//ATP5B//HSPA8//ENTPD4//USP33//USP4//CUL3//CUL4A//ACOX1//SMPD4//S100A8//TBC1D25//PLA2G1B//POP1//RCC2//TMED2//ATE1//PCYOX1L//MAN1B1//DNAJB2//FBXL3//INPP5F//CHN1//OCRL//CRK//PAFAH1B1//RAPGEF4//RAP1GDS1//UBQLN4//TAF1//PFN2//GDI2//RASGRP1//ABAT//ADAP1//RNF4//PPP2R5C//ARHGEF9//RGS7//DOCK8//ADAM…
GO:0031175	Biological process	neuron projection development	28	686	395	23376	2.4155	1.80089e-05	0.00139353	CTNNA2//PICALM//NRN1//EVL//USP33//TBR1//TTC8//STXBP1//CHN1//CXCL12//SNAP25//P2RY2//PAFAH1B1//PPP1R9B//FGF13//GJA1//GPM6A//MINK1//GRIN1//NSMF//LRRC4C//RAPGEF4//PIAS2//PLP1//TSPAN2//IKBKB//SNAPIN//RAB35
GO:0043412	Biological process	macromolecule modification	73	2654	395	23376	1.62778	1.80702e-05	0.00139353	TRAF7//ADAM9//TLR4//ITCH//MGRN1//UBE2L3//CUL3//PRPF19//HUWE1//SPOP//FLCN//PPP1R9B//RAPGEF4//CHP1//LRRN3//MAP2K4//SENP2//RNF4//TRIM24//FBXL3//TRIM2//TRIM33//RTF1//PHKB//PRKAG2//CDC7//HK1//IKBKB//PRKACB//PRKCG//PRKX//SRPK2//SLK//TLK1//CDK10//CDK17//PASK//MINK1//TBK1//STK32C//TRPM7//DCLK2//PPM1B//PPP3R1//ASPH//SLC4A10//B4GALT7//POGLUT1//ATG4C//CHM//APLP2//SPTBN1//FECH//SUZ12//ATF2//TAF1//USP33//USP4…
GO:0016310	Biological process	phosphorylation	53	1741	395	23376	1.80157	2.2266e-05	0.00169222	FGF13//MAP2K4//TRAF7//ADAM9//TLR4//FLCN//PPP1R9B//RAPGEF4//CHP1//LRRN3//SENP2//PHKB//PRKAG2//CDC7//HK1//IKBKB//PRKACB//PRKCG//PRKX//SRPK2//SLK//TRIM24//TLK1//CDK10//CDK17//PASK//MINK1//TBK1//STK32C//TRPM7//DCLK2//APLP2//SPTBN1//FECH//TAF1//GFRA2//PFN2//AKAP11//PSAP//MECOM//ITCH//PAFAH1B1//GALK2//NDRG2//TNIP1//HTR2C//LTF//KL//CRK//NADK//SEPHS2//DGKH//DGKE
GO:0048518	Biological process	positive regulation of biological process	101	4062	395	23376	1.47148	2.37321e-05	0.00177788	TRAF7//ADAM9//TLR4//LRRN3//FLCN//MAP2K4//SENP2//CXCL12//PAFAH1B1//TBK1//ITCH//HSPD1//TNIP1//S100A8//GJA1//BCL2L1//CALR//CDC7//CNTFR//IKBKB//OSMR//CNOT7//SRPK2//SUZ12//CUL4A//CRK//HTR2C//ASPH//CNOT2//PLP1//PDE2A//TRIM24//NFAT5//TMED2//CAPN7//TMED9//PRKAG2//GRIN1//RCC2//P2RY2//SLC6A1//SEPN1//RAPGEF4//MECOM//PIAS2//RNF4//TFDP1//PICALM//SNAP25//TNFAIP6//GPM6B//KL//EVL//PFN2//CDC42EP1//UBE2L3//DNAJB2/…
GO:0001944	Biological process	vasculature development	18	570	240	23376	3.07579	2.70476e-05	0.0109106	CCR2//ANPEP//TGFA//SETD2//RAPGEF1//AGTR1B//COL3A1//ESX1//FOXC2//FOXC1//ALDH1A2//CXCL12//CYR61//RUNX1//CMA1//PTGIS//CCL5//LRG1
GO:1901214	Biological process	regulation of neuron death	15	252	395	23376	3.5226	2.79524e-05	0.00206454	GABRB3//GRIN1//NSMF//TRIM2//BCL2L1//CNTFR//HSPD1//OXR1//PRKCG//STXBP1//XRCC2//SRPK2//MAP2K4//IKBKB//PICALM
GO:0070997	Biological process	neuron death	16	285	395	23376	3.32237	3.10667e-05	0.00226269	GABRB3//GRIN1//NSMF//TRIM2//BCL2L1//CNTFR//HSPD1//OXR1//PRKCG//STXBP1//XRCC2//SRPK2//MAP2K4//GAPDH//IKBKB//PICALM
GO:0009966	Biological process	regulation of signal transduction	61	2135	395	23376	1.69085	3.35886e-05	0.00241286	TRAF7//ADAM9//TLR4//PAFAH1B1//APLP2//MAP2K4//USP33//RGS7//GPR158//POGLUT1//CRK//RGS7BP//AKAP11//RASGRP1//MGRN1//TRIM33//FLCN//ASPH//LTF//GNA12//GOLPH3//TBC1D25//CHN1//OCRL//RAPGEF4//RAP1GDS1//GDI2//CALR//CNOT2//SSX2IP//ITSN2//ARHGEF9//CUL3//PPM1B//IKBKB//GJA1//TNIP1//PSAP//CDK10//SENP2//PEX5L//MECOM//ITCH//MINK1//INPP5F//PIAS2//NDRG2//HTR2C//TRIM24//NFAT5//CHP1//KL//DNM1L//BCL2L1//PRKACB//PEA15A/…
GO:0051650	Biological process	establishment of vesicle localization	10	119	395	23376	4.97309	3.51193e-05	0.00248872	STXBP1//SNAPIN//CADPS//CADPS2//PAFAH1B1//RASGRP1//TMED9//CUL3//SH3GL2//PFN2
GO:0048583	Biological process	regulation of response to stimulus	73	2711	395	23376	1.59355	3.66498e-05	0.00256255	TRAF7//ADAM9//TLR4//PAFAH1B1//TBK1//HSPD1//TNIP1//APLP2//MAP2K4//USP33//RGS7//GPR158//POGLUT1//CRK//RGS7BP//AKAP11//FECH//RASGRP1//SEPN1//MGRN1//TRIM33//FLCN//ASPH//LTF//GNA12//GOLPH3//TBC1D25//CHN1//OCRL//RAPGEF4//RAP1GDS1//PRKCG//GDI2//CALR//CNOT2//SSX2IP//ITSN2//ARHGEF9//CUL3//PPM1B//IKBKB//GJA1//PSAP//CDK10//SENP2//PEX5L//PMCH//MECOM//ITCH//MINK1//CXCL12//S100A8//PDE2A//CCR4//INPP5F//CTNNA2//…
GO:0034220	Biological process	ion transmembrane transport	29	754	395	23376	2.27614	3.77339e-05	0.00260364	SLC6A1//SLC6A11//SLC6A19//ATP1B2//HK1//ATP5B//ATP6V1B2//ATP6V0A1//ASPH//CHP1//MMGT1//CACNA2D1//GRIN1//KCNAB1//KCNJ6//SNAP25//CLIC6//GJA1//GPM6A//TRPM7//SLC30A6//MTMR6//RHBG//PEX5L//SLC25A12//GABRB3//MINK1//IKBKB//SLC4A10
GO:0051402	Biological process	neuron apoptotic process	14	231	395	23376	3.58665	4.23049e-05	0.00284694	GABRB3//GRIN1//NSMF//TRIM2//BCL2L1//CNTFR//HSPD1//OXR1//PRKCG//STXBP1//XRCC2//SRPK2//MAP2K4//GAPDH
GO:0007010	Biological process	cytoskeleton organization	32	878	395	23376	2.15689	4.23457e-05	0.00284694	PAFAH1B1//GAPDH//TUBGCP3//SS18//TUBGCP2//CHP1//FSCN1//CAPZA2//EVL//PFN2//PPP1R9B//FGF13//MAP4//EML2//CALR//TRPM7//RAP1GDS1//MINK1//CELSR1//CRK//GPM6B//ARF1//CUL3//TRIM37//XRCC2//2810417H13RIK//SSX2IP//USP33//SPTBN1//RCC2//RNF4//ZMYM3
GO:0007268	Biological process	synaptic transmission	23	533	395	23376	2.55372	4.37639e-05	0.00290504	SNAP25//STXBP1//HTR2C//SNAPIN//CADPS//CADPS2//PMCH//SLC6A1//GRIN1//ABAT//CELSR1//YWHAG//NSMF//SH3GL2//RAPGEF4//GPM6B//CTNNA2//GABRB3//ARF1//PFN2//PAFAH1B1//PRKCG//MINK1
GO:0032501	Biological process	multicellular organismal process	98	6747	240	23376	1.41473	4.39754e-05	0.0164719	RUNX1//FOXC2//FOXC1//MGP//SOST//CHRDL1//CCR2//ANPEP//TGFA//SETD2//SPO11//RAPGEF1//AGTR1B//COL3A1//ESX1//ALDH1A2//CXCL12//PKD1L3//CYR61//FOXD1//WNT6//FAT4//CDH1//ENO1//SOX7//TFAP2A//TFAP2C//APAF1//ZIC2//EGFR//COL9A1//SCN10A//ANO6//AVP//THBD//ARVCF//HOXC9//SEMA5B//ZFP57//FEV//ASB1//TMEM107//DACH2//SPATA25//NUP210L//FOXD2//PRKAR1B//SYCP2//AVIL//FNBP1//DPYSL3//RHOA//RCVRN//GJB2//VMN1R42//OLFR59//OLFR…
GO:0055080	Biological process	cation homeostasis	22	500	395	23376	2.60391	4.80768e-05	0.00315144	GRIN1//HTR2C//APLP2//ARF1//LTF//ATP1B2//SLC4A10//PMCH//GJA1//OPRL1//P2RY2//ASPH//TRMT10A//TRPM7//RAP1GDS1//ATP5B//CHP1//FECH//PICALM//SFXN3//KL//TRIM24
GO:0044707	Biological process	single-multicellular organism process	96	6589	240	23376	1.41909	4.96076e-05	0.0173428	RUNX1//FOXC2//FOXC1//MGP//SOST//CHRDL1//CCR2//ANPEP//TGFA//SETD2//SPO11//RAPGEF1//AGTR1B//COL3A1//ESX1//ALDH1A2//CXCL12//PKD1L3//CYR61//FOXD1//WNT6//FAT4//CDH1//ENO1//SOX7//TFAP2A//TFAP2C//APAF1//ZIC2//EGFR//COL9A1//SCN10A//ANO6//AVP//THBD//ARVCF//HOXC9//SEMA5B//ZFP57//FEV//ASB1//TMEM107//DACH2//FOXD2//PRKAR1B//SYCP2//AVIL//FNBP1//DPYSL3//RHOA//RCVRN//GJB2//VMN1R42//OLFR59//OLFR1066//OLFR735//OLF…
GO:0007266	Biological process	Rho protein signal transduction	13	205	395	23376	3.75286	4.97491e-05	0.00321383	ITSN2//ARHGEF9//FLCN//CUL3//CDC42EP1//CELSR1//GNA12
GO:0055085	Biological process	transmembrane transport	34	968	395	23376	2.07863	5.07368e-05	0.00321383	SLC6A1//SLC6A11//SLC6A19//ATP1B2//HK1//ATP5B//ATP6V1B2//ATP6V0A1//PEX5L//ASPH//CHP1//GRIN1//SLC4A10//MMGT1//CACNA2D1//KCNAB1//KCNJ6//SNAP25//CLIC6//GJA1//GPM6A//TRPM7//SLC30A6//MTMR6//RHBG//SLC25A12//GABRB3//MINK1//IKBKB//SLC30A9//SLC25A36//SLC25A30//SLC37A3//SFXN3
GO:1902589	Biological process	single-organism organelle organization	51	1705	395	23376	1.77019	5.08672e-05	0.00321383	PAFAH1B1//GAPDH//TUBGCP3//SS18//TUBGCP2//CHP1//FSCN1//CAPZA2//EVL//PFN2//PPP1R9B//RTF1//FGF13//MAP4//ESCO1//RCC2//SEPT7//ARL8B//CUL3//EML2//SNAPIN//STXBP1//PEX5L//SUZ12//ATF2//TAF1//HUWE1//CALR//TRPM7//RAP1GDS1//MINK1//CELSR1//CRK//GPM6B//ARF1//FLCN//YEATS2//TRIM37//BCL2L1//GOLPH3//TMED9//SEC22B//XRCC2//2810417H13RIK//SSX2IP//USP33//WDR82//SPTBN1//NSUN4//DNM1L//RNF4
GO:0019220	Biological process	regulation of phosphate metabolic process	48	1571	395	23376	1.80817	5.14912e-05	0.00321452	TRAF7//ADAM9//TLR4//FLCN//PPP1R9B//RAPGEF4//CHP1//LRRN3//MAP2K4//SENP2//PRKAG2//APLP2//HTR2C//CNST//SYTL2//FECH//RCC2//TMED2//PDE2A//GFRA2//TBC1D25//CHN1//OCRL//CRK//PAFAH1B1//RAP1GDS1//PPP4R4//ATP1B2//PFN2//GDI2//RASGRP1//NSMF//AKAP11//ADAP1//PSAP//CDK10//ARHGEF9//RGS7//DOCK8//FGF13//MECOM//ITCH//MINK1//NDRG2//TNIP1//LTF//KL//ACSL3
GO:0051174	Biological process	regulation of phosphorus metabolic process	48	1576	395	23376	1.80243	5.56638e-05	0.00343413	TRAF7//ADAM9//TLR4//FLCN//PPP1R9B//RAPGEF4//CHP1//LRRN3//MAP2K4//SENP2//PRKAG2//APLP2//HTR2C//CNST//SYTL2//FECH//RCC2//TMED2//PDE2A//GFRA2//TBC1D25//CHN1//OCRL//CRK//PAFAH1B1//RAP1GDS1//PPP4R4//ATP1B2//PFN2//GDI2//RASGRP1//NSMF//AKAP11//ADAP1//PSAP//CDK10//ARHGEF9//RGS7//DOCK8//FGF13//MECOM//ITCH//MINK1//NDRG2//TNIP1//LTF//KL//ACSL3
GO:0019222	Biological process	regulation of metabolic process	124	5360	395	23376	1.36908	6.05609e-05	0.00365631	E2F6//CALR//PDE2A//YEATS2//FLCN//TRAF7//SUZ12//CNOT2//RTF1//ADAM9//TLR4//MBNL1//RBM5//PPP1R9B//RAPGEF4//CHP1//LRRN3//MAP2K4//SENP2//ARF1//SH3GL2//PRKAG2//ESCO1//SLC30A9//SRSF1//ATF2//HNRNPK//HSPA8//LHX9//MAX//PIAS2//MEIS2//CNOT7//RNF4//SRSF5//TBR1//TFDP1//TRIM24//UBE2L3//UBP1//ZFP160//ZFP280D//ZFP146//SS18//TAF1//NFAT5//ZFP386//POGK//ZCCHC12//TRIM33//EIF4G2//HSPD1//S100A8//APLP2//FECH//HTR2C//CDC…
GO:0043523	Biological process	regulation of neuron apoptotic process	13	209	395	23376	3.68104	6.06596e-05	0.00365631	BCL2L1//CNTFR//GABRB3//GRIN1//HSPD1//OXR1//PRKCG//STXBP1//XRCC2//SRPK2//MAP2K4//NSMF//TRIM2
GO:0043623	Biological process	cellular protein complex assembly	18	368	395	23376	2.89466	6.18222e-05	0.00368404	CALR//DNM1L//CAPZA2//EVL//TUBGCP3//STXBP1//EML2//CADPS//CADPS2//PFN2//RAP1GDS1//PICALM//FGF13//AP1B1//NSG2//SPTBN1//RNF4
GO:0048666	Biological process	neuron development	30	817	395	23376	2.17306	6.44946e-05	0.00380011	CTNNA2//PICALM//NRN1//EVL//USP33//TBR1//TTC8//STXBP1//CHN1//CXCL12//SNAP25//P2RY2//PAFAH1B1//PPP1R9B//IKBKB//SNAPIN//RAB35//RPGR//FGF13//GJA1//GPM6A//MINK1//GRIN1//NSMF//LRRC4C//RAPGEF4//PIAS2//GABRB3//PLP1//TSPAN2
GO:0051648	Biological process	vesicle localization	10	128	395	23376	4.62342	6.54743e-05	0.00381497	STXBP1//SNAPIN//CADPS//CADPS2//RASGRP1//PAFAH1B1//TMED9//CUL3//SH3GL2//PFN2
GO:0007275	Biological process	multicellular organismal development	68	4247	240	23376	1.5595	6.94762e-05	0.0215797	RUNX1//FOXC2//FOXC1//CCR2//ANPEP//TGFA//SETD2//SPO11//RAPGEF1//AGTR1B//COL3A1//ESX1//ALDH1A2//CXCL12//CHRDL1//FOXD1//WNT6//FAT4//CDH1//ENO1//SOX7//TFAP2A//TFAP2C//APAF1//ZIC2//EGFR//CYR61//COL9A1//FOXD2//THBD//PRKAR1B//SYCP2//AVIL//FNBP1//SEMA5B//DPYSL3//FEV//RHOA//HOXC9//AREG//DAG1//STRN//TMEM107//DCLRE1C//GON4L//ANXA1//KMT2E//PTGDR//MGP//ASB1//KRT27//ADAMTS12//CRABP2//ANO6//TNFRSF11B//ZFP57//CC…
GO:0051049	Biological process	regulation of transport	43	1369	395	23376	1.85882	7.02354e-05	0.00404741	ARF1//SH3GL2//S100A8//HK1//ASPH//IKBKB//STXBP1//HTR2C//SLC6A1//SNAP25//RAPGEF4//PICALM//GJA1//P2RY2//CHP1//PDE2A//CXCL12//CACNA2D1//GRIN1//KCNAB1//KCNJ6//CLIC6//TLR4//PPM1B//CNST//ACSL3//CADPS2//CADPS//PEA15A//CELSR1//HNRNPK//ADAM9//GOLPH3//DNM1L//CALR//PEX5L//GPM6B//PASK//SYTL2//ATP1B2//RAB33B//PFN2//MINK1
GO:0048522	Biological process	positive regulation of cellular process	90	3612	395	23376	1.47458	7.13643e-05	0.00406777	TRAF7//ADAM9//TLR4//LRRN3//FLCN//MAP2K4//SENP2//CXCL12//PAFAH1B1//BCL2L1//CALR//CDC7//CNTFR//IKBKB//OSMR//CNOT7//SRPK2//SUZ12//CUL4A//CRK//HTR2C//ASPH//CAPN7//TMED9//GJA1//PRKAG2//GRIN1//RCC2//P2RY2//SEPN1//RAPGEF4//MECOM//PIAS2//RNF4//TFDP1//TRIM24//PICALM//SNAP25//TNFAIP6//EVL//PFN2//CDC42EP1//UBE2L3//DNAJB2//GOLPH3//CIZ1//PRKCG//TAF1//CSPP1//CUL3//LYST//RTF1//LTF//ARF1//NSMF//SUPT20//CNST//ACS…
GO:0031329	Biological process	regulation of cellular catabolic process	26	667	395	23376	2.30686	7.66477e-05	0.00432194	PRKAG2//RCC2//TMED2//TBC1D25//CHN1//OCRL//CRK//PAFAH1B1//RAPGEF4//RAP1GDS1//GNA12//UBQLN4//TAF1//DNAJB2//ATP1B2//PFN2//GDI2//RASGRP1//ADAP1//ARHGEF9//RGS7//DOCK8//ADAM9//NRD1//CNOT7//RAB33B
GO:0051047	Biological process	positive regulation of secretion	16	308	395	23376	3.07427	7.82187e-05	0.00433191	S100A8//HTR2C//SLC6A1//SNAP25//GJA1//P2RY2//CXCL12//STXBP1//CADPS2//CADPS//ADAM9//GOLPH3//DNM1L//PEX5L//SYTL2//ACSL3
GO:0061024	Biological process	membrane organization	23	554	395	23376	2.45692	7.84767e-05	0.00433191	DNM1L//CHM//ATG4C//SEC61A1//SPTBN1//CHP1//SNAPIN//CNST//ACSL3//GOLPH3//ARHGEF9//BCL2L1//TMED9//CUL3//AP1B1//NSG2//PICALM//SEC22B//PAFAH1B1//FGF13//GPR158//TMED2//ATF2
GO:0022618	Biological process	ribonucleoprotein complex assembly	9	106	395	23376	5.0247	7.95195e-05	0.00434375	SRPK2//PRPF19//RBM5//SRSF1//PTBP2//MBNL1//CNOT2//CNOT7//NSUN4
GO:0051239	Biological process	regulation of multicellular organismal process	42	2225	240	23376	1.83856	7.9741e-05	0.0215797	SCN10A//ANO6//AVP//ANPEP//THBD//EGFR//RHOA//CCR2//FOXC2//RAPGEF1//AVIL//DPYSL3//AGTR1B//SOST//MGP//TFAP2A//RUNX1//KMT2E//CCL5//ADAMTS12//TNFRSF11B//PTGDS//PRG4//CXCL12//AREG//CYR61//TFE3//TFAP2C//CMA1//PTGIS//LRG1//LUC7L//FOXC1//SPEN//ACPP//CDH1//WNT6//FAT4//FOXD1//SLN//ANXA1//COL3A1
GO:0001516	Biological process	prostaglandin biosynthetic process	4	23	240	23376	8.93913	8.23023e-05	0.0215797	AVP//ANXA1//PTGDS//PTGIS
GO:0006855	Biological process	drug transmembrane transport	4	23	240	23376	10.9391	8.23023e-05	0.0215797	SLC22A1//ABCC4//SLC47A2//SLC47A1
GO:0046457	Biological process	prostanoid biosynthetic process	4	23	240	23376	11.9391	8.23023e-05	0.0215797	PTGDS//PTGIS//AVP//ANXA1
GO:0046434	Biological process	organophosphate catabolic process	31	870	395	23376	2.1087	8.44473e-05	0.00454079	GNA12//GNB4//RAB33B//RERG//DNM1L//RAB35//PDE2A//PDE11A//ATP1B2//ATP5B//HSPA8//ENTPD4//SMPD4//PLA2G1B//RCC2//TMED2//INPP5F//TBC1D25//CHN1//OCRL//CRK//PAFAH1B1//RAPGEF4//RAP1GDS1//PFN2//GDI2//RASGRP1//ADAP1//ARHGEF9//RGS7//DOCK8
GO:0031647	Biological process	regulation of protein stability	10	132	395	23376	4.48331	8.48584e-05	0.00454079	ATP1B2//CALR//GAPDH//HSPD1//STXBP1//CHP1//FBXL3//TRIM24//USP4//ASPH
GO:0060359	Biological process	response to ammonium ion	6	45	395	23376	4.89063	0.000104581	0.00553962	ABAT//GRIN1//PRKCG//PPP1R9B//GABRB3//GAPDH
GO:1901564	Biological process	organonitrogen compound metabolic process	52	1802	395	23376	1.70774	0.000106733	0.00554466	B4GALT7//GLYR1//IDH1//ATP5B//HTR2C//GNA12//GNB4//RAB33B//RERG//DNM1L//RAB35//PDE2A//PDE11A//ATP1B2//HSPA8//ENTPD4//RARS2//FARSB//PSAT1//PSAP//SMPD4//OGDH//NADK//FECH//ABAT//SEPHS2//RCC2//TMED2//PCYOX1L//TBC1D25//CHN1//OCRL//CRK//PAFAH1B1//RAPGEF4//RAP1GDS1//PFN2//GDI2//RASGRP1//KCNJ6//ADAP1//ARHGEF9//RGS7//DOCK8//ATP6V1B2//NT5C2//PLA2G1B//NCSTN//OLFM1//PICALM//FLCN//ACSL3
GO:0030163	Biological process	protein catabolic process	23	566	395	23376	2.40483	0.00010787	0.00554466	ITCH//SPOP//HUWE1//USP33//USP4//CUL3//CUL4A//ATE1//MAN1B1//DNAJB2//FBXL3//GNA12//UBQLN4//TAF1//PSMD2//PRKCG//RNF4//PPP2R5C//GJA1//ADAM9//NRD1//TRIM24//CTS8
GO:0050801	Biological process	ion homeostasis	23	566	395	23376	2.40483	0.00010787	0.00554466	GRIN1//HTR2C//APLP2//ARF1//LTF//ATP1B2//SLC4A10//PMCH//GJA1//OPRL1//P2RY2//ASPH//TRMT10A//TRPM7//RAP1GDS1//ATP5B//CHP1//FECH//PICALM//SFXN3//KL//TRIM24//LYST
GO:0001505	Biological process	regulation of neurotransmitter levels	10	136	395	23376	4.35145	0.000108905	0.00554466	SNAP25//STXBP1//HTR2C//SNAPIN//CADPS//CADPS2//ABAT//CELSR1//GPM6B//PFN2
GO:0019637	Biological process	organophosphate metabolic process	44	1450	395	23376	1.7958	0.000126007	0.00635368	GLYR1//ATP5B//HTR2C//GNA12//GNB4//RAB33B//RERG//DNM1L//RAB35//PDE2A//PDE11A//ATP1B2//HSPA8//ENTPD4//LYST//PLA2G1B//SMPD4//OGDH//NADK//NT5C2//RCC2//TMED2//EXTL2//INPP5F//TBC1D25//CHN1//OCRL//CRK//PAFAH1B1//RAPGEF4//RAP1GDS1//PFN2//GDI2//RASGRP1//ADAP1//ARHGEF9//RGS7//DOCK8//ATP6V1B2//INPP5B//SACM1L//HK1//FLCN//ACSL3
GO:0071826	Biological process	ribonucleoprotein complex subunit organization	9	113	395	23376	4.71343	0.00013036	0.00651053	SRPK2//PRPF19//RBM5//SRSF1//PTBP2//MBNL1//CNOT2//CNOT7//NSUN4
GO:0065007	Biological process	biological regulation	136	10466	240	23376	1.26566	0.000132427	0.0326131	FOXC2//FOXD1//FOXD2//TFAP2A//TFAP2C//ZFP57//SPEN//CCL5//TGFA//ZAK//EGFR//DCLRE1C//CYR61//ANXA1//PMAIP1//COL9A1//PRKAR1B//ALDH1A2//CXCL12//LRG1//AGTR1B//SCN10A//ANO6//DPP4//CCR2//AVP//ANPEP//THBD//C1RA//WNT6//STRN//SOST//VMN2R121//VMN2R2//RAPGEF1//VMN1R42//GPR182//CRADD//S1PR4//RHPN1//OLFR59//TNFRSF11B//PTGDR//PTGFR//GPR171//OLFR1066//OLFR735//OLFR792//OLFR113//OLFR1167//OLFR92//OLFR1361//OLFR788/…
GO:0007269	Biological process	neurotransmitter secretion	8	89	395	23376	5.31953	0.000132681	0.00655622	STXBP1//HTR2C//SNAPIN//CADPS//CADPS2//CELSR1//SNAP25//PFN2
GO:0030030	Biological process	cell projection organization	34	1018	395	23376	1.97653	0.000133775	0.00655622	CTNNA2//PICALM//NRN1//EVL//USP33//TBR1//TTC8//STXBP1//CHN1//CXCL12//RPGR//OCRL//SNAP25//P2RY2//PAFAH1B1//PPP1R9B//VCL//GOLPH3//IKBKB//SNAPIN//RAB35//CDC42EP1//FGF13//GJA1//GPM6A//MINK1//GRIN1//NSMF//LRRC4C//RAPGEF4//PIAS2//PLP1//TSPAN2//PFN2
GO:0007017	Biological process	microtubule-based process	21	503	395	23376	2.47073	0.000147833	0.0071781	PAFAH1B1//GAPDH//TUBGCP3//SS18//TUBGCP2//CHP1//DYNC1I2//FGF13//MAP4//SNAPIN//EML2//RPGR//TRIM37//RASGRP1//XRCC2//2810417H13RIK//SSX2IP//USP33//RCC2//RNF4//LYST
GO:0043062	Biological process	extracellular structure organization	9	189	240	23376	4.6381	0.000153918	0.0326131	DPP4//CYR61//TNFRSF11B//CRISPLD2//COL3A1//FOXC2//FOXC1//DAG1//TFAP2A
GO:0033043	Biological process	regulation of organelle organization	26	697	395	23376	2.20757	0.000154796	0.00744726	TLK1//CAPZA2//EVL//FGF13//CNOT2//TMED9//GOLPH3//DNM1L//FLCN//EML2//PFN2//CELSR1//CRK//GPM6B//ARF1//CALR//CUL3//TRIM37//RTF1//SPTBN1//RCC2//NSUN4//RNF4//BCL2L1//TBC1D25//RAB33B
GO:0009888	Biological process	tissue development	33	1638	240	23376	1.96227	0.000158012	0.0326131	FOXC2//CXCL12//FOXC1//FOXD1//WNT6//FAT4//SOX7//APAF1//TFAP2A//ZIC2//SETD2//EGFR//TFAP2C//ALDH1A2//DAG1//CDH1//COL9A1//RHOA//TMEM107//ANXA1//MGP//RUNX1//KRT27//ADAMTS12//ANO6//CYR61//LUC7L//NUP210L//COL3A1//AREG//RAPGEF1//AGTR1B//FOXD2
GO:0060600	Biological process	dichotomous subdivision of an epithelial terminal unit	3	11	240	23376	11.5636	0.000165934	0.0326131	AREG//TFAP2C//FOXD1
GO:0090026	Biological process	positive regulation of monocyte chemotaxis	3	11	240	23376	9.56364	0.000165934	0.0326131	CCR2//CCL5//CXCL12
GO:0044767	Biological process	single-organism developmental process	74	4874	240	23376	1.47879	0.000167917	0.0326131	RHOA//EGFR//RUNX1//FOXC2//FOXC1//CCR2//ANPEP//TGFA//SETD2//SPO11//RAPGEF1//AGTR1B//COL3A1//ESX1//ALDH1A2//CXCL12//CYR61//CHRDL1//FOXD1//WNT6//FAT4//CDH1//ENO1//SOX7//TFAP2A//TFAP2C//APAF1//ZIC2//DAG1//COL9A1//ARVCF//HOXC9//MGP//SEMA5B//ZFP57//FEV//ASB1//TMEM107//DACH2//NUP210L//FOXD2//THBD//PRKAR1B//SYCP2//AVIL//FNBP1//DPYSL3//EPB4.1//MSR1//AREG//STRN//SPATA25//DAPL1//DCLRE1C//GON4L//ANXA1//KMT2E…
GO:0009118	Biological process	regulation of nucleoside metabolic process	18	400	395	23376	2.66309	0.000175871	0.00838423	RCC2//TMED2//TBC1D25//CHN1//OCRL//CRK//PAFAH1B1//RAPGEF4//RAP1GDS1//ATP1B2//PFN2//GDI2//RASGRP1//ADAP1//ARHGEF9//RGS7//DOCK8//FLCN
GO:0006184	Biological process	GTP catabolic process	21	510	395	23376	2.43681	0.000178521	0.0083861	RCC2//TMED2//TBC1D25//CHN1//OCRL//CRK//PAFAH1B1//RAPGEF4//RAP1GDS1//GDI2//RASGRP1//ADAP1//ARHGEF9//RGS7//DOCK8//GNA12//GNB4//RAB33B//RERG//DNM1L//RAB35
GO:0032446	Biological process	protein modification by small protein conjugation	20	473	395	23376	2.50231	0.000179108	0.0083861	ITCH//MGRN1//UBE2L3//CUL3//PRPF19//HUWE1//SPOP//RNF4//TRIM24//TRAF7//FBXL3//TRIM2//TRIM33//SUZ12//PIAS2//PRKCG//USP4//CHP1//DNAJB2//TRIM37
GO:0006692	Biological process	prostanoid metabolic process	4	28	240	23376	11.9143	0.000182789	0.0330533	PTGDS//PTGIS//AVP//ANXA1
GO:0006693	Biological process	prostaglandin metabolic process	4	28	240	23376	13.9143	0.000182789	0.0330533	PTGDS//PTGIS//AVP//ANXA1
GO:0016567	Biological process	protein ubiquitination	19	438	395	23376	2.56716	0.000187218	0.00868822	ITCH//MGRN1//UBE2L3//CUL3//PRPF19//HUWE1//SPOP//SUZ12//PRKCG//USP4//CHP1//DNAJB2//RNF4//TRIM37//TRIM24//TRAF7//FBXL3//TRIM2//TRIM33
GO:0007264	Biological process	small GTPase mediated signal transduction	23	589	395	23376	2.31092	0.000192695	0.00886397	CDC42EP1//CELSR1//GNA12//CRK//SSX2IP//ITSN2//ARHGEF9//FLCN//CUL3//RASGRP1//RAPGEF4//ARF1//GDI2//RAB33B//RERG//ARL8B//DOCK8//RAB35
GO:1901069	Biological process	guanosine-containing compound catabolic process	21	514	395	23376	2.41785	0.000198472	0.00897777	GNA12//GNB4//RAB33B//RERG//DNM1L//RAB35//RCC2//TMED2//TBC1D25//CHN1//OCRL//CRK//PAFAH1B1//RAPGEF4//RAP1GDS1//GDI2//RASGRP1//ADAP1//ARHGEF9//RGS7//DOCK8
GO:0000226	Biological process	microtubule cytoskeleton organization	16	334	395	23376	2.83496	0.000198593	0.00897777	PAFAH1B1//CHP1//TUBGCP3//FGF13//MAP4//EML2//TRIM37//XRCC2//2810417H13RIK//SSX2IP//USP33//RCC2//RNF4//GAPDH//SS18//TUBGCP2
GO:0032502	Biological process	developmental process	74	4900	240	23376	1.47094	0.000199174	0.0341193	RHOA//EGFR//RUNX1//FOXC2//FOXC1//CCR2//ANPEP//TGFA//SETD2//SPO11//RAPGEF1//AGTR1B//COL3A1//ESX1//ALDH1A2//CXCL12//CYR61//CHRDL1//FOXD1//WNT6//FAT4//CDH1//ENO1//SOX7//TFAP2A//TFAP2C//APAF1//ZIC2//DAG1//COL9A1//ARVCF//HOXC9//MGP//SEMA5B//ZFP57//FEV//ASB1//TMEM107//DACH2//NUP210L//FOXD2//THBD//PRKAR1B//SYCP2//AVIL//FNBP1//DPYSL3//EPB4.1//MSR1//AREG//STRN//SPATA25//DAPL1//DCLRE1C//GON4L//ANXA1//KMT2E…
GO:0080090	Biological process	regulation of primary metabolic process	108	4657	395	23376	1.37243	0.000207308	0.00929164	E2F6//CALR//PDE2A//YEATS2//FLCN//TRAF7//SUZ12//CNOT2//RTF1//ADAM9//TLR4//MBNL1//RBM5//PPP1R9B//RAPGEF4//CHP1//LRRN3//MAP2K4//SENP2//PRKAG2//ESCO1//SLC30A9//SRSF1//ATF2//HNRNPK//HSPA8//LHX9//MAX//PIAS2//MEIS2//CNOT7//RNF4//SRSF5//TBR1//TFDP1//TRIM24//UBE2L3//UBP1//ZFP160//ZFP280D//ZFP146//SS18//TAF1//NFAT5//ZFP386//POGK//ZCCHC12//TRIM33//EIF4G2//HSPD1//S100A8//APLP2//HTR2C//CDC7//FECH//RCC2//TMED2…
GO:0009261	Biological process	ribonucleotide catabolic process	28	792	395	23376	2.09221	0.000211486	0.00939859	GNA12//GNB4//RAB33B//RERG//DNM1L//RAB35//PDE2A//PDE11A//ATP1B2//ATP5B//HSPA8//ENTPD4//RCC2//TMED2//TBC1D25//CHN1//OCRL//CRK//PAFAH1B1//RAPGEF4//RAP1GDS1//PFN2//GDI2//RASGRP1//ADAP1//ARHGEF9//RGS7//DOCK8
GO:0001657	Biological process	ureteric bud development	6	83	240	23376	7.04096	0.000214709	0.0341193	FOXD1//WNT6//FAT4//AGTR1B//FOXC2//FOXC1
GO:0072163	Biological process	mesonephric epithelium development	6	83	240	23376	7.04096	0.000214709	0.0341193	FOXC2//FOXC1//FOXD1//WNT6//FAT4//AGTR1B
GO:0072164	Biological process	mesonephric tubule development	6	83	240	23376	7.04096	0.000214709	0.0341193	FOXC2//FOXC1//FOXD1//WNT6//FAT4//AGTR1B
GO:0048699	Biological process	generation of neurons	37	1174	395	23376	1.86512	0.000214781	0.00946481	CELSR1//CCR4//FGF13//GJA1//PAFAH1B1//CXCL12//GPM6A//CTNNA2//PICALM//NRN1//EVL//USP33//TBR1//TTC8//STXBP1//CHN1//SNAP25//P2RY2//PPP1R9B//IKBKB//SNAPIN//RAB35//RPGR//YWHAG//CALR//PRPF19//GABRB3//MINK1//GRIN1//NSMF//XRCC2//LRRC4C//RAPGEF4//PIAS2//PLP1//TSPAN2//OLFM1
GO:2000026	Biological process	regulation of multicellular organismal development	30	1457	240	23376	2.00549	0.000222505	0.0343181	RAPGEF1//AVIL//DPYSL3//CCR2//MGP//TFAP2A//RUNX1//KMT2E//ADAMTS12//FOXC2//TNFRSF11B//RHOA//CCL5//CXCL12//TFE3//TFAP2C//CMA1//PTGIS//LRG1//LUC7L//SPEN//CDH1//CYR61//WNT6//FAT4//FOXD1//AGTR1B//FOXC1//SOST//COL3A1
GO:0070647	Biological process	protein modification by small protein conjugation or removal	22	557	395	23376	2.33744	0.000225873	0.00987066	ITCH//MGRN1//UBE2L3//CUL3//PRPF19//HUWE1//SPOP//RNF4//TRIM24//TRAF7//FBXL3//TRIM2//TRIM33//SUZ12//USP33//USP4//PIAS2//SENP2//PRKCG//CHP1//DNAJB2//TRIM37
GO:0001823	Biological process	mesonephros development	6	84	240	23376	6.95714	0.000229265	0.0343504	FOXC2//FOXC1//FOXD1//WNT6//FAT4//AGTR1B
GO:0046039	Biological process	GTP metabolic process	21	521	395	23376	2.38536	0.000238146	0.010321	GNA12//GNB4//RAB33B//RERG//DNM1L//RAB35//RCC2//TMED2//TBC1D25//CHN1//OCRL//CRK//PAFAH1B1//RAPGEF4//RAP1GDS1//GDI2//RASGRP1//ADAP1//ARHGEF9//RGS7//DOCK8
GO:0098662	Biological process	inorganic cation transmembrane transport	19	447	395	23376	2.51547	0.000242014	0.0104026	ATP1B2//ATP5B//ATP6V1B2//ATP6V0A1//ASPH//CHP1//MMGT1//SLC6A1//SLC6A11//CACNA2D1//GRIN1//GPM6A//TRPM7//SLC30A6//KCNJ6//SNAP25//MTMR6//RHBG//KCNAB1
GO:0071695	Biological process	anatomical structure maturation	5	55	240	23376	8.85455	0.000250518	0.0364921	DAG1//ANO6//ALDH1A2//RHOA//FAT4
GO:0055065	Biological process	metal ion homeostasis	19	450	395	23376	2.4987	0.000263165	0.0112198	GRIN1//HTR2C//APLP2//ARF1//LTF//ATP1B2//PMCH//GJA1//OPRL1//P2RY2//ASPH//TRMT10A//TRPM7//RAP1GDS1//FECH//PICALM//SFXN3//KL//TRIM24
GO:0048731	Biological process	system development	59	3695	240	23376	1.55524	0.000269733	0.0382291	RUNX1//FOXC2//FOXC1//CCR2//ANPEP//TGFA//SETD2//SPO11//RAPGEF1//AGTR1B//COL3A1//ESX1//ALDH1A2//CXCL12//CHRDL1//FOXD1//WNT6//FAT4//TFAP2A//APAF1//ZIC2//EGFR//TFAP2C//CYR61//COL9A1//PRKAR1B//SYCP2//AVIL//FNBP1//SEMA5B//DPYSL3//FEV//CDH1//FOXD2//RHOA//AREG//DAG1//STRN//TMEM107//DCLRE1C//GON4L//ANXA1//KMT2E//MGP//ASB1//KRT27//ADAMTS12//ANO6//TNFRSF11B//CCL5//TFE3//CMA1//PTGIS//LRG1//LUC7L//HOXC9//SPEN…
GO:0006605	Biological process	protein targeting	17	379	395	23376	2.6545	0.000274591	0.0115683	KPNB1//IPO7//IPO11//CHM//ATG4C//SEC61A1//PDE2A//SPTBN1//PEX5L//CHP1//TLR4//PPM1B//PPP3R1//TMED2//YWHAG//NBEA//ERBB2IP
GO:0043279	Biological process	response to alkaloid	7	75	395	23376	5.52344	0.000275788	0.0115683	ABAT//HTR2C//GRIN1//PRKCG//BCL2L1//SEPN1//PPP1R9B
GO:0044281	Biological process	small molecule metabolic process	60	2255	395	23376	1.57463	0.000277956	0.0115683	ACOX1//ACSL3//ENO2//GAPDH//HK1//OGDH//IDH1//GLYR1//PRKAG2//ATP5B//HTR2C//GNA12//GNB4//RAB33B//RERG//DNM1L//RAB35//PDE2A//PDE11A//ATP1B2//HSPA8//ENTPD4//RARS2//FARSB//PSAT1//DECR2//FADS1//PLA2G1B//SMPD4//TLR4//PTGR2//NADK//APLP2//FECH//NT5C2//ABAT//SEPHS2//RCC2//TMED2//EXTL2//PCYOX1L//TBC1D25//CHN1//OCRL//CRK//PAFAH1B1//RAPGEF4//RAP1GDS1//PFN2//GDI2//RASGRP1//SUPT20//KCNJ6//PLP1//ADAP1//ARHGEF9//R…
GO:0006091	Biological process	generation of precursor metabolites and energy	13	245	395	23376	3.14015	0.00029426	0.0121504	PHKB//PRKAG2//PYGB//ENO2//GAPDH//HK1//OGDH//IDH1//KL//SLC25A12//PASK//FLCN//ACOX1
GO:1901068	Biological process	guanosine-containing compound metabolic process	21	530	395	23376	2.34486	0.0002993	0.012262	GNA12//GNB4//RAB33B//RERG//DNM1L//RAB35//RCC2//TMED2//TBC1D25//CHN1//OCRL//CRK//PAFAH1B1//RAPGEF4//RAP1GDS1//GDI2//RASGRP1//ADAP1//ARHGEF9//RGS7//DOCK8
GO:0009166	Biological process	nucleotide catabolic process	28	810	395	23376	2.04572	0.000303877	0.012353	GNA12//GNB4//RAB33B//RERG//DNM1L//RAB35//PDE2A//PDE11A//ATP1B2//ATP5B//HSPA8//ENTPD4//RCC2//TMED2//TBC1D25//CHN1//OCRL//CRK//PAFAH1B1//RAPGEF4//RAP1GDS1//PFN2//GDI2//RASGRP1//ADAP1//ARHGEF9//RGS7//DOCK8
GO:0048812	Biological process	neuron projection morphogenesis	19	456	395	23376	2.46582	0.000310362	0.0125195	CTNNA2//PICALM//NRN1//EVL//USP33//TBR1//TTC8//STXBP1//CHN1//CXCL12//PAFAH1B1//FGF13//MINK1//GRIN1//NSMF//LRRC4C//PIAS2//GJA1//GPM6A
GO:0015893	Biological process	drug transport	4	32	240	23376	12.175	0.000310863	0.0423037	SLC22A1//ABCC4//SLC47A2//SLC47A1
GO:0048856	Biological process	anatomical structure development	67	4379	240	23376	1.49025	0.000314616	0.0423037	RHOA//EGFR//RUNX1//FOXC2//FOXC1//CCR2//ANPEP//TGFA//SETD2//SPO11//RAPGEF1//AGTR1B//COL3A1//ESX1//ALDH1A2//CXCL12//CHRDL1//FOXD1//WNT6//FAT4//CDH1//ENO1//SOX7//TFAP2A//TFAP2C//APAF1//ZIC2//DAG1//CYR61//COL9A1//NUP210L//FOXD2//THBD//PRKAR1B//SYCP2//AVIL//FNBP1//SEMA5B//DPYSL3//FEV//EPB4.1//TMEM107//AREG//STRN//DCLRE1C//GON4L//ANXA1//KMT2E//MGP//ASB1//KRT27//ADAMTS12//CRABP2//CASP2//ANO6//TNFRSF11B/…
GO:0001501	Biological process	skeletal system development	13	408	240	23376	3.10343	0.000328803	0.0431061	COL9A1//ADAMTS12//ANO6//RHOA//FAT4//FOXC2//TFAP2A//SETD2//HOXC9//MGP//CYR61//RUNX1//FOXC1
GO:0006807	Biological process	nitrogen compound metabolic process	124	5571	395	23376	1.31723	0.000336143	0.013456	2810417H13RIK//E2F6//CALR//PDE2A//YEATS2//FLCN//TRAF7//SUZ12//CNOT2//RTF1//UPF2//SRPK2//PRPF19//RBM5//CNOT7//MBNL1//SRSF1//RAD52//XRCC2//ATF2//HNRNPK//MEIS2//B4GALT7//GLYR1//IDH1//ATP5B//HTR2C//GNA12//GNB4//RAB33B//RERG//DNM1L//RAB35//PDE11A//ATP1B2//HSPA8//ENTPD4//ESCO1//HUWE1//FANCG//CUL4A//SLC30A9//MAX//PIAS2//RNF4//SRSF5//TBR1//TFDP1//TRIM24//UBP1//ZFP280D//SS18//TAF1//POLR2M//NFAT5//ZCCHC12/…
GO:0043931	Biological process	ossification involved in bone maturation	3	14	240	23376	10.8714	0.000357809	0.0457646	ANO6//RHOA//FAT4
GO:0009117	Biological process	nucleotide metabolic process	36	1162	395	23376	1.83345	0.000360891	0.0142849	GLYR1//ATP5B//HTR2C//GNA12//GNB4//RAB33B//RERG//DNM1L//RAB35//PDE2A//PDE11A//ATP1B2//HSPA8//ENTPD4//OGDH//NADK//RCC2//TMED2//EXTL2//TBC1D25//CHN1//OCRL//CRK//PAFAH1B1//RAPGEF4//RAP1GDS1//PFN2//GDI2//RASGRP1//ADAP1//ARHGEF9//RGS7//DOCK8//ATP6V1B2//NT5C2//FLCN
GO:1901292	Biological process	nucleoside phosphate catabolic process	28	819	395	23376	2.02324	0.000362298	0.0142849	GNA12//GNB4//RAB33B//RERG//DNM1L//RAB35//PDE2A//PDE11A//ATP1B2//ATP5B//HSPA8//ENTPD4//RCC2//TMED2//TBC1D25//CHN1//OCRL//CRK//PAFAH1B1//RAPGEF4//RAP1GDS1//PFN2//GDI2//RASGRP1//ADAP1//ARHGEF9//RGS7//DOCK8
GO:0010256	Biological process	endomembrane system organization	15	319	395	23376	2.78275	0.000379486	0.0147135	SPTBN1//SEC61A1//ATL2//TMED2//GOLPH3//TMED9//RCC2//LYST//CNST//ACSL3//PAFAH1B1//RTN3//FGF13//GPR158//BCL2L1
GO:0030811	Biological process	regulation of nucleotide catabolic process	17	390	395	23376	2.57963	0.000381586	0.0147135	RCC2//TMED2//TBC1D25//CHN1//OCRL//CRK//PAFAH1B1//RAPGEF4//RAP1GDS1//ATP1B2//PFN2//GDI2//RASGRP1//ADAP1//ARHGEF9//RGS7//DOCK8
GO:0033121	Biological process	regulation of purine nucleotide catabolic process	17	390	395	23376	2.57963	0.000381586	0.0147135	RCC2//TMED2//TBC1D25//CHN1//OCRL//CRK//PAFAH1B1//RAPGEF4//RAP1GDS1//ATP1B2//PFN2//GDI2//RASGRP1//ADAP1//ARHGEF9//RGS7//DOCK8
GO:0006892	Biological process	post-Golgi vesicle-mediated transport	6	57	395	23376	5.22945	0.000392995	0.0150428	SLC30A6//CNST//ACSL3//SPTBN1//GOLPH3//NBEA
GO:0006811	Biological process	ion transport	39	1302	395	23376	1.77267	0.000399298	0.0150484	SLC6A1//SLC6A11//SLC6A19//SLC30A9//GRIN1//SLC30A6//MMGT1//TRPM7//PEX5L//SLC41A1//ATP1B2//KCNAB1//KCNJ6//SLC4A10//CACNA2D1//GABRB3//CLIC6//LTF//SLC25A12//HK1//ASPH//IKBKB//HTR2C//RHBG//GJA1//ATP5B//ATP6V1B2//ATP6V0A1//P2RY2//CHP1//CXCL12//SNAP25//ACSL3//GPM6B//GPM6A//MTMR6//PICALM//MINK1//SFXN3
GO:0051640	Biological process	organelle localization	13	253	395	23376	3.04086	0.000400205	0.0150484	PAFAH1B1//CUL3//STXBP1//SNAPIN//CADPS//CADPS2//RASGRP1//TMED9//SH3GL2//MAP4//CCDC141//POLR2M//PFN2
GO:0044712	Biological process	single-organism catabolic process	41	1393	395	23376	1.74183	0.000403548	0.0150484	ATG4C//PYGB//ENO2//GAPDH//HK1//OGDH//GLYR1//PRKAG2//GNA12//GNB4//RAB33B//RERG//DNM1L//RAB35//PDE2A//PDE11A//ATP1B2//ATP5B//HSPA8//ENTPD4//ACOX1//SMPD4//PLA2G1B//PAFAH1B1//RCC2//TMED2//PCYOX1L//INPP5F//TBC1D25//CHN1//OCRL//CRK//RAPGEF4//RAP1GDS1//PFN2//GDI2//RASGRP1//ADAP1//ARHGEF9//RGS7//DOCK8
GO:0006812	Biological process	cation transport	30	909	395	23376	1.95313	0.00040462	0.0150484	ATP1B2//KCNAB1//KCNJ6//SLC4A10//CACNA2D1//GRIN1//TRPM7//MMGT1//LTF//SLC30A9//SLC30A6//ASPH//IKBKB//HTR2C//RHBG//ATP5B//ATP6V1B2//ATP6V0A1//CHP1//CXCL12//SLC6A1//SLC6A11//GPM6B//GJA1//GPM6A//SNAP25//MTMR6//PICALM//PEX5L//SLC41A1
GO:0006753	Biological process	nucleoside phosphate metabolic process	36	1170	395	23376	1.82092	0.00040985	0.0151356	GLYR1//ATP5B//HTR2C//GNA12//GNB4//RAB33B//RERG//DNM1L//RAB35//PDE2A//PDE11A//ATP1B2//HSPA8//ENTPD4//OGDH//NADK//NT5C2//RCC2//TMED2//EXTL2//TBC1D25//CHN1//OCRL//CRK//PAFAH1B1//RAPGEF4//RAP1GDS1//PFN2//GDI2//RASGRP1//ADAP1//ARHGEF9//RGS7//DOCK8//ATP6V1B2//FLCN
GO:0016079	Biological process	synaptic vesicle exocytosis	5	38	395	23376	3.78681	0.000426055	0.015624	STXBP1//CADPS//CADPS2//SNAPIN//PFN2
GO:1902578	Biological process	single-organism localization	15	323	395	23376	2.74829	0.00043236	0.0156365	PAFAH1B1//CHM//ATG4C//SEC61A1//PEX5L//CNST//ACSL3//SPTBN1//GOLPH3//ARHGEF9//MAP4//FGF13//GPR158//TMED2//BCL2L1
GO:1902580	Biological process	single-organism cellular localization	15	323	395	23376	2.74829	0.00043236	0.0156365	PAFAH1B1//CHM//ATG4C//SEC61A1//PEX5L//CNST//ACSL3//SPTBN1//GOLPH3//ARHGEF9//MAP4//FGF13//GPR158//TMED2//BCL2L1
GO:0090025	Biological process	regulation of monocyte chemotaxis	3	15	240	23376	19.48	0.000443878	0.0409722	CCR2//CCL5//CXCL12
GO:0046777	Biological process	protein autophosphorylation	11	192	395	23376	3.39051	0.000446962	0.0159194	GFRA2//CHP1//HK1//PRKCG//PRKX//SLK//TRIM24//PASK//TAF1//MINK1//TRPM7
GO:0051656	Biological process	establishment of organelle localization	11	192	395	23376	3.39051	0.000446962	0.0159194	PAFAH1B1//CUL3//STXBP1//SNAPIN//CADPS//CADPS2//RASGRP1//TMED9//SH3GL2//MAP4//PFN2
GO:0098660	Biological process	inorganic ion transmembrane transport	20	508	395	23376	2.32991	0.000449288	0.0159194	ATP1B2//ATP5B//ATP6V1B2//ATP6V0A1//ASPH//CHP1//MMGT1//SLC6A1//SLC6A11//CACNA2D1//GRIN1//GPM6A//TRPM7//SLC30A6//KCNJ6//SNAP25//MTMR6//RHBG//KCNAB1//GABRB3
GO:0009057	Biological process	macromolecule catabolic process	27	789	395	23376	2.02516	0.000453533	0.0159619	UPF2//ITCH//SPOP//HUWE1//CNOT7//PYGB//USP33//USP4//CUL3//CUL4A//POP1//ATE1//TRIM24//CTS8//MAN1B1//DNAJB2//FBXL3//GNA12//UBQLN4//TAF1//PSMD2//PRKCG//RNF4//PPP2R5C//GJA1//ADAM9//NRD1
GO:0050804	Biological process	regulation of synaptic transmission	13	257	395	23376	2.99353	0.000464328	0.0162329	STXBP1//HTR2C//PMCH//SLC6A1//CELSR1//GRIN1//YWHAG//NSMF//RAPGEF4//GPM6B//SNAP25//ARF1//PFN2
GO:0009154	Biological process	purine ribonucleotide catabolic process	27	791	395	23376	2.02004	0.00047142	0.0163717	GNA12//GNB4//RAB33B//RERG//DNM1L//RAB35//PDE2A//PDE11A//ATP1B2//ATP5B//HSPA8//RCC2//TMED2//TBC1D25//CHN1//OCRL//CRK//PAFAH1B1//RAPGEF4//RAP1GDS1//PFN2//GDI2//RASGRP1//ADAP1//ARHGEF9//RGS7//DOCK8
GO:0006195	Biological process	purine nucleotide catabolic process	27	793	395	23376	2.01495	0.000489925	0.0169024	GNA12//GNB4//RAB33B//RERG//DNM1L//RAB35//PDE2A//PDE11A//ATP1B2//ATP5B//HSPA8//RCC2//TMED2//TBC1D25//CHN1//OCRL//CRK//PAFAH1B1//RAPGEF4//RAP1GDS1//PFN2//GDI2//RASGRP1//ADAP1//ARHGEF9//RGS7//DOCK8
GO:0006511	Biological process	ubiquitin-dependent protein catabolic process	16	364	395	23376	2.60131	0.000513627	0.0176043	ITCH//SPOP//HUWE1//CUL3//ATE1//MAN1B1//DNAJB2//FBXL3//GNA12//UBQLN4//TAF1//RNF4//PPP2R5C//CUL4A//USP33//USP4
GO:0001764	Biological process	neuron migration	9	137	395	23376	3.88772	0.00054916	0.0187	OLFM1//NSMF//CELSR1//CCR4//FGF13//GJA1//PAFAH1B1//CXCL12//GPM6A
GO:0051046	Biological process	regulation of secretion	21	556	395	23376	2.23521	0.000559666	0.0188188	S100A8//STXBP1//HTR2C//SLC6A1//SNAP25//RAPGEF4//GJA1//P2RY2//CXCL12//CADPS2//CADPS//CELSR1//TLR4//ADAM9//GOLPH3//DNM1L//ACSL3//PEX5L//PASK//SYTL2//PFN2
GO:0072523	Biological process	purine-containing compound catabolic process	27	800	395	23376	1.99732	0.000559827	0.0188188	GNA12//GNB4//RAB33B//RERG//DNM1L//RAB35//PDE2A//PDE11A//ATP1B2//ATP5B//HSPA8//RCC2//TMED2//TBC1D25//CHN1//OCRL//CRK//PAFAH1B1//RAPGEF4//RAP1GDS1//PFN2//GDI2//RASGRP1//ADAP1//ARHGEF9//RGS7//DOCK8
GO:0030182	Biological process	neuron differentiation	33	1058	395	23376	1.84587	0.000565178	0.0188777	CTNNA2//PICALM//NRN1//EVL//USP33//TBR1//TTC8//STXBP1//CHN1//CXCL12//SNAP25//P2RY2//PAFAH1B1//PPP1R9B//IKBKB//SNAPIN//RAB35//RPGR//YWHAG//CALR//PRPF19//GABRB3//FGF13//GJA1//GPM6A//MINK1//GRIN1//NSMF//LRRC4C//RAPGEF4//PIAS2//PLP1//TSPAN2
GO:0034641	Biological process	cellular nitrogen compound metabolic process	117	5265	395	23376	1.31511	0.000576239	0.0191253	2810417H13RIK//E2F6//CALR//PDE2A//YEATS2//FLCN//TRAF7//SUZ12//CNOT2//RTF1//UPF2//SRPK2//PRPF19//RBM5//CNOT7//MBNL1//SRSF1//RAD52//XRCC2//ATF2//HNRNPK//MEIS2//GLYR1//IDH1//ATP5B//HTR2C//GNA12//GNB4//RAB33B//RERG//DNM1L//RAB35//PDE11A//ATP1B2//HSPA8//ENTPD4//ESCO1//HUWE1//FANCG//CUL4A//SLC30A9//MAX//PIAS2//RNF4//SRSF5//TBR1//TFDP1//TRIM24//UBP1//ZFP280D//SS18//TAF1//POLR2M//NFAT5//ZCCHC12//SENP2//T…
GO:0051050	Biological process	positive regulation of transport	24	679	395	23376	2.09177	0.000594965	0.0196226	S100A8//ASPH//IKBKB//HTR2C//SLC6A1//SNAP25//GJA1//P2RY2//CHP1//CXCL12//TLR4//CNST//ACSL3//STXBP1//CADPS2//CADPS//HNRNPK//ADAM9//GOLPH3//DNM1L//CALR//PEX5L//SYTL2//ATP1B2
GO:0016052	Biological process	carbohydrate catabolic process	8	111	395	23376	4.26521	0.000601669	0.0197197	PYGB//ENO2//GAPDH//HK1//OGDH//GLYR1//PRKAG2//AMY1
GO:0032990	Biological process	cell part morphogenesis	23	642	395	23376	2.12015	0.000641876	0.0209068	CTNNA2//PICALM//NRN1//EVL//USP33//TBR1//TTC8//STXBP1//CHN1//CXCL12//RPGR//OCRL//PAFAH1B1//FGF13//GJA1//GPM6A//MINK1//GRIN1//NSMF//LRRC4C//PIAS2//BCL2L1//DNM1L
GO:0022008	Biological process	neurogenesis	37	1247	395	23376	1.75593	0.000670429	0.0217002	CELSR1//CCR4//FGF13//GJA1//PAFAH1B1//CXCL12//GPM6A//CTNNA2//PICALM//NRN1//EVL//USP33//TBR1//TTC8//STXBP1//CHN1//PLP1//SNAP25//P2RY2//TSPAN2//PPP1R9B//IKBKB//SNAPIN//RAB35//RPGR//YWHAG//CALR//PRPF19//GABRB3//MINK1//GRIN1//NSMF//XRCC2//LRRC4C//RAPGEF4//PIAS2//OLFM1
GO:0098655	Biological process	cation transmembrane transport	20	525	395	23376	2.25447	0.000677288	0.0217002	ATP1B2//ATP5B//ATP6V1B2//ATP6V0A1//ASPH//CHP1//MMGT1//SLC6A1//SLC6A11//CACNA2D1//GRIN1//GPM6A//TRPM7//SLC30A6//KCNJ6//SNAP25//MTMR6//RHBG//KCNAB1//PEX5L
GO:0050805	Biological process	negative regulation of synaptic transmission	5	42	395	23376	12.0452	0.000683238	0.0217002	3.16543	PMCH//STXBP1//SLC6A1//ARF1//RAPGEF4
GO:0019941	Biological process	modification-dependent protein catabolic process	16	374	395	23376	2.53175	0.000686923	0.0217002	ITCH//SPOP//HUWE1//USP33//USP4//CUL3//CUL4A//ATE1//MAN1B1//DNAJB2//FBXL3//GNA12//UBQLN4//TAF1//RNF4//PPP2R5C
GO:0061564	Biological process	axon development	16	374	395	23376	2.53175	0.000686923	0.0217002	CTNNA2//PICALM//NRN1//EVL//USP33//TBR1//TTC8//STXBP1//CHN1//CXCL12//PAFAH1B1//FGF13//GRIN1//LRRC4C//PLP1//TSPAN2
GO:0009259	Biological process	ribonucleotide metabolic process	32	1028	395	23376	1.84217	0.000707318	0.0222037	ATP5B//HTR2C//GNA12//GNB4//RAB33B//RERG//DNM1L//RAB35//PDE2A//PDE11A//ATP1B2//HSPA8//ENTPD4//RCC2//TMED2//TBC1D25//CHN1//OCRL//CRK//PAFAH1B1//RAPGEF4//RAP1GDS1//PFN2//GDI2//RASGRP1//ADAP1//ARHGEF9//RGS7//DOCK8//ATP6V1B2//NT5C2//FLCN
GO:0043524	Biological process	negative regulation of neuron apoptotic process	9	142	395	23376	3.75083	0.00071133	0.0222037	BCL2L1//CNTFR//GABRB3//GRIN1//HSPD1//OXR1//PRKCG//STXBP1//XRCC2
GO:0006468	Biological process	protein phosphorylation	38	1299	395	23376	1.7312	0.000738837	0.0226667	TRAF7//ADAM9//TLR4//FLCN//PPP1R9B//RAPGEF4//CHP1//LRRN3//MAP2K4//SENP2//PRKAG2//APLP2//SPTBN1//IKBKB//FECH//HK1//PRKX//TAF1//GFRA2//PFN2//FGF13//PRKCG//SLK//TRIM24//PASK//MINK1//TRPM7//LTF//PHKB//CDC7//PRKACB//SRPK2//TLK1//CDK10//CDK17//TBK1//STK32C//DCLK2
GO:0043161	Biological process	proteasome-mediated ubiquitin-dependent protein catabolic process	11	204	395	23376	3.19106	0.000740883	0.0226667	CUL3//MAN1B1//DNAJB2//FBXL3//GNA12//UBQLN4//TAF1//RNF4//SPOP//PPP2R5C//CUL4A
GO:0044802	Biological process	single-organism membrane organization	19	490	395	23376	2.29472	0.000743082	0.0226667	DNM1L//CHM//ATG4C//SEC61A1//SPTBN1//SNAPIN//CNST//ACSL3//GOLPH3//ARHGEF9//BCL2L1//TMED9//CUL3//SEC22B//PAFAH1B1//FGF13//GPR158//TMED2//ATF2
GO:0044260	Biological process	cellular macromolecule metabolic process	135	6281	395	23376	1.27197	0.000744495	0.0226667	2810417H13RIK//E2F6//CALR//PDE2A//YEATS2//FLCN//TRAF7//SUZ12//CNOT2//RTF1//UPF2//ADAM9//TLR4//ITCH//MGRN1//UBE2L3//CUL3//PRPF19//HUWE1//SPOP//SRPK2//RBM5//CNOT7//MBNL1//SRSF1//RAD52//XRCC2//B4GALT7//PPP1R9B//RAPGEF4//CHP1//LRRN3//MAP2K4//SENP2//ARF1//SH3GL2//ATF2//HNRNPK//MEIS2//TXNDC5//HSPA8//HSPD1//DNAJB2//RNF4//TRIM24//FBXL3//TRIM2//TRIM33//PHKB//PRKAG2//PYGB//ESCO1//FANCG//CUL4A//SLC30A9//MAX…
GO:0043632	Biological process	modification-dependent macromolecule catabolic process	16	377	395	23376	2.51161	0.000747778	0.0226667	ITCH//SPOP//HUWE1//USP33//USP4//CUL3//CUL4A//ATE1//MAN1B1//DNAJB2//FBXL3//GNA12//UBQLN4//TAF1//RNF4//PPP2R5C
GO:0048024	Biological process	regulation of mRNA splicing, via spliceosome	5	43	395	23376	5.88137	0.000762541	0.0229712	MBNL1//RBM5//U2AF2//PRPF19//SRSF1
GO:0019693	Biological process	ribose phosphate metabolic process	32	1033	395	23376	1.83325	0.000766582	0.0229712	ATP5B//HTR2C//GNA12//GNB4//RAB33B//RERG//DNM1L//RAB35//PDE2A//PDE11A//ATP1B2//HSPA8//ENTPD4//RCC2//TMED2//TBC1D25//CHN1//OCRL//CRK//PAFAH1B1//RAPGEF4//RAP1GDS1//PFN2//GDI2//RASGRP1//ADAP1//ARHGEF9//RGS7//DOCK8//ATP6V1B2//NT5C2//FLCN
GO:0055086	Biological process	nucleobase-containing small molecule metabolic process	36	1213	395	23376	1.75637	0.000788688	0.0234993	GLYR1//ATP5B//HTR2C//GNA12//GNB4//RAB33B//RERG//DNM1L//RAB35//PDE2A//PDE11A//ATP1B2//HSPA8//ENTPD4//OGDH//NADK//NT5C2//RCC2//TMED2//EXTL2//TBC1D25//CHN1//OCRL//CRK//PAFAH1B1//RAPGEF4//RAP1GDS1//PFN2//GDI2//RASGRP1//ADAP1//ARHGEF9//RGS7//DOCK8//ATP6V1B2//FLCN
GO:1901136	Biological process	carbohydrate derivative catabolic process	28	865	395	23376	1.91564	0.000844226	0.025012	GNA12//GNB4//RAB33B//RERG//DNM1L//RAB35//PDE2A//PDE11A//ATP1B2//ATP5B//HSPA8//ENTPD4//RCC2//TMED2//TBC1D25//CHN1//OCRL//CRK//PAFAH1B1//RAPGEF4//RAP1GDS1//PFN2//GDI2//RASGRP1//ADAP1//ARHGEF9//RGS7//DOCK8
GO:0007265	Biological process	Ras protein signal transduction	17	419	395	23376	2.40109	0.000851244	0.0250782	CDC42EP1//CELSR1//GNA12//CRK//SSX2IP//ITSN2//ARHGEF9//FLCN//CUL3
GO:0035023	Biological process	regulation of Rho protein signal transduction	10	176	395	23376	3.36249	0.000856987	0.0251064	CHN1//OCRL//CRK//PAFAH1B1//RAP1GDS1//RASGRP1//FLCN//CUL3//ITSN2//ARHGEF9
GO:0050684	Biological process	regulation of mRNA processing	6	66	395	23376	5.37998	0.000866399	0.0251462	MBNL1//RBM5//SRSF1//U2AF2//PRPF19//CNOT7
GO:0034655	Biological process	nucleobase-containing compound catabolic process	31	997	395	23376	1.84009	0.000870727	0.0251462	UPF2//CNOT7//GNA12//GNB4//RAB33B//RERG//DNM1L//RAB35//PDE2A//PDE11A//ATP1B2//ATP5B//HSPA8//ENTPD4//POP1//RCC2//TMED2//TBC1D25//CHN1//OCRL//CRK//PAFAH1B1//RAPGEF4//RAP1GDS1//PFN2//GDI2//RASGRP1//ADAP1//ARHGEF9//RGS7//DOCK8
GO:0009119	Biological process	ribonucleoside metabolic process	29	910	395	23376	1.88595	0.000872731	0.0251462	ATP5B//GNA12//GNB4//RAB33B//RERG//DNM1L//RAB35//ATP1B2//HSPA8//ENTPD4//RCC2//TMED2//TBC1D25//CHN1//OCRL//CRK//PAFAH1B1//RAPGEF4//RAP1GDS1//PFN2//GDI2//RASGRP1//ADAP1//ARHGEF9//RGS7//DOCK8//ATP6V1B2//NT5C2//FLCN
GO:0006139	Biological process	nucleobase-containing compound metabolic process	111	5000	395	23376	1.31379	0.000883815	0.0251781	2810417H13RIK//E2F6//CALR//PDE2A//YEATS2//FLCN//TRAF7//SUZ12//CNOT2//RTF1//UPF2//SRPK2//PRPF19//RBM5//CNOT7//MBNL1//SRSF1//RAD52//XRCC2//ATF2//HNRNPK//MEIS2//GLYR1//ATP5B//HTR2C//GNA12//GNB4//RAB33B//RERG//DNM1L//RAB35//PDE11A//ATP1B2//HSPA8//ENTPD4//ESCO1//HUWE1//FANCG//CUL4A//SLC30A9//MAX//PIAS2//RNF4//SRSF5//TBR1//TFDP1//TRIM24//UBP1//ZFP280D//SS18//TAF1//POLR2M//NFAT5//ZCCHC12//SENP2//TRIM33/…
GO:0006950	Biological process	response to stress	65	2609	395	23376	1.47439	0.000887447	0.0251781	ATG4C//PEA15A//RAD52//XRCC2//HTR2C//ABAT//TLR4//TBK1//LTF//PLA2G1B//HSPD1//RASGRP1//S100A8//KL//GJA1//TNIP1//BCL2L1//HK1//UPF2//LYST//PRPF19//HUWE1//FANCG//2810417H13RIK//CUL4A//CCR4//MECOM//TPSB2//PLP1//TSPAN2//ATF2//TLK1//IDH1//MAP2K4//CADPS2//FADS1//CRNN//PMCH//SRSF5//FECH//INPP5F//EVL//PRKCG//SEPN1//TXNDC5//CELSR1//ADAM9//SENP2//ITCH//IPO7//PAFAH1B1//MINK1//PPM1B//PDE2A//STXBP1//VCL//GAPDH//O…
GO:0051171	Biological process	regulation of nitrogen compound metabolic process	83	3524	395	23376	1.39385	0.000888244	0.0251781	E2F6//CALR//PDE2A//YEATS2//FLCN//TRAF7//SUZ12//CNOT2//RTF1//MBNL1//RBM5//ESCO1//SLC30A9//SRSF1//ATF2//HNRNPK//HSPA8//LHX9//MAX//PIAS2//MEIS2//CNOT7//RNF4//SRSF5//TBR1//TFDP1//TRIM24//UBE2L3//UBP1//ZFP160//ZFP280D//ZFP146//SS18//TAF1//NFAT5//ZFP386//POGK//ZCCHC12//SENP2//TRIM33//CDC7//RCC2//TMED2//MECOM//PICALM//ASPH//ITCH//CHP1//TRIM37//CIZ1//TBC1D25//CHN1//OCRL//CRK//PAFAH1B1//RAPGEF4//RAP1GDS1/…
GO:0042454	Biological process	ribonucleoside catabolic process	26	784	395	23376	1.96259	0.000909638	0.0256459	GNA12//GNB4//RAB33B//RERG//DNM1L//RAB35//ATP1B2//ATP5B//HSPA8//ENTPD4//RCC2//TMED2//TBC1D25//CHN1//OCRL//CRK//PAFAH1B1//RAPGEF4//RAP1GDS1//PFN2//GDI2//RASGRP1//ADAP1//ARHGEF9//RGS7//DOCK8
GO:0009164	Biological process	nucleoside catabolic process	26	786	395	23376	1.9576	0.000943484	0.0263172	GNA12//GNB4//RAB33B//RERG//DNM1L//RAB35//ATP1B2//ATP5B//HSPA8//ENTPD4//RCC2//TMED2//TBC1D25//CHN1//OCRL//CRK//PAFAH1B1//RAPGEF4//RAP1GDS1//PFN2//GDI2//RASGRP1//ADAP1//ARHGEF9//RGS7//DOCK8
GO:0048468	Biological process	cell development	48	1787	395	23376	1.58961	0.00097619	0.0270854	PAFAH1B1//CUL3//PPP3R1//GJA1//BCL2L1//CXCL12//FANCG//CTNNA2//PICALM//NRN1//EVL//USP33//TBR1//TTC8//STXBP1//CHN1//SNAP25//P2RY2//PLP1//TSPAN2//PPP1R9B//RTF1//IKBKB//SNAPIN//RAB35//ERDR1//CUL4A//RPGR//YWHAG//CALR//PRPF19//GABRB3//FGF13//SEPN1//GPM6A//MINK1//GRIN1//NSMF//XRCC2//LRRC4C//RAPGEF4//PIAS2//PDE2A//MAP2K4//SS18//RCC2//CNOT2//OLFM1
GO:0043087	Biological process	regulation of GTPase activity	15	350	395	23376	2.53627	0.000982554	0.0271185	RCC2//TMED2//TBC1D25//CHN1//OCRL//CRK//PAFAH1B1//RAPGEF4//RAP1GDS1//GDI2//RASGRP1//ADAP1//ARHGEF9//RGS7//DOCK8
GO:1901135	Biological process	carbohydrate derivative metabolic process	42	1505	395	23376	1.65153	0.000990745	0.0272014	B4GALT7//EXTL2//ATP5B//HTR2C//GNA12//GNB4//RAB33B//RERG//DNM1L//RAB35//PDE2A//PDE11A//ATP1B2//HSPA8//ENTPD4//SLC4A10//POGLUT1//LARGE//TNIP1//GOLPH3//RCC2//TMED2//GALNT11//TBC1D25//CHN1//OCRL//CRK//PAFAH1B1//RAPGEF4//RAP1GDS1//PFN2//GDI2//RASGRP1//ADAP1//ARHGEF9//RGS7//DOCK8//ATP6V1B2//NT5C2//HK1//CHP1//FLCN
GO:0046903	Biological process	secretion	27	833	395	23376	1.91819	0.00102084	0.0278404	STXBP1//S100A8//SCAMP1//SNAPIN//CADPS2//RAPGEF4//SYTL2//SNAP25//PAFAH1B1//GOLPH3//HTR2C//SLC6A1//CADPS//CHP1//GJA1//P2RY2//LYST//CXCL12//RASGRP1//PEX5L//CELSR1//TLR4//ADAM9//DNM1L//ACSL3//PASK//PFN2
GO:0048523	Biological process	negative regulation of cellular process	78	3283	395	23376	1.40604	0.00102464	0.0278404	CALR//PDE2A//YEATS2//FLCN//TRAF7//SUZ12//CNOT2//RTF1//CHP1//GJA1//CAPZA2//EVL//PRKAG2//ATP5B//FGF13//BCL2L1//HK1//HSPD1//ITCH//ERDR1//CNOT7//TRIM24//RERG//DNAJB2//ASPH//RGS7//RGS7BP//PFN2//PAFAH1B1//MGRN1//MECOM//HSPA8//GAPDH//PPP1R9B//TRIM33//CUL4A//EML2//PRKCG//USP4//ATF2//LTF//GFRA2//PMCH//STXBP1//SLC6A1//PTBP2//CUL3//PPM1B//TNIP1//SENP2//CNTFR//GABRB3//GRIN1//OXR1//XRCC2//SRPK2//MEIS2//PRPF19…
GO:0033124	Biological process	regulation of GTP catabolic process	15	352	395	23376	2.52186	0.00104013	0.0281158	RCC2//TMED2//TBC1D25//CHN1//OCRL//CRK//PAFAH1B1//RAPGEF4//RAP1GDS1//GDI2//RASGRP1//ADAP1//ARHGEF9//RGS7//DOCK8
GO:0009116	Biological process	nucleoside metabolic process	29	921	395	23376	1.86342	0.00104933	0.0281378	ATP5B//GNA12//GNB4//RAB33B//RERG//DNM1L//RAB35//ATP1B2//HSPA8//ENTPD4//RCC2//TMED2//TBC1D25//CHN1//OCRL//CRK//PAFAH1B1//RAPGEF4//RAP1GDS1//PFN2//GDI2//RASGRP1//ADAP1//ARHGEF9//RGS7//DOCK8//ATP6V1B2//NT5C2//FLCN
GO:1901658	Biological process	glycosyl compound catabolic process	26	792	395	23376	1.94277	0.00105168	0.0281378	GNA12//GNB4//RAB33B//RERG//DNM1L//RAB35//ATP1B2//ATP5B//HSPA8//ENTPD4//RCC2//TMED2//TBC1D25//CHN1//OCRL//CRK//PAFAH1B1//RAPGEF4//RAP1GDS1//PFN2//GDI2//RASGRP1//ADAP1//ARHGEF9//RGS7//DOCK8
GO:0007399	Biological process	nervous system development	46	1700	395	23376	1.60133	0.00107605	0.0286438	CELSR1//CCR4//FGF13//GJA1//PAFAH1B1//CXCL12//GPM6A//PRKACB//TMED2//CTNNA2//PICALM//NRN1//EVL//USP33//TBR1//TTC8//STXBP1//COX7B//CHN1//PLP1//SNAP25//P2RY2//TSPAN2//PPP1R9B//GRIN1//CCDC141//XRCC2//APLP2//MECOM//IKBKB//SNAPIN//RAB35//RPGR//YWHAG//CALR//PRPF19//GABRB3//MINK1//NSMF//LRRC4C//RAPGEF4//PIAS2//PRKCG//OLFM1//GFRA2//NDRG2
GO:0023057	Biological process	negative regulation of signaling	28	881	395	23376	1.88085	0.00111113	0.029428	RGS7//RGS7BP//MGRN1//TRIM33//LTF//FLCN//PMCH//STXBP1//SLC6A1//CALR//CNOT2//CUL3//PPM1B//TNIP1//SENP2//MECOM//ITCH//PAFAH1B1//RAPGEF4//ARF1//PIAS2//TLR4//NDRG2//CHP1//PRKACB//PEA15A//BCL2L1//CXCL12
GO:0010648	Biological process	negative regulation of cell communication	28	882	395	23376	1.87872	0.00113001	0.0297103	RGS7//RGS7BP//MGRN1//TRIM33//LTF//FLCN//PMCH//STXBP1//SLC6A1//CALR//CNOT2//CUL3//PPM1B//TNIP1//SENP2//MECOM//ITCH//PAFAH1B1//RAPGEF4//ARF1//PIAS2//TLR4//NDRG2//CHP1//PRKACB//PEA15A//BCL2L1//CXCL12
GO:0009205	Biological process	purine ribonucleoside triphosphate metabolic process	27	839	395	23376	1.90447	0.00113323	0.0297103	GNA12//GNB4//RAB33B//RERG//DNM1L//RAB35//ATP1B2//ATP5B//HSPA8//RCC2//TMED2//TBC1D25//CHN1//OCRL//CRK//PAFAH1B1//RAPGEF4//RAP1GDS1//PFN2//GDI2//RASGRP1//ADAP1//ARHGEF9//RGS7//DOCK8//ATP6V1B2//FLCN
GO:0007154	Biological process	cell communication	128	5959	395	23376	1.27119	0.00113878	0.0297103	ATG4C//FGF13//MAP2K4//TRAF7//ADAM9//TLR4//BCL2L1//DNM1L//PAFAH1B1//HSPD1//TNIP1//CELSR1//GJA1//CUL3//NDRG2//SENP2//RTF1//CHN1//CCR4//GABRB3//GNA12//GNB4//HTR2C//INPP5B//OPRL1//P2RY2//PDE2A//ARHGAP39//RERG//GPR158//PDE11A//OLFR740//OLFR1052//PASK//PPP2R5C//OCRL//OLFR199//RAPGEF4//GPR22//ARHGAP12//GFRA2//PRKAG2//PEA15A//PRKCG//RASGRP1//SRPK2//SLK//TLK1//RGS7//SS18//MINK1//DGKE//DCLK2//ASB8//OSMR//A…
GO:1901565	Biological process	organonitrogen compound catabolic process	30	971	395	23376	1.82842	0.00116102	0.0301406	GNA12//GNB4//RAB33B//RERG//DNM1L//RAB35//PDE2A//PDE11A//ATP1B2//ATP5B//HSPA8//ENTPD4//SMPD4//RCC2//TMED2//PCYOX1L//TBC1D25//CHN1//OCRL//CRK//PAFAH1B1//RAPGEF4//RAP1GDS1//PFN2//GDI2//RASGRP1//ADAP1//ARHGEF9//RGS7//DOCK8
GO:0032880	Biological process	regulation of protein localization	19	510	395	23376	2.20474	0.00118729	0.0303784	PDE2A//CHP1//TLR4//PPM1B//CNST//ACSL3//ADAM9//GOLPH3//DNM1L//PICALM//RCC2//SNAP25//BCL2L1//ASPH//FLCN//GPM6B//MYO5B//TRAF7//TTC8
GO:0043001	Biological process	Golgi to plasma membrane protein transport	4	28	395	23376	5.65425	0.00119253	0.0303784	CNST//ACSL3//SPTBN1//GOLPH3
GO:0035020	Biological process	regulation of Rac protein signal transduction	4	28	395	23376	5.45425	0.00119253	0.0303784	CHN1//OCRL//CRK//SSX2IP
GO:0009199	Biological process	ribonucleoside triphosphate metabolic process	27	842	395	23376	1.89769	0.00119335	0.0303784	GNA12//GNB4//RAB33B//RERG//DNM1L//RAB35//ATP1B2//ATP5B//HSPA8//RCC2//TMED2//TBC1D25//CHN1//OCRL//CRK//PAFAH1B1//RAPGEF4//RAP1GDS1//PFN2//GDI2//RASGRP1//ADAP1//ARHGEF9//RGS7//DOCK8//ATP6V1B2//FLCN
GO:0014072	Biological process	response to isoquinoline alkaloid	3	13	395	23376	4.65686	0.00120733	0.0304387	GRIN1//PRKCG//PPP1R9B
GO:1900542	Biological process	regulation of purine nucleotide metabolic process	19	511	395	23376	2.20042	0.00121446	0.0304719	RCC2//TMED2//PDE2A//TBC1D25//CHN1//OCRL//CRK//PAFAH1B1//RAPGEF4//RAP1GDS1//ATP1B2//PFN2//GDI2//RASGRP1//ADAP1//ARHGEF9//RGS7//DOCK8//FLCN
GO:0009150	Biological process	purine ribonucleotide metabolic process	31	1019	395	23376	1.80037	0.00123243	0.0307756	ATP5B//HTR2C//GNA12//GNB4//RAB33B//RERG//DNM1L//RAB35//PDE2A//PDE11A//ATP1B2//HSPA8//RCC2//TMED2//TBC1D25//CHN1//OCRL//CRK//PAFAH1B1//RAPGEF4//RAP1GDS1//PFN2//GDI2//RASGRP1//ADAP1//ARHGEF9//RGS7//DOCK8//ATP6V1B2//NT5C2//FLCN
GO:0036230	Biological process	granulocyte activation	3	21	240	23376	13.9143	0.0012398	0.014999	CCL5//KMT2E//CCR2
GO:0009144	Biological process	purine nucleoside triphosphate metabolic process	27	845	395	23376	1.89095	0.00125622	0.031221	GNA12//GNB4//RAB33B//RERG//DNM1L//RAB35//ATP1B2//ATP5B//HSPA8//RCC2//TMED2//TBC1D25//CHN1//OCRL//CRK//PAFAH1B1//RAPGEF4//RAP1GDS1//PFN2//GDI2//RASGRP1//ADAP1//ARHGEF9//RGS7//DOCK8//ATP6V1B2//FLCN
GO:1901657	Biological process	glycosyl compound metabolic process	29	934	395	23376	1.83749	0.00129754	0.0320957	ATP5B//GNA12//GNB4//RAB33B//RERG//DNM1L//RAB35//ATP1B2//HSPA8//ENTPD4//RCC2//TMED2//TBC1D25//CHN1//OCRL//CRK//PAFAH1B1//RAPGEF4//RAP1GDS1//PFN2//GDI2//RASGRP1//ADAP1//ARHGEF9//RGS7//DOCK8//ATP6V1B2//NT5C2//FLCN
GO:0006725	Biological process	cellular aromatic compound metabolic process	113	5162	395	23376	1.29549	0.00130586	0.0321499	2810417H13RIK//E2F6//CALR//PDE2A//YEATS2//FLCN//TRAF7//SUZ12//CNOT2//RTF1//UPF2//SRPK2//PRPF19//RBM5//CNOT7//MBNL1//SRSF1//RAD52//XRCC2//ATF2//HNRNPK//MEIS2//GLYR1//ATP5B//HTR2C//GNA12//GNB4//RAB33B//RERG//DNM1L//RAB35//PDE11A//ATP1B2//HSPA8//ENTPD4//ESCO1//HUWE1//FANCG//CUL4A//SLC30A9//MAX//PIAS2//RNF4//SRSF5//TBR1//TFDP1//TRIM24//UBP1//ZFP280D//SS18//TAF1//POLR2M//NFAT5//ZCCHC12//SENP2//TRIM33/…
GO:0044087	Biological process	regulation of cellular component biogenesis	18	475	395	23376	2.2426	0.00131313	0.0321779	CAPZA2//EVL//CNOT2//STXBP1//PFN2//EML2//CDC42EP1//DNM1L//ARF1//GPM6A//SPTBN1//GPM6B//RCC2//GRIN1//DNAJB2//RNF4//RAB33B//GJA1
GO:0031344	Biological process	regulation of cell projection organization	16	399	395	23376	2.37312	0.0013511	0.0328844	SNAP25//TBR1//P2RY2//PAFAH1B1//CDC42EP1//FGF13//GRIN1//NSMF//CXCL12//CHN1//LRRC4C//RAPGEF4//PIAS2//GPM6A//EVL//PFN2
GO:0006140	Biological process	regulation of nucleotide metabolic process	19	516	395	23376	2.1791	0.00135839	0.0328844	RCC2//TMED2//PDE2A//TBC1D25//CHN1//OCRL//CRK//PAFAH1B1//RAPGEF4//RAP1GDS1//ATP1B2//PFN2//GDI2//RASGRP1//ADAP1//ARHGEF9//RGS7//DOCK8//FLCN
GO:0009893	Biological process	positive regulation of metabolic process	58	2304	395	23376	1.48977	0.00136078	0.0328844	TRAF7//ADAM9//TLR4//LRRN3//FLCN//MAP2K4//SENP2//HTR2C//CDC7//CALR//GJA1//PLP1//PDE2A//SRPK2//TRIM24//NFAT5//TMED2//PRKAG2//MECOM//PIAS2//RNF4//TFDP1//PICALM//ASPH//UBE2L3//DNAJB2//CIZ1//PRKCG//TAF1//RTF1//PFN2//NSMF//SUPT20//CDK10//TBK1//HNRNPK//ITCH//CUL4A//PLA2G1B//FGF13//SLC30A9//ATF2//GRIN1//IKBKB//MEIS2//CNOT7//TBR1//SS18//TNIP1//MINK1//PRPF19//NRD1//CHP1//NSUN4//LTF//KL//ATP1B2//ACSL3
GO:0043484	Biological process	regulation of RNA splicing	6	72	395	23376	4.93165	0.00136894	0.0329299	MBNL1//RBM5//PTBP2//SRSF1//U2AF2//PRPF19
GO:0046128	Biological process	purine ribonucleoside metabolic process	28	895	395	23376	1.85143	0.00140209	0.0335733	ATP5B//GNA12//GNB4//RAB33B//RERG//DNM1L//RAB35//ATP1B2//HSPA8//RCC2//TMED2//TBC1D25//CHN1//OCRL//CRK//PAFAH1B1//RAPGEF4//RAP1GDS1//PFN2//GDI2//RASGRP1//ADAP1//ARHGEF9//RGS7//DOCK8//ATP6V1B2//NT5C2//FLCN
GO:0042176	Biological process	regulation of protein catabolic process	11	221	395	23376	2.9456	0.00141756	0.0337894	GNA12//UBQLN4//TAF1//DNAJB2//PRKCG//GJA1//ITCH//CUL4A//ADAM9//NRD1//PSMD2
GO:0006163	Biological process	purine nucleotide metabolic process	31	1029	395	23376	1.78287	0.00143615	0.0340333	ATP5B//HTR2C//GNA12//GNB4//RAB33B//RERG//DNM1L//RAB35//PDE2A//PDE11A//ATP1B2//HSPA8//RCC2//TMED2//TBC1D25//CHN1//OCRL//CRK//PAFAH1B1//RAPGEF4//RAP1GDS1//PFN2//GDI2//RASGRP1//ADAP1//ARHGEF9//RGS7//DOCK8//ATP6V1B2//NT5C2//FLCN
GO:0033365	Biological process	protein localization to organelle	18	479	395	23376	2.22387	0.00144077	0.0340333	KPNB1//IPO7//IPO11//SEC61A1//PDE2A//SPTBN1//PEX5L//CALR//PPP3R1//RAB35//CHP1//TLR4//PPM1B//GOLPH3//CIZ1//DNM1L//RCC2//FLCN
GO:0044270	Biological process	cellular nitrogen compound catabolic process	31	1030	395	23376	1.78114	0.00145805	0.034216	UPF2//CNOT7//GNA12//GNB4//RAB33B//RERG//DNM1L//RAB35//PDE2A//PDE11A//ATP1B2//ATP5B//HSPA8//ENTPD4//POP1//RCC2//TMED2//TBC1D25//CHN1//OCRL//CRK//PAFAH1B1//RAPGEF4//RAP1GDS1//PFN2//GDI2//RASGRP1//ADAP1//ARHGEF9//RGS7//DOCK8
GO:0009207	Biological process	purine ribonucleoside triphosphate catabolic process	25	768	395	23376	1.92642	0.00146561	0.034216	GNA12//GNB4//RAB33B//RERG//DNM1L//RAB35//ATP1B2//ATP5B//HSPA8//RCC2//TMED2//TBC1D25//CHN1//OCRL//CRK//PAFAH1B1//RAPGEF4//RAP1GDS1//PFN2//GDI2//RASGRP1//ADAP1//ARHGEF9//RGS7//DOCK8
GO:0046483	Biological process	heterocycle metabolic process	112	5125	395	23376	1.29329	0.00147171	0.034216	2810417H13RIK//E2F6//CALR//PDE2A//YEATS2//FLCN//TRAF7//SUZ12//CNOT2//RTF1//UPF2//SRPK2//PRPF19//RBM5//CNOT7//MBNL1//SRSF1//RAD52//XRCC2//ATF2//HNRNPK//MEIS2//GLYR1//ATP5B//HTR2C//GNA12//GNB4//RAB33B//RERG//DNM1L//RAB35//PDE11A//ATP1B2//HSPA8//ENTPD4//ESCO1//HUWE1//FANCG//CUL4A//SLC30A9//MAX//PIAS2//RNF4//SRSF5//TBR1//TFDP1//TRIM24//UBP1//ZFP280D//SS18//TAF1//POLR2M//NFAT5//ZCCHC12//SENP2//TRIM33/…
GO:0000904	Biological process	cell morphogenesis involved in differentiation	22	642	395	23376	2.02797	0.0014746	0.034216	CUL3//PPP3R1//GJA1//CTNNA2//PICALM//NRN1//EVL//USP33//TBR1//TTC8//STXBP1//CHN1//CXCL12//PAFAH1B1//FGF13//MINK1//GRIN1//NSMF//LRRC4C//PIAS2//RCC2//CALR
GO:0009203	Biological process	ribonucleoside triphosphate catabolic process	25	769	395	23376	1.92392	0.00149175	0.0344192	GNA12//GNB4//RAB33B//RERG//DNM1L//RAB35//ATP1B2//ATP5B//HSPA8//RCC2//TMED2//TBC1D25//CHN1//OCRL//CRK//PAFAH1B1//RAPGEF4//RAP1GDS1//PFN2//GDI2//RASGRP1//ADAP1//ARHGEF9//RGS7//DOCK8
GO:0042278	Biological process	purine nucleoside metabolic process	28	899	395	23376	1.8432	0.00149649	0.0344192	ATP5B//GNA12//GNB4//RAB33B//RERG//DNM1L//RAB35//ATP1B2//HSPA8//RCC2//TMED2//TBC1D25//CHN1//OCRL//CRK//PAFAH1B1//RAPGEF4//RAP1GDS1//PFN2//GDI2//RASGRP1//ADAP1//ARHGEF9//RGS7//DOCK8//ATP6V1B2//NT5C2//FLCN
GO:0060627	Biological process	regulation of vesicle-mediated transport	13	293	395	23376	2.62572	0.00154365	0.0349056	ARF1//SH3GL2//STXBP1//RAPGEF4//PICALM//CNST//ACSL3//CADPS2//CADPS//HNRNPK//CALR//RAB33B//PFN2
GO:0009146	Biological process	purine nucleoside triphosphate catabolic process	25	771	395	23376	1.91893	0.00154523	0.0349056	GNA12//GNB4//RAB33B//RERG//DNM1L//RAB35//ATP1B2//ATP5B//HSPA8//RCC2//TMED2//TBC1D25//CHN1//OCRL//CRK//PAFAH1B1//RAPGEF4//RAP1GDS1//PFN2//GDI2//RASGRP1//ADAP1//ARHGEF9//RGS7//DOCK8
GO:0048667	Biological process	cell morphogenesis involved in neuron differentiation	17	443	395	23376	2.27101	0.00155092	0.0349056	CTNNA2//PICALM//NRN1//EVL//USP33//TBR1//TTC8//STXBP1//CHN1//CXCL12//PAFAH1B1//FGF13//MINK1//GRIN1//NSMF//LRRC4C//PIAS2
GO:1903311	Biological process	regulation of mRNA metabolic process	6	74	395	23376	4.79836	0.00157804	0.0353055	MBNL1//RBM5//SRSF1//U2AF2//PRPF19//CNOT7
GO:0006461	Biological process	protein complex assembly	30	991	395	23376	1.79152	0.00158681	0.0353055	CALR//DNM1L//CAPZA2//EVL//TUBGCP3//STXBP1//EML2//CADPS//CADPS2//PFN2//RAP1GDS1//PICALM//SLC6A1//ATL2//FGF13//CUL3//AP1B1//NSG2//GRIN1//UXS1//GJA1//DGKH//OLFM1//CHP1//SEPT7//SPTBN1//NELL2//RNF4//MAX
GO:0009141	Biological process	nucleoside triphosphate metabolic process	27	859	395	23376	1.86013	0.00158905	0.0353055	GNA12//GNB4//RAB33B//RERG//DNM1L//RAB35//ATP1B2//ATP5B//HSPA8//RCC2//TMED2//TBC1D25//CHN1//OCRL//CRK//PAFAH1B1//RAPGEF4//RAP1GDS1//PFN2//GDI2//RASGRP1//ADAP1//ARHGEF9//RGS7//DOCK8//ATP6V1B2//FLCN
GO:0046700	Biological process	heterocycle catabolic process	31	1036	395	23376	1.77082	0.00159561	0.0353055	UPF2//CNOT7//GNA12//GNB4//RAB33B//RERG//DNM1L//RAB35//PDE2A//PDE11A//ATP1B2//ATP5B//HSPA8//ENTPD4//POP1//RCC2//TMED2//TBC1D25//CHN1//OCRL//CRK//PAFAH1B1//RAPGEF4//RAP1GDS1//PFN2//GDI2//RASGRP1//ADAP1//ARHGEF9//RGS7//DOCK8
GO:0070271	Biological process	protein complex biogenesis	30	992	395	23376	1.78971	0.00161126	0.0353686	CALR//DNM1L//CAPZA2//EVL//MAX//TUBGCP3//STXBP1//EML2//CADPS//CADPS2//PFN2//RAP1GDS1//PICALM//SLC6A1//ATL2//FGF13//CUL3//AP1B1//NSG2//GRIN1//UXS1//GJA1//DGKH//OLFM1//CHP1//SEPT7//SPTBN1//NELL2//RNF4
GO:0051052	Biological process	regulation of DNA metabolic process	12	259	395	23376	2.74192	0.00161195	0.0353686	ESCO1//CDC7//CIZ1//PRKCG//SENP2//CALR//PLA2G1B//MAP2K4//FLCN//TFDP1//GJA1//CUL4A
GO:0002548	Biological process	monocyte chemotaxis	3	23	240	23376	13.7043	0.0016261	0.0414146	CCR2//CCL5//CXCL12
GO:0048878	Biological process	chemical homeostasis	26	819	395	23376	1.87872	0.0016826	0.0366906	HK1//GRIN1//HTR2C//APLP2//ARF1//LTF//ATP1B2//SLC4A10//PMCH//GJA1//OPRL1//P2RY2//ASPH//TRMT10A//TRPM7//RAP1GDS1//SPOP//ATP5B//CHP1//FECH//PICALM//SFXN3//KL//TRIM24//ACOX1//LYST
GO:0009143	Biological process	nucleoside triphosphate catabolic process	25	776	395	23376	1.90656	0.0016862	0.0366906	GNA12//GNB4//RAB33B//RERG//DNM1L//RAB35//ATP1B2//ATP5B//HSPA8//RCC2//TMED2//TBC1D25//CHN1//OCRL//CRK//PAFAH1B1//RAPGEF4//RAP1GDS1//PFN2//GDI2//RASGRP1//ADAP1//ARHGEF9//RGS7//DOCK8
GO:0019439	Biological process	aromatic compound catabolic process	31	1040	395	23376	1.76401	0.00169346	0.0366963	UPF2//CNOT7//GNA12//GNB4//RAB33B//RERG//DNM1L//RAB35//PDE2A//PDE11A//ATP1B2//ATP5B//HSPA8//ENTPD4//POP1//RCC2//TMED2//TBC1D25//CHN1//OCRL//CRK//PAFAH1B1//RAPGEF4//RAP1GDS1//PFN2//GDI2//RASGRP1//ADAP1//ARHGEF9//RGS7//DOCK8
GO:0006152	Biological process	purine nucleoside catabolic process	25	779	395	23376	1.89922	0.00177598	0.038169	GNA12//GNB4//RAB33B//RERG//DNM1L//RAB35//ATP1B2//ATP5B//HSPA8//RCC2//TMED2//TBC1D25//CHN1//OCRL//CRK//PAFAH1B1//RAPGEF4//RAP1GDS1//PFN2//GDI2//RASGRP1//ADAP1//ARHGEF9//RGS7//DOCK8
GO:0046130	Biological process	purine ribonucleoside catabolic process	25	779	395	23376	1.89922	0.00177598	0.038169	GNA12//GNB4//RAB33B//RERG//DNM1L//RAB35//ATP1B2//ATP5B//HSPA8//RCC2//TMED2//TBC1D25//CHN1//OCRL//CRK//PAFAH1B1//RAPGEF4//RAP1GDS1//PFN2//GDI2//RASGRP1//ADAP1//ARHGEF9//RGS7//DOCK8
GO:1902532	Biological process	negative regulation of intracellular signal transduction	14	335	395	23376	2.47318	0.00181194	0.0387047	FLCN//CUL3//PPM1B//TNIP1//SENP2//MGRN1//MECOM//ITCH//PAFAH1B1//TLR4//NDRG2//CHP1//BCL2L1//CXCL12
GO:0006888	Biological process	ER to Golgi vesicle-mediated transport	5	52	395	23376	5.69036	0.00181882	0.0387047	CUL3//SEC22B//SEC23A//SEC23B//ERGIC1
GO:0032989	Biological process	cellular component morphogenesis	31	1045	395	23376	1.75557	0.00182305	0.0387047	CUL3//SS18//PAFAH1B1//PPP3R1//GJA1//CTNNA2//PICALM//NRN1//EVL//USP33//TBR1//TTC8//STXBP1//CHN1//CXCL12//CDC42EP1//GNA12//RPGR//OCRL//ZMYM3//FGF13//GPM6A//MINK1//GRIN1//NSMF//LRRC4C//PIAS2//BCL2L1//DNM1L//RCC2//CALR
GO:0072657	Biological process	protein localization to membrane	12	263	395	23376	2.70022	0.00183235	0.0387453	CHM//ATG4C//SEC61A1//CNST//ACSL3//SPTBN1//GOLPH3//ARHGEF9//FGF13//GPR158//TMED2//BCL2L1
GO:2000403	Biological process	positive regulation of lymphocyte migration	3	24	240	23376	12.675	0.0018444	0.0399096	CCR2//CCL5//CXCL12
GO:0051246	Biological process	regulation of protein metabolic process	47	1796	395	23376	1.54869	0.00187149	0.0387711	TRAF7//ADAM9//TLR4//FLCN//PPP1R9B//RAPGEF4//CHP1//LRRN3//MAP2K4//SENP2//SRSF1//EIF4G2//CNOT7//CNOT2//PRKAG2//HSPD1//S100A8//APLP2//FECH//CALR//GAPDH//PRKCG//USP4//UBE2L3//DNAJB2//GFRA2//GNA12//UBQLN4//TAF1//PFN2//NSMF//PSMD2//BCL2L1//TBK1//GJA1//ITCH//CUL4A//FGF13//ASPH//NRD1//RTF1//NSUN4//INPP5B//PRKACB//LTF//OLFM1//PICALM
GO:0032607	Biological process	interferon-alpha production	3	15	395	23376	11.8359	0.00187315	0.0387711	2.72743	HSPD1//TLR4//TBK1
GO:0023052	Biological process	signaling	125	5870	395	23376	1.26022	0.00187771	0.0387711	FGF13//MAP2K4//TRAF7//ADAM9//TLR4//BCL2L1//DNM1L//PAFAH1B1//HSPD1//TNIP1//CELSR1//GJA1//CUL3//NDRG2//SENP2//RTF1//CHN1//CCR4//GABRB3//GNA12//GNB4//HTR2C//INPP5B//OPRL1//P2RY2//PDE2A//ARHGAP39//RERG//GPR158//PDE11A//OLFR740//OLFR1052//PASK//PPP2R5C//OCRL//OLFR199//RAPGEF4//GPR22//ARHGAP12//GFRA2//PRKAG2//PEA15A//PRKCG//RASGRP1//SRPK2//SLK//TLK1//RGS7//SS18//MINK1//DGKE//DCLK2//ASB8//OSMR//APLP2//S…
GO:0044700	Biological process	single organism signaling	125	5870	395	23376	1.26022	0.00187771	0.0387711	FGF13//MAP2K4//TRAF7//ADAM9//TLR4//BCL2L1//DNM1L//PAFAH1B1//HSPD1//TNIP1//CELSR1//GJA1//CUL3//NDRG2//SENP2//RTF1//CHN1//CCR4//GABRB3//GNA12//GNB4//HTR2C//INPP5B//OPRL1//P2RY2//PDE2A//ARHGAP39//RERG//GPR158//PDE11A//OLFR740//OLFR1052//PASK//PPP2R5C//OCRL//OLFR199//RAPGEF4//GPR22//ARHGAP12//GFRA2//PRKAG2//PEA15A//PRKCG//RASGRP1//SRPK2//SLK//TLK1//RGS7//SS18//MINK1//DGKE//DCLK2//ASB8//OSMR//APLP2//S…
GO:0010498	Biological process	proteasomal protein catabolic process	11	229	395	23376	2.8427	0.00187793	0.0387711	CUL3//MAN1B1//DNAJB2//FBXL3//GNA12//UBQLN4//TAF1//RNF4//SPOP//PPP2R5C//CUL4A
GO:0040012	Biological process	regulation of locomotion	21	614	395	23376	2.02406	0.00191841	0.0394515	EVL//PFN2//CAPN7//GNA12//P2RY2//RAPGEF4//RCC2//PRKX//CXCL12//VCL//MINK1//TNFAIP6//ERDR1//FLCN//HTR2C//CCR4//ADAM9//SSX2IP//CALR//OLFM1//NSMF
GO:0048489	Biological process	synaptic vesicle transport	6	77	395	23376	4.61141	0.00193616	0.0395066	STXBP1//SNAPIN//CADPS//CADPS2//SH3GL2//PFN2
GO:0097480	Biological process	establishment of synaptic vesicle localization	6	77	395	23376	4.61141	0.00193616	0.0395066	STXBP1//SNAPIN//CADPS//CADPS2//SH3GL2//PFN2
GO:0097285	Biological process	cell-type specific apoptotic process	17	453	395	23376	2.22087	0.00196078	0.0397738	GABRB3//GRIN1//NSMF//TRIM2//BCL2L1//CNTFR//HSPD1//OXR1//PRKCG//STXBP1//XRCC2//SRPK2//MAP2K4//GAPDH//DOCK8//CXCL12//SPOP
GO:0001701	Biological process	in utero embryonic development	16	414	395	23376	2.28714	0.00196442	0.0397738	TJP1//CNOT2//CUL3//PRPF19//TMED2//CTS8//SENP2//SRSF1//BCL2L1//MECOM//GJA1//GNA12//INPP5B//FLCN//OCRL//XRCC2
GO:0050896	Biological process	response to stimulus	162	7947	395	23376	1.20638	0.00198979	0.0401326	ATG4C//PEA15A//FGF13//MAP2K4//TRAF7//ADAM9//TLR4//RAD52//XRCC2//GRIN1//HTR2C//ABAT//BCL2L1//DNM1L//PAFAH1B1//APLP2//CNTFR//TBK1//LTF//PLA2G1B//HSPD1//RASGRP1//LYST//S100A8//KL//GJA1//TNIP1//HK1//UPF2//CUL3//NDRG2//SENP2//RTF1//CHN1//CELSR1//CCR4//GABRB3//GNA12//GNB4//INPP5B//OPRL1//P2RY2//PDE2A//ARHGAP39//RERG//GPR158//PDE11A//OLFR740//OLFR1052//PASK//PPP2R5C//OCRL//OLFR199//RAPGEF4//GPR22//ARHGA…
GO:0060341	Biological process	regulation of cellular localization	27	874	395	23376	1.82821	0.00202753	0.0406902	ASPH//STXBP1//HTR2C//SNAP25//RAPGEF4//GJA1//PDE2A//CXCL12//CHP1//TLR4//PPM1B//CNST//ACSL3//CADPS2//CADPS//CELSR1//ADAM9//GOLPH3//DNM1L//PEX5L//RCC2//PASK//BCL2L1//FLCN//GPM6B//RAB33B//PFN2
GO:0072659	Biological process	protein localization to plasma membrane	8	134	395	23376	3.53312	0.00203296	0.0406902	CNST//ACSL3//SPTBN1//GOLPH3//TMED2//BCL2L1//FGF13//GPR158
GO:0044724	Biological process	single-organism carbohydrate catabolic process	7	105	395	23376	3.94532	0.00205553	0.0408975	PYGB//ENO2//GAPDH//HK1//OGDH//GLYR1//PRKAG2
GO:0019219	Biological process	regulation of nucleobase-containing compound metabolic process	80	3470	395	23376	1.36437	0.00205891	0.0408975	E2F6//CALR//PDE2A//YEATS2//FLCN//TRAF7//SUZ12//CNOT2//RTF1//MBNL1//RBM5//ESCO1//SLC30A9//SRSF1//ATF2//HNRNPK//HSPA8//LHX9//MAX//PIAS2//MEIS2//CNOT7//RNF4//SRSF5//TBR1//TFDP1//TRIM24//UBE2L3//UBP1//ZFP160//ZFP280D//ZFP146//SS18//TAF1//NFAT5//ZFP386//POGK//ZCCHC12//SENP2//TRIM33//CDC7//RCC2//TMED2//MECOM//PICALM//ASPH//ITCH//CHP1//TRIM37//CIZ1//TBC1D25//CHN1//OCRL//CRK//PAFAH1B1//RAPGEF4//RAP1GDS1/…
GO:0031023	Biological process	microtubule organizing center organization	6	78	395	23376	4.55229	0.00206821	0.0409271	TRIM37//XRCC2//2810417H13RIK//SSX2IP//USP33//PAFAH1B1
GO:0010604	Biological process	positive regulation of macromolecule metabolic process	52	2051	395	23376	1.50041	0.00210697	0.0415374	TRAF7//ADAM9//TLR4//LRRN3//FLCN//MAP2K4//SENP2//CDC7//CALR//GJA1//PLP1//PDE2A//SRPK2//TRIM24//NFAT5//TMED2//PRKAG2//MECOM//PIAS2//RNF4//TFDP1//PICALM//ASPH//UBE2L3//DNAJB2//CIZ1//PRKCG//TAF1//RTF1//PFN2//NSMF//SUPT20//TBK1//HNRNPK//ITCH//CUL4A//PLA2G1B//FGF13//SLC30A9//ATF2//GRIN1//IKBKB//MEIS2//CNOT7//TBR1//SS18//TNIP1//PRPF19//NRD1//CHP1//NSUN4//LTF
GO:0051494	Biological process	negative regulation of cytoskeleton organization	7	106	395	23376	3.9081	0.00216962	0.0426122	CAPZA2//EVL//FGF13//PFN2//EML2//TRIM37//SPTBN1
GO:0097479	Biological process	synaptic vesicle localization	6	79	395	23376	4.49466	0.00220695	0.0431837	STXBP1//SNAPIN//CADPS//CADPS2//SH3GL2//PFN2
GO:0048858	Biological process	cell projection morphogenesis	21	622	395	23376	1.99803	0.00223775	0.0436236	CTNNA2//PICALM//NRN1//EVL//USP33//TBR1//TTC8//STXBP1//CHN1//CXCL12//RPGR//OCRL//PAFAH1B1//FGF13//GJA1//GPM6A//MINK1//GRIN1//NSMF//LRRC4C//PIAS2
GO:0048856	Biological process	anatomical structure development	97	4379	395	23376	1.3109	0.00225033	0.0437063	CUL3//SS18//ATP5B//PRKX//SRPK2//UBP1//BCL2L1//FANCG//CHM//PPP3R1//CXCL12//MEIS2//PAFAH1B1//SRSF1//MECOM//GJA1//GNA12//INPP5B//FLCN//OCRL//TMED2//XRCC2//CELSR1//RTF1//CCR4//FGF13//GPM6A//TJP1//CNOT2//PRPF19//PRKACB//UPF2//VCL//ARHGAP12//ITCH//ATF2//CNTFR//APLP2//SUPT20//CHN1//GFRA2//PPP1R9B//NDRG2//NRN1//CTNNA2//PICALM//EVL//USP33//TBR1//TTC8//STXBP1//COX7B//SENP2//MBNL1//CDC42EP1//PLP1//TFDP1//LH…
GO:0032272	Biological process	negative regulation of protein polymerization	5	55	395	23376	5.37998	0.00233625	0.0448765	CAPZA2//EVL//PFN2//EML2//SPTBN1
GO:0080135	Biological process	regulation of cellular response to stress	15	383	395	23376	2.31774	0.0023669	0.0452994	MAP2K4//FECH//PRKCG//TLR4//SENP2//MECOM//ITCH//PAFAH1B1//MINK1//HNRNPK//BCL2L1//CXCL12//SPOP//CUL4A//RAB33B
GO:0000902	Biological process	cell morphogenesis	29	974	395	23376	1.76203	0.00240693	0.0458358	CUL3//PPP3R1//GJA1//CTNNA2//PICALM//NRN1//EVL//USP33//TBR1//TTC8//STXBP1//CHN1//CXCL12//CDC42EP1//GNA12//RPGR//OCRL//PAFAH1B1//ZMYM3//FGF13//GPM6A//MINK1//GRIN1//NSMF//LRRC4C//PIAS2//RCC2//CALR//SS18
GO:0006275	Biological process	regulation of DNA replication	7	108	395	23376	3.83572	0.00241241	0.0458358	CDC7//CIZ1//SENP2//CALR//PLA2G1B//MAP2K4//ESCO1
GO:0030001	Biological process	metal ion transport	23	711	395	23376	1.91439	0.00242225	0.0458566	ATP1B2//KCNAB1//KCNJ6//SLC4A10//CACNA2D1//GRIN1//TRPM7//MMGT1//LTF//SLC30A9//SLC30A6//ASPH//IKBKB//CHP1//SLC6A1//SLC6A11//HTR2C//GJA1//CXCL12//GPM6A//SNAP25//MTMR6//PICALM
GO:1901215	Biological process	negative regulation of neuron death	9	170	395	23376	3.13305	0.00248934	0.0468818	BCL2L1//CNTFR//GABRB3//GRIN1//HSPD1//OXR1//PRKCG//STXBP1//XRCC2
GO:0006893	Biological process	Golgi to plasma membrane transport	4	34	395	23376	4.96232	0.00249428	0.0468818	CNST//ACSL3//SPTBN1//GOLPH3
GO:0045740	Biological process	positive regulation of DNA replication	5	56	395	23376	5.28391	0.00253033	0.0473894	CDC7//CIZ1//CALR//PLA2G1B//MAP2K4
GO:0051603	Biological process	proteolysis involved in cellular protein catabolic process	16	425	395	23376	2.22794	0.00254944	0.0475775	ITCH//SPOP//HUWE1//USP33//USP4//CUL3//CUL4A//ATE1//MAN1B1//DNAJB2//FBXL3//GNA12//UBQLN4//TAF1//RNF4//PPP2R5C
GO:1901361	Biological process	organic cyclic compound catabolic process	31	1069	395	23376	1.71616	0.0025714	0.047817	UPF2//CNOT7//GNA12//GNB4//RAB33B//RERG//DNM1L//RAB35//PDE2A//PDE11A//ATP1B2//ATP5B//HSPA8//ENTPD4//POP1//RCC2//TMED2//TBC1D25//CHN1//OCRL//CRK//PAFAH1B1//RAPGEF4//RAP1GDS1//PFN2//GDI2//RASGRP1//ADAP1//ARHGEF9//RGS7//DOCK8
GO:0046578	Biological process	regulation of Ras protein signal transduction	14	350	395	23376	2.36719	0.00270157	0.0498151	TBC1D25//CHN1//OCRL//CRK//PAFAH1B1//RAPGEF4//RAP1GDS1//GDI2//RASGRP1//SSX2IP//ITSN2//ARHGEF9//FLCN//CUL3
GO:0006887	Biological process	exocytosis	11	240	395	23376	2.71241	0.00270295	0.0498151	STXBP1//SYTL2//SNAPIN//CADPS//CADPS2//CHP1//RAPGEF4//RASGRP1//PEX5L//PFN2//SCAMP1
GO:0072521	Biological process	purine-containing compound metabolic process	31	1073	395	23376	1.70976	0.00271882	0.0498151	ATP5B//HTR2C//GNA12//GNB4//RAB33B//RERG//DNM1L//RAB35//PDE2A//PDE11A//ATP1B2//HSPA8//RCC2//TMED2//TBC1D25//CHN1//OCRL//CRK//PAFAH1B1//RAPGEF4//RAP1GDS1//PFN2//GDI2//RASGRP1//ADAP1//ARHGEF9//RGS7//DOCK8//ATP6V1B2//NT5C2//FLCN
GO:0033631	Molecular function	cell-cell adhesion mediated by integrin	2	10	240	23376	19.48	0.00447408	0.0375861	DPP4//CCL5
GO:0010820	Molecular function	positive regulation of T cell chemotaxis	2	11	240	23376	17.7091	0.00543144	0.0440351	CCR2//CCL5
GO:1902337	Molecular function	regulation of apoptotic process involved in morphogenesis	2	11	240	23376	12.4091	0.00543144	0.0340351	FOXC2//FOXC1
GO:0010819	Molecular function	regulation of T cell chemotaxis	2	11	240	23376	17.7091	0.00543144	0.0240351	CCR2//CCL5
GO:1901623	Molecular function	regulation of lymphocyte chemotaxis	2	15	240	23376	12.0867	0.0100928	0.0343497	CCR2//CCL5
GO:0006925	Molecular function	inflammatory cell apoptotic process	2	16	240	23376	12.175	0.0114572	0.0124435	ANXA1//CCL5
GO:0060292	Molecular function	long term synaptic depression	2	16	395	23376	7.39747	0.0292309	0.0708247	1.53416	ARF1//STXBP1
GO:0042987	Molecular function	amyloid precursor protein catabolic process	2	17	395	23376	6.96232	0.0327643	0.0122043	1.4846	OLFM1//PICALM
GO:1902803	Molecular function	regulation of synaptic vesicle transport	2	18	395	23376	6.57553	0.0364554	0.0331935	1.43824	STXBP1//PFN2
GO:0032733	Molecular function	positive regulation of interleukin-10 production	2	20	395	23376	5.91797	0.0442856	0.0454555	1.35374	HSPD1//TLR4	PFKFB3//FBP2
GO:0019203	Molecular function	carbohydrate phosphatase activity	2	10	235	22868	19.4621	0.00448172	0.376806	PFKFB3//FBP2	PFKFB3//FBP2	SLC37A2//SLC22A2
GO:0015665	Molecular function	alcohol transmembrane transporter activity	2	11	235	22868	17.6928	0.0054407	0.376806	SLC37A2//SLC22A2	SLC37A2//SLC22A2	PTGDR//PTGFR
GO:0004955	Molecular function	prostaglandin receptor activity	2	12	235	22868	16.2184	0.00648481	0.376806	PTGDR//PTGFR	PTGDR//PTGFR	PTGDR//PTGFR
GO:0004954	Molecular function	prostanoid receptor activity	2	13	235	22868	14.9709	0.00761224	0.376806	PTGDR//PTGFR	PTGDR//PTGFR	CAMK2A//CDH1
GO:0032794	Molecular function	GTPase activating protein binding	2	15	235	22868	12.9748	0.0101098	0.466184	CAMK2A//CDH1	CAMK2A//CDH1	SLC22A1//SLC6A13//CPLX3
GO:0005326	Molecular function	neurotransmitter transporter activity	3	23	235	22868	12.6927	0.00162999	0.321104	SLC22A1//SLC6A13//CPLX3	SLC22A1//SLC6A13//CPLX3	ABCC4//SLC47A2//SLC47A1
GO:0090484	Molecular function	drug transporter activity	3	25	235	22868	11.6773	0.00208509	0.321104	ABCC4//SLC47A2//SLC47A1	ABCC4//SLC47A2//SLC47A1	FOXC2//FOXD1//FOXC1//FOXD2
GO:0008301	Molecular function	DNA binding, bending	4	47	235	22868	8.28176	0.00137114	0.321104	FOXC2//FOXD1//FOXC1//FOXD2	FOXC2//FOXD1//FOXC1//FOXD2	CCL5//CXCL2//CXCL12
GO:0008009	Molecular function	chemokine activity	3	38	235	22868	7.68242	0.00693423	0.376806	CCL5//CXCL2//CXCL12	CCL5//CXCL2//CXCL12	SH2D3C//RAPGEF1//SORBS1//CRADD//ANXA1
GO:0030674	Molecular function	protein binding, bridging	5	76	235	22868	6.40202	0.00112135	0.321104	SH2D3C//RAPGEF1//SORBS1//CRADD//ANXA1	SH2D3C//RAPGEF1//SORBS1//CRADD//ANXA1
GO:0034595	Molecular function	Ran GTPase binding	5	34	388	22868	8.66737	0.000254274	0.0135547	INPP5B//OCRL//INPP5F//MTMR6//SACM1L
GO:0034593	Molecular function	phosphatidylinositol bisphosphate phosphatase activity	5	37	388	22868	7.96461	0.000382065	0.0155748	INPP5B//OCRL//INPP5F//MTMR6//SACM1L
GO:0046030	Molecular function	inositol trisphosphate phosphatase activity	4	35	388	22868	6.73579	0.00281957	0.0685601	INPP5B//INPP5F//MTMR6//SACM1L
GO:0031267	Molecular function	small GTPase binding	14	199	388	22868	4.1464	8.33746e-06	0.00115557	KPNB1//IPO7//XPO6//IPO11//RAPGEF4//VCL//CHM//MYO5B//APPL2//PEX5L//SYTL2//RCC2//OCRL//GDI2
GO:0017016	Molecular function	Ras GTPase binding	13	188	388	22868	4.07551	2.0972e-05	0.00207623	KPNB1//IPO7//XPO6//IPO11//VCL//CHM//MYO5B//APPL2//PEX5L//SYTL2//RCC2//OCRL//RAPGEF4
GO:0031625	Molecular function	ubiquitin protein ligase binding	10	175	388	22868	3.36789	0.000845133	0.0249224	CALR//HSPA8//PIAS2//PRKACB//SPOP//UBE2L3//CUL3//TRIM37//DNM1L//CUL4A
GO:0044389	Molecular function	small conjugating protein ligase binding	10	175	388	22868	3.36789	0.000845133	0.0249224	CALR//HSPA8//PIAS2//PRKACB//SPOP//UBE2L3//CUL3//TRIM37//DNM1L//CUL4A
GO:0015631	Molecular function	tubulin binding	11	226	388	22868	2.86867	0.00174557	0.0449265	RCC2//FGF13//GAPDH//MAP4//PAFAH1B1//S100A8//CHP1//EML2//ARL8B//TUBGCP3//GJA1
GO:0004842	Molecular function	ubiquitin-protein transferase activity	12	251	388	22868	2.81776	0.00127784	0.0340594	PRPF19//ITCH//MGRN1//RNF4//TRIM24//UBE2L3//TRAF7//CUL3//FBXL3//HUWE1//TRIM37//TRIM2
GO:0004672	Molecular function	protein kinase activity	22	574	388	22868	2.25895	0.000359306	0.0150908	CDC7//IKBKB//PRKACB//PRKCG//PRKX//SRPK2//SLK//TLK1//CDK10//CDK17//MAP2K4//PASK//TAF1//MINK1//TBK1//STK32C//TRPM7//DCLK2//PRKAG2//PHKB//HK1//TRIM24
GO:0042588	Cellular component	zymogen granule	3	18	399	23260	9.71596	0.00337545	0.0268389	SCAMP1//TMED2//HSPD1
GO:0072686	Cellular component	mitotic spindle	4	39	399	23260	5.97905	0.00436704	0.0334977	RCC2//MAP4//YEATS2//EML2
GO:1902554	Cellular component	serine/threonine protein kinase complex	5	53	399	23260	5.4996	0.00211466	0.0199044	PRKACB//RAPGEF4//PHKB//IKBKB//PRKAG2
GO:0005913	Cellular component	cell-cell adherens junction	5	54	399	23260	5.39775	0.00229818	0.0205262	GJA1//VCL//CTNNA2//TJP1//SSX2IP
GO:0044291	Cellular component	cell-cell contact zone	5	56	399	23260	5.20498	0.00269955	0.0234512	FGF13//GJA1//TJP1//VCL//FLCN
GO:0005905	Cellular component	coated pit	5	58	399	23260	5.02549	0.00314937	0.0253952	PICALM//HSPD1//OCRL//DNM1L//RAB35
GO:0016607	Cellular component	nuclear speck	7	85	399	23260	4.80083	0.000648852	0.00834891	SRSF1//MECOM//SRSF5//SPOP//U2AF2//PRPF19//ZCCHC12
GO:0030135	Cellular component	coated vesicle	9	113	399	23260	4.64302	0.000145894	0.00250324	TMED2//SEC23A//SCAMP1//PICALM//OCRL//CLVS1//RAB35//SEC23B//HSPD1
GO:1902911	Cellular component	protein kinase complex	6	76	399	23260	4.6023	0.00195258	0.0190012	HSPD1//PRKACB//RAPGEF4//PHKB//IKBKB//PRKAG2
GO:0035097	Cellular component	histone methyltransferase complex	5	68	399	23260	4.28645	0.00623601	0.04468	SUZ12//WDR82//MAX//TAF1//E2F6
GO:0016323	Cellular component	basolateral plasma membrane	8	176	242	23260	4.3689	0.000530815	0.0576819	AGTR1B//CDH1//DAG1//EGFR//SLC22A1//SLC22A2//TGFA//ABCC4
GO:0031012	Cellular component	extracellular matrix	14	393	242	23260	3.42397	6.98346e-05	0.011383	COL3A1//COL9A1//TNFRSF11B//WNT6//ADAMTS12//OMD//EMILIN3//SOST//RUNX1//DAG1//CYR61//CMA1//MGP//CRISPLD2
GO:0030027	Cellular component	lamellipodium	4	120	242	23260	3.20386	0.0368591	0.80107	RHOA//DAG1//DPP4//DPYSL3
GO:0005615	Cellular component	extracellular space	32	1165	242	23260	2.64009	5.39872e-07	0.000175998	ITIH2//C1RA//MSR1//LIPC//AREG//AVP//COL3A1//DAG1//ENO1//NAPSA//ANPEP//LCN2//ANXA1//MGP//TNFRSF11B//PCSK1//PTGDS//PTGIS//CCL5//CXCL2//CXCL12//TGFA//THBD//DPYSL3//WNT6//C1RL//RBBP8NL//ACPP//REG4//SOST//LRG1//PRG4
GO:0044421	Cellular component	extracellular region part	62	3450	242	23260	1.7273	7.56092e-06	0.00164324	COL3A1//COL9A1//TNFRSF11B//WNT6//ADAMTS12//OMD//EMILIN3//SOST//RUNX1//DAG1//AREG//AVP//ENO1//LIPC//NAPSA//ANPEP//LCN2//ANXA1//MGP//PCSK1//PTGDS//PTGIS//CCL5//CXCL2//CXCL12//TGFA//THBD//DPYSL3//C1RL//RBBP8NL//ACPP//REG4//LRG1//PRG4//ITIH2//C1RA//MSR1//ANO6//VPS37C//C7//APAF1//RHOA//CDH1//CRABP2//CYP4A10//DPP4//FBP2//SLC6A13//KRT27//SCN10A//ST3GAL1//SLC22A2//LRRC26//PKD1L3//SLAMF1//FAT4//SEC14L3//S…
GO:0031982	Cellular component	vesicle	53	3319	242	23260	1.53484	0.00083033	0.0676719	FNBP1//PCSK1//MSR1//TGFA//SLC47A1//ANO6//VPS37C//C7//APAF1//RHOA//CDH1//CRABP2//CYP4A10//DAG1//DPP4//ENO1//FBP2//SLC6A13//ITIH2//NAPSA//KRT27//ANPEP//LCN2//ANXA1//MGP//PTGDS//SCN10A//CXCL12//ST3GAL1//SLC22A2//LRRC26//C1RL//PKD1L3//OMD//SLAMF1//FAT4//SEC14L3//C1RA//ACPP//SPEN//SLC37A2//MOGS//RPS25//LRG1//CRISPLD2//AVP//CMA1//EGFR//VPS33B//DPYSL3//AGTR1B//ABCC4//GRIA4
GO:0044425	Cellular component	membrane part	96	6838	242	23260	1.34939	0.000376825	0.049138	VMN2R121//VMN2R2//ANO6//4933402P03RIK//H2-M10.3//VMN1R42//GPR182//AGTR1B//AREG//FXYD2//CDH1//CH25H//CCR2//DAG1//DPP4//S1PR4//EGFR//SLC6A13//GJB2//GRIA4//IL13RA2//KCNK5//ANPEP//OLFR59//PLSCR2//PTGDR//PCDHA3//PTGFR//PTGIS//SCN10A//MSR1//SEMA5B//ST3GAL1//SLC22A1//SLC22A2//TGFA//THBD//SUN2//TMEM252//LRRC26//GPR171//CLEC1A//PKD1L3//AU018091//OLFR1066//OLFR735//OLFR792//OLFR113//OLFR1167//OLFR92//OLFR1…
GO:0031224	Cellular component	intrinsic component of membrane	84	6024	242	23260	1.34026	0.00139675	0.0808421	VMN2R121//VMN2R2//ANO6//4933402P03RIK//H2-M10.3//VMN1R42//GPR182//AGTR1B//AREG//FXYD2//CDH1//CH25H//CCR2//DAG1//DPP4//S1PR4//EGFR//SLC6A13//GJB2//GRIA4//IL13RA2//KCNK5//ANPEP//OLFR59//PLSCR2//PTGDR//PCDHA3//PTGFR//PTGIS//SCN10A//MSR1//SEMA5B//ST3GAL1//SLC22A1//SLC22A2//TGFA//THBD//SUN2//TMEM252//LRRC26//GPR171//CLEC1A//PKD1L3//AU018091//OLFR1066//OLFR735//OLFR792//OLFR113//OLFR1167//OLFR92//OLFR1…
GO:0005623	Cellular component	cell	172	15072	242	23260	1.09686	0.0222328	0.517708	VMN2R121//VMN2R2//MYZAP//ANO6//H2-M10.3//VMN1R42//GPR182//AGTR1B//RHOA//ARVCF//CAMK2A//CDH1//CCR2//DAG1//DPP4//S1PR4//EGFR//FNBP1//SLC6A13//GJB2//GRIA4//ANXA1//OLFR59//PRKAR1B//PTGDR//PCDHA3//PTGFR//SCN10A//MSR1//CXCL12//SORBS1//SLC22A1//ENOX2//TGFA//THBD//LRRC26//GPR171//CPLX3//ABCC4//PKD1L3//OLFR1066//OLFR735//OLFR792//OLFR113//OLFR1167//OLFR92//OLFR1361//OLFR788//OLFR583//OLFR134//OLFR204//OLF…
GO:0044464	Cellular component	cell part	171	15036	242	23260	1.0931	0.0274105	0.616264	VMN2R121//VMN2R2//MYZAP//ANO6//H2-M10.3//VMN1R42//GPR182//AGTR1B//RHOA//ARVCF//CAMK2A//CDH1//CCR2//DAG1//DPP4//S1PR4//EGFR//FNBP1//SLC6A13//GJB2//GRIA4//ANXA1//OLFR59//PRKAR1B//PTGDR//PCDHA3//PTGFR//SCN10A//MSR1//CXCL12//SORBS1//SLC22A1//ENOX2//TGFA//THBD//LRRC26//GPR171//CPLX3//ABCC4//PKD1L3//OLFR1066//OLFR735//OLFR792//OLFR113//OLFR1167//OLFR92//OLFR1361//OLFR788//OLFR583//OLFR134//OLFR204//OLF…
