# Supplementary material for: Identification of the Potential Key Long Non-coding RNAs in Aged Mice With Postoperative Cognitive Dysfunction
Source: Front Aging Neurosci. 2019 Jul 17;11:181. doi: 10.3389/fnagi.2019.00181 (PMC6650538; doi:10.3389/fnagi.2019.00181)
Supplement: Supplementary file 4 [file Table_4.XLS]

## Sheet: mmu
#Column "PathwayID" stands for Pathway identifiers used in KEGG
#Column "Definition" stands for the definition of the PathwayID
#Column "OriginalWebSite"stands for The map's website,the nodes with red frame and red symbol are associated with the DE genes, green nodes have no significance
#Column "p-value"
"Fisher-Pvalue" stands for the enrichment p-value of the PathwayID used Fisher's exact test
#Column "SelectionCounts" stands for the Count of the DE genes' entities directly associated with the listed PathwayID
#Column "SelectionSize" stands for the total number of the DE genes' entities
#Column "Count" stands for the count of the chosen background population genes' entities associated with the listed PathwayID
#Column "Size" stands for the total number of chosen background population genes' entities
#Column "Enrichment_Score" stands for the Enrichment Score value of the PathwayID, it equals "-log10(Pvalue)"
#Column "GeneRatio" stands for the Gene Ratio value of the PathwayID, it equals "SelectionCounts/SelectionSize"
#Column "GENES" stands for the DE genes associated with the PathwayID
All the significant enrichment KEGG pathways (Surgery_vs_Control)
PathwayID	Definition	OriginalWebSite	Fisher-Pvalue	SelectionCounts	SelectionSize	Count	Size	Enrichment_Score	GeneRatio	Genes
mmu04520	Adherens junction - Mus musculus (mouse)	http://www.genome.jp/kegg-bin/show_pathway?mmu04520+12550+12386+13649+11848+20411+99167+21872+22330	0.00211941	8	261	72	8086	2.67378	0.030651	CDH1//CTNNA2//EGFR//RHOA//SORBS1//SSX2IP//TJP1//VCL
mmu05134	Legionellosis - Mus musculus (mouse)	http://www.genome.jp/kegg-bin/show_pathway?mmu05134+11783+11840+20310+15481+15510+20333+21898	0.00224115	7	261	57	8086	1.24953	0.02682	APAF1//ARF1//CXCL2//HSPA8//HSPD1//SEC22B//TLR4
mmu04070	Phosphatidylinositol signaling system - Mus musculus (mouse)	http://www.genome.jp/kegg-bin/show_pathway?mmu04070+56077+380921+16330+101490+75678+219135+320634+18752+83493	0.00425254	9	261	98	8086	1.37135	0.034483	DGKE//DGKH//INPP5B//INPP5F//IPPK//MTMR6//OCRL//PRKCG//SACM1L
mmu04910	Insulin signaling pathway - Mus musculus (mouse)	http://www.genome.jp/kegg-bin/show_pathway?mmu04910+12928+14120+15275+16150+102093+18749+108099+19085+110078+107746+20411	0.00580135	11	261	141	8086	2.23647	0.042146	CRK//FBP2//HK1//IKBKB//PHKB//PRKACB//PRKAG2//PRKAR1B//PYGB//RAPGEF1//SORBS1
mmu04911	Insulin secretion - Mus musculus (mouse)	http://www.genome.jp/kegg-bin/show_pathway?mmu04911+11909+11932+12322+11936+18749+18752+56508+20614	0.00595279	8	261	85	8086	1.32528	0.030651	ATF2//ATP1B2//CAMK2A//FXYD2//PRKACB//PRKCG//RAPGEF4//SNAP25
mmu05031	Amphetamine addiction - Mus musculus (mouse)	http://www.genome.jp/kegg-bin/show_pathway?mmu05031+11909+12322+14802+14810+19058+18749+18752	0.00608908	7	261	68	8086	1.21545	0.02682	ATF2//CAMK2A//GRIA4//GRIN1//PPP3R1//PRKACB//PRKCG
mmu04010	MAPK signaling pathway - Mus musculus (mouse)	http://www.genome.jp/kegg-bin/show_pathway?mmu04010+11909+12293+12928+13649+14168+14673+15481+16150+26398+17187+14013+19043+19058+18749+18752+19419+21802+65964	0.00651732	18	261	293	8086	2.18593	0.068966	ATF2//CACNA2D1//CRK//EGFR//FGF13//GNA12//HSPA8//IKBKB//MAP2K4//MAX//MECOM//PPM1B//PPP3R1//PRKACB//PRKCG//RASGRP1//TGFA//ZAK
mmu04066	HIF-1 signaling pathway - Mus musculus (mouse)	http://www.genome.jp/kegg-bin/show_pathway?mmu04066+12322+13649+13806+13807+14433+15275+170768+18752+21898	0.00710461	9	261	106	8086	2.14846	0.034483	CAMK2A//EGFR//ENO1//ENO2//GAPDH//HK1//PFKFB3//PRKCG//TLR4
mmu04727	GABAergic synapse - Mus musculus (mouse)	http://www.genome.jp/kegg-bin/show_pathway?mmu04727+268860+14402+14696+16522+18749+18752+232333+14412	0.00732109	8	261	88	8086	2.13542	0.030651	ABAT//GABRB3//GNB4//KCNJ6//PRKACB//PRKCG//SLC6A1//SLC6A13
mmu04918	Thyroid hormone synthesis - Mus musculus (mouse)	http://www.genome.jp/kegg-bin/show_pathway?mmu04918+11889+11909+11932+11936+75512+18749+18752	0.00893526	7	261	73	8086	2.04889	0.02682	ASGR1//ATF2//ATP1B2//FXYD2//GPX6//PRKACB//PRKCG
mmu05100	Bacterial invasion of epithelial cells - Mus musculus (mouse)	http://www.genome.jp/kegg-bin/show_pathway?mmu05100+12550+12928+12386+140579+11848+20362+22330	0.0110534	7	261	76	8086	1.1565	0.02682	CDH1//CRK//CTNNA2//ELMO2//RHOA//SEPT8//VCL
mmu04141	Protein processing in endoplasmic reticulum - Mus musculus (mouse)	http://www.genome.jp/kegg-bin/show_pathway?mmu04141+12317+67838+56812+15481+227619+57377+20334+27054+53421+105245+94232	0.0191686	11	261	167	8086	1.31741	0.042146	CALR//DNAJB11//DNAJB2//HSPA8//MAN1B1//MOGS//SEC23A//SEC23B//SEC61A1//TXNDC5//UBQLN4
mmu04012	ErbB signaling pathway - Mus musculus (mouse)	http://www.genome.jp/kegg-bin/show_pathway?mmu04012+11839+12322+12928+13649+26398+18752+21802	0.0195739	7	261	85	8086	1.70832	0.02682	AREG//CAMK2A//CRK//EGFR//MAP2K4//PRKCG//TGFA
mmu04072	Phospholipase D signaling pathway - Mus musculus (mouse)	http://www.genome.jp/kegg-bin/show_pathway?mmu04072+11608+11840+11998+56077+380921+13649+14673+19220+56508+11848	0.0204223	10	261	147	8086	1.48989	0.038314	AGTR1B//ARF1//AVP//DGKE//DGKH//EGFR//GNA12//PTGFR//RAPGEF4//RHOA
mmu04974	Protein digestion and absorption - Mus musculus (mouse)	http://www.genome.jp/kegg-bin/show_pathway?mmu04974+11932+12825+12839+13482+11936+16529+74338	0.025903	7	261	90	8086	1.28665	0.02682	ATP1B2//COL3A1//COL9A1//DPP4//FXYD2//KCNK5//SLC6A19
mmu04657	IL-17 signaling pathway - Mus musculus (mouse)	http://www.genome.jp/kegg-bin/show_pathway?mmu04657+20310+16150+57890+16819+20201+110809+56480	0.0273187	7	261	91	8086	1.56354	0.02682	CXCL2//IKBKB//IL17RE//LCN2//S100A8//SRSF1//TBK1
mmu00562	Inositol phosphate metabolism - Mus musculus (mouse)	http://www.genome.jp/kegg-bin/show_pathway?mmu00562+16330+101490+75678+219135+320634+83493	0.0282503	6	261	72	8086	1.54898	0.022989	INPP5B//INPP5F//IPPK//MTMR6//OCRL//SACM1L
mmu05032	Morphine addiction - Mus musculus (mouse)	http://www.genome.jp/kegg-bin/show_pathway?mmu05032+14402+14696+16522+241489+207728+18749+18752	0.0287862	7	261	92	8086	1.54082	0.02682	GABRB3//GNB4//KCNJ6//PDE11A//PDE2A//PRKACB//PRKCG
mmu04961	Other factor-regulated calcium reabsorption - Mus musculus (mouse)	http://www.genome.jp/kegg-bin/show_pathway?mmu04961+11932+11936+16591+18749+18752	0.0294675	5	261	54	8086	1.53066	0.019157	ATP1B2//FXYD2//KL//PRKACB//PRKCG
mmu04120	Ubiquitin mediated proteolysis - Mus musculus (mouse)	http://www.genome.jp/kegg-bin/show_pathway?mmu04120+26554+99375+59026+16396+17237+17344+28000+68729+22195	0.0371046	9	261	140	8086	1.43057	0.034483	CUL3//CUL4A//HUWE1//ITCH//MGRN1//PIAS2//PRPF19//TRIM37//UBE2L3
mmu04713	Circadian entrainment - Mus musculus (mouse)	http://www.genome.jp/kegg-bin/show_pathway?mmu04713+12322+14696+14802+14810+16522+18749+18752	0.0387169	7	261	98	8086	1.1121	0.02682	CAMK2A//GNB4//GRIA4//GRIN1//KCNJ6//PRKACB//PRKCG
mmu05220	Chronic myeloid leukemia - Mus musculus (mouse)	http://www.genome.jp/kegg-bin/show_pathway?mmu05220+12048+12928+16150+14013+27015+12394	0.0396654	6	261	78	8086	0.801589	0.022989	BCL2L1//CRK//IKBKB//MECOM//POLK//RUNX1
mmu01200	Carbon metabolism - Mus musculus (mouse)	http://www.genome.jp/kegg-bin/show_pathway?mmu01200+13806+13807+14120+14433+15275+15926+18293+107272	0.0399825	8	261	120	8086	1.39813	0.030651	ENO1//ENO2//FBP2//GAPDH//HK1//IDH1//OGDH//PSAT1
mmu04014	Ras signaling pathway - Mus musculus (mouse)	http://www.genome.jp/kegg-bin/show_pathway?mmu04014+12048+13649+14168+14696+14810+16150+18778+18749+18752+19419+11848+56480+21802	0.0430828	13	261	237	8086	1.3657	0.049808	BCL2L1//EGFR//FGF13//GNB4//GRIN1//IKBKB//PLA2G1B//PRKACB//PRKCG//RASGRP1//RHOA//TBK1//TGFA
mmu04621	NOD-like receptor signaling pathway - Mus musculus (mouse)	http://www.genome.jp/kegg-bin/show_pathway?mmu04621+12048+20304+20310+74006+59079+16150+11848+56480+21898+58800	0.0436926	10	261	167	8086	1.35959	0.038314	BCL2L1//CCL5//CXCL2//DNM1L//ERBB2IP//IKBKB//RHOA//TBK1//TLR4//TRPM7
mmu04922	Glucagon signaling pathway - Mus musculus (mouse)	http://www.genome.jp/kegg-bin/show_pathway?mmu04922+11909+12322+102093+19058+18749+108099+110078	0.0464526	7	261	102	8086	1.33299	0.02682	ATF2//CAMK2A//PHKB//PPP3R1//PRKACB//PRKAG2//PYGB
mmu04310	Wnt signaling pathway - Mus musculus (mouse)	http://www.genome.jp/kegg-bin/show_pathway?mmu04310+12322+408192+19058+18749+18752+11848+75826+74499+22420	0.046453	9	261	146	8086	1.33299	0.034483	CAMK2A//GM9839//PPP3R1//PRKACB//PRKCG//RHOA//SENP2//SOST//WNT6
mmu04261	Adrenergic signaling in cardiomyocytes - Mus musculus (mouse)	http://www.genome.jp/kegg-bin/show_pathway?mmu04261+11608+11909+11932+12293+12322+11936+26931+18749+56508	0.0481507	9	261	147	8086	0.917398	0.034483	AGTR1B//ATF2//ATP1B2//CACNA2D1//CAMK2A//FXYD2//PPP2R5C//PRKACB//RAPGEF4
mmu04973	Carbohydrate digestion and absorption - Mus musculus (mouse)	http://www.genome.jp/kegg-bin/show_pathway?mmu04973+11722+11932+11936+15275	0.0489548	4	261	43	8086	1.31021	0.015326	AMY1//ATP1B2//FXYD2//HK1
mmu04721	Synaptic vesicle cycle - Mus musculus (mouse)	http://www.genome.jp/kegg-bin/show_pathway?mmu04721+11975+11966+235415+20614+20910	0.0491213	5	261	62	8086	1.30873	0.019157	ATP6V0A1//ATP6V1B2//CPLX3//SNAP25//STXBP1
